# Supplementary material for: Sox8 remodels the cranial ectoderm to generate the ear
Source: Proc Natl Acad Sci U S A. 2022 Jul 8;119(28):e2118938119. doi: 10.1073/pnas.2118938119 (PMC9282420; doi:10.1073/pnas.2118938119)
Supplement: Supplementary File [file pnas.2118938119.sd01.xlsx]

## Sheet: Buzzi_SupplementaryData_1
This table shows the differential expression results for genes with absolute log2FC > 1.5 and adjusted p-value < 0.05 when comparing Lmx1a_E1 and Sox3U3 samples (Lmx1a_E1 - Sox3U3)
Reads are aligned to Galgal6
Statistics:
Normalised count: read counts adjusted for library size
pvalue: unadjusted pvalue for differential expression test between Lmx1a_E1 and Sox3U3 samples
padj: pvalue for differential expression test between Lmx1a_E1 and Sox3U3 samples - adjusted for multiple testing (Benjamini and Hochberg)
gene_id	gene_name	counts_Lmx1a_E1_R1	counts_Lmx1a_E1_R2	counts_Lmx1a_E1_R3	counts_Lmx1a_E1_R4	counts_Sox3U3_R1	counts_Sox3U3_R2	counts_Sox3U3_R3	counts_Sox3U3_R4	norm_size.adj_Lmx1a_E1_R1	norm_size.adj_Lmx1a_E1_R2	norm_size.adj_Lmx1a_E1_R3	norm_size.adj_Lmx1a_E1_R4	norm_size.adj_Sox3U3_R1	norm_size.adj_Sox3U3_R2	norm_size.adj_Sox3U3_R3	norm_size.adj_Sox3U3_R4	baseMean	log2FoldChange	lfcSE	pvalue	padj
ENSGALG00000042686	FOXD3	476	450	1566	1319	318	148	73	19	907.911	979.946	934.393	901.681	99.0677	115.55	109.668	27.1353	509.419	3.34687	0.265355	1.61726e-37	1.12537e-34
ENSGALG00000045817	ENSGALG00000045817	63	71	291	497	57	28	17	12	120.165	154.614	173.632	339.754	17.7574	21.8608	25.5392	17.1381	108.808	3.23047	0.335269	3.01945e-23	6.20772e-21
ENSGALG00000047181	ENSGALG00000047181	21	7	24	21	2	2	4	1	40.0549	15.2436	14.3202	14.3558	0.623067	1.56149	6.00922	1.42817	11.6996	3.01646	0.830602	7.1287e-06	9.86782e-05
ENSGALG00000006252	LMO4	790	550	1808	916	475	150	177	112	1506.83	1197.71	1078.79	626.186	147.978	117.111	265.908	159.955	637.558	2.63315	0.267151	2.96475e-24	6.54126e-22
ENSGALG00000054138	ENSGALG00000054138	89	151	545	415	198	60	27	13	169.756	328.826	325.188	283.698	61.6837	46.8446	40.5622	18.5662	159.391	2.60952	0.294801	1.05701e-19	1.49402e-17
ENSGALG00000054650	ENSGALG00000054650	188	201	598	541	217	97	40	39	358.587	437.709	356.812	369.833	67.6028	75.732	60.0922	55.6987	222.758	2.50248	0.181451	2.66908e-44	3.01806e-41
ENSGALG00000025207	gga-mir-1462	6	10	26	22	9	2	3	0	11.4443	21.7766	15.5136	15.0394	2.8038	1.56149	4.50691	0	9.08075	2.41644	0.744156	6.63252e-05	0.000667383
ENSGALG00000040730	RXRG	990	925	3489	3740	1375	629	277	185	1888.3	2014.33	2081.8	2556.7	428.359	491.087	416.138	264.212	1267.62	2.38546	0.183927	1.43323e-39	1.12739e-36
ENSGALG00000016912	EDNRB	154	125	369	221	179	42	30	25	293.736	272.207	220.173	151.078	55.7645	32.7912	45.0691	35.7043	138.315	2.37158	0.267604	5.83514e-20	8.51365e-18
ENSGALG00000054130	PPOX	14	9	218	137	52	22	5	2	26.7033	19.5989	130.075	93.6545	16.1997	17.1763	7.51152	2.85635	39.222	2.32944	0.582305	4.49417e-06	6.58369e-05
ENSGALG00000046914	ENSGALG00000046914	162	172	426	369	192	65	36	47	308.995	374.557	254.184	252.252	59.8145	50.7483	54.083	67.1241	177.72	2.31357	0.209533	1.16241e-29	4.57181e-27
ENSGALG00000049242	ENSGALG00000049242	17	7	13	19	1	4	3	2	32.4254	15.2436	7.75678	12.9886	0.311534	3.12297	4.50691	2.85635	9.90151	2.30347	0.913411	0.000312579	0.0025034
ENSGALG00000016975	KCTD4	9	5	21	21	8	3	1	1	17.1664	10.8883	12.5302	14.3558	2.49227	2.34223	1.5023	1.42817	7.8382	2.29696	0.761892	0.000153192	0.00137273
ENSGALG00000037769	NEBL	191	211	699	875	379	162	48	27	364.309	459.486	417.076	598.158	118.071	126.48	72.1106	38.5607	274.281	2.27827	0.282272	6.27495e-17	6.96481e-15
ENSGALG00000054547	ENSGALG00000054547	40	63	188	111	41	15	21	19	76.295	137.192	112.175	75.8806	12.7729	11.7111	31.5484	27.1353	60.5888	2.25621	0.370779	3.61865e-11	1.74212e-09
ENSGALG00000014258	ENSGALG00000014258	133	98	337	263	145	31	50	19	253.681	213.41	201.08	179.789	45.1724	24.203	75.1152	27.1353	127.448	2.25167	0.294593	1.02507e-15	1.03606e-13
ENSGALG00000039411	COL25A1	160	217	981	697	328	141	62	48	305.18	472.552	585.338	476.476	102.183	110.085	93.1429	68.5523	276.689	2.24897	0.221265	2.67471e-25	6.45212e-23
ENSGALG00000008896	PPP1R1C	61	62	235	472	133	51	25	16	116.35	135.015	140.219	322.664	41.434	39.8179	37.5576	22.8508	106.988	2.23514	0.335965	2.30628e-12	1.32461e-10
ENSGALG00000012290	SOX10	5535	4661	18717	20994	8219	3841	1616	1474	10557.3	10150.1	11168	14351.7	2560.5	2998.83	2427.72	2105.13	7039.9	2.1723	0.15585	2.06963e-45	2.67456e-42
ENSGALG00000027070	TIMP2	94	101	1034	597	297	89	53	23	179.293	219.943	616.962	408.115	92.5255	69.4861	79.6222	32.848	212.349	2.15591	0.524149	2.09937e-06	3.35825e-05
ENSGALG00000005628	COL9A3	1425	1242	4920	5373	1964	972	449	503	2718.01	2704.65	2935.64	3673.03	611.852	758.882	674.535	718.371	1849.37	2.10707	0.145471	1.03025e-48	3.10654e-45
ENSGALG00000036263	ENSGALG00000036263	471	425	1452	868	546	196	191	93	898.374	925.504	866.372	593.373	170.097	153.026	286.94	132.82	503.313	2.10507	0.229558	2.58442e-21	4.49589e-19
ENSGALG00000034950	SMPD3	710	530	1799	1711	909	399	198	133	1354.24	1154.16	1073.42	1169.66	283.184	311.516	297.456	189.947	729.197	2.10142	0.168365	7.17649e-37	4.63704e-34
ENSGALG00000011288	DACT2	777	621	2851	2157	1335	489	229	157	1482.03	1352.32	1701.12	1474.55	415.897	381.783	344.028	224.223	921.994	2.10004	0.181569	5.52696e-32	2.94099e-29
ENSGALG00000038933	FABP7	2280	1895	6269	4862	2571	1064	939	345	4348.82	4126.66	3740.56	3323.71	800.953	830.71	1410.66	492.72	2384.35	2.08773	0.238012	1.09546e-19	1.53636e-17
ENSGALG00000014645	MEF2C	469	327	1141	1656	520	260	186	101	894.559	712.094	680.806	1132.06	161.997	202.993	279.429	144.245	526.023	2.08212	0.223856	8.22411e-22	1.50294e-19
ENSGALG00000010986	GNG4	262	215	637	465	257	110	91	59	499.732	468.196	380.082	317.878	80.0641	85.8817	136.71	84.2622	256.601	2.0776	0.2203	1.68844e-22	3.35685e-20
ENSGALG00000015075	B3GAT1L	305	210	874	1043	363	239	88	67	581.75	457.308	521.494	713.004	113.087	186.598	132.203	95.6876	350.141	2.06383	0.21848	2.60226e-22	5.11741e-20
ENSGALG00000013211	ST8SIA1	22	48	167	128	38	37	13	10	41.9623	104.528	99.6448	87.502	11.8383	28.8875	19.53	14.2817	51.0217	2.06381	0.381973	3.69265e-09	1.17619e-07
ENSGALG00000034585	BFSP2	51	85	441	408	217	62	29	15	97.2762	185.101	263.134	278.913	67.6028	48.406	43.5668	21.4226	125.678	2.05895	0.342988	1.67127e-10	6.95096e-09
ENSGALG00000051361	ENSGALG00000051361	16	14	87	68	42	7	2	8	30.518	30.4872	51.9107	46.4854	13.0844	5.4652	3.00461	11.4254	24.0476	2.0233	0.474588	1.70492e-06	2.79396e-05
ENSGALG00000031960	LEF1	1468	1319	4887	4805	2580	1047	527	342	2800.03	2872.33	2915.95	3284.74	803.757	817.438	791.715	488.435	1846.8	2.00399	0.168085	6.746e-34	3.93706e-31
ENSGALG00000047994	ENSGALG00000047994	29	28	82	259	57	12	21	14	55.3139	60.9744	48.9274	177.055	17.7574	9.36891	31.5484	19.9944	52.6174	1.99475	0.469735	1.12837e-06	1.94981e-05
ENSGALG00000043185	MATN1	40	33	129	169	61	26	18	14	76.295	71.8627	76.9711	115.53	19.0036	20.2993	27.0415	19.9944	53.3747	1.94534	0.307913	1.63385e-11	8.30325e-10
ENSGALG00000016680	TFAP2B	2627	2023	7219	6643	3737	1452	941	703	5010.68	4405.4	4307.4	4541.22	1164.2	1133.64	1413.67	1004.01	2872.53	1.9372	0.135578	1.84065e-47	2.77508e-44
ENSGALG00000035266	ANOS1	155	170	865	543	320	114	71	73	295.643	370.202	516.124	371.2	99.6908	89.0047	106.664	104.257	244.098	1.93659	0.202495	8.32511e-23	1.67353e-20
ENSGALG00000019663	ACBD7	361	317	1197	837	616	190	147	83	688.563	690.317	714.22	572.181	191.905	148.341	220.839	118.538	418.113	1.93267	0.190746	2.86515e-25	6.82057e-23
ENSGALG00000030372	MPZ	19	17	97	66	43	14	8	3	36.2401	37.0202	57.8775	45.1182	13.3959	10.9304	12.0184	4.28452	27.1107	1.91621	0.415499	3.43219e-07	6.80123e-06
ENSGALG00000015028	RLN3	16	13	28	28	12	9	6	0	30.518	28.3095	16.7069	19.1411	3.7384	7.02668	9.01383	0	14.3068	1.91479	0.627216	0.000103558	0.000991308
ENSGALG00000027887	ENSGALG00000027887	203	158	438	536	313	100	69	48	387.197	344.07	261.344	366.415	97.51	78.0743	103.659	68.5523	213.353	1.91376	0.20363	3.96115e-22	7.62395e-20
ENSGALG00000047589	ENSGALG00000047589	68	48	123	69	32	19	24	19	129.702	104.528	73.3911	47.169	9.96908	14.8341	36.0553	27.1353	55.3479	1.90761	0.435051	4.43126e-07	8.56521e-06
ENSGALG00000008554	IL17REL	132	98	295	452	249	39	51	39	251.774	213.41	176.019	308.991	77.5719	30.449	76.6176	55.6987	148.816	1.90652	0.285763	1.73487e-12	1.02573e-10
ENSGALG00000043204	PAX7	486	368	1659	1659	991	393	104	164	926.985	801.378	989.884	1134.11	308.73	306.832	156.24	234.22	607.297	1.88512	0.205605	4.28709e-21	7.2488e-19
ENSGALG00000012688	NHLRC1	23	15	56	42	29	17	2	3	43.8696	32.6649	33.4138	28.7116	9.03448	13.2726	3.00461	4.28452	21.032	1.87893	0.483553	7.37456e-06	0.000101442
ENSGALG00000054153	ENSGALG00000054153	15	9	54	33	32	3	3	3	28.6106	19.5989	32.2205	22.5591	9.96908	2.34223	4.50691	4.28452	15.5115	1.87757	0.576427	8.23605e-05	0.000812025
ENSGALG00000047424	ENSGALG00000047424	20	18	62	95	27	13	15	3	38.1475	39.1978	36.9939	64.9429	8.41141	10.1497	22.5346	4.28452	28.0828	1.87146	0.465292	2.97093e-06	4.59403e-05
ENSGALG00000005263	SOX8	416	446	2109	2003	1088	508	158	133	793.468	971.235	1258.39	1369.27	338.949	396.617	237.364	189.947	694.405	1.859	0.232706	1.11336e-16	1.21342e-14
ENSGALG00000002461	ENSGALG00000002461	255	229	649	448	358	110	102	76	486.381	498.683	387.242	306.257	111.529	85.8817	153.235	108.541	267.219	1.82718	0.219978	5.38966e-18	6.58849e-16
ENSGALG00000020575	ERMN	190	181	551	585	328	169	58	10	362.401	394.156	328.768	399.911	102.183	131.946	87.1337	14.2817	227.598	1.81935	0.612299	0.000145585	0.0013196
ENSGALG00000051944	ENSGALG00000051944	15	13	80	20	23	11	4	4	28.6106	28.3095	47.734	13.6722	7.16527	8.58817	6.00922	5.71269	18.2252	1.81626	0.54879	5.59507e-05	0.000574821
ENSGALG00000012010	NDST3	88	74	305	255	185	43	40	25	167.849	161.147	181.986	174.32	57.6337	33.5719	60.0922	35.7043	109.038	1.80906	0.240343	4.45374e-15	4.17498e-13
ENSGALG00000041083	ZIC2	24	15	93	40	55	6	7	3	45.777	32.6649	55.4908	27.3444	17.1344	4.68446	10.5161	4.28452	24.7371	1.80595	0.510028	2.96776e-05	0.000335579
ENSGALG00000012420	CG-1B	87	64	227	322	143	57	27	38	165.942	139.37	135.445	220.122	44.5493	44.5023	40.5622	54.2706	105.595	1.80172	0.244685	1.2829e-14	1.10525e-12
ENSGALG00000013782	CDH7	72	55	300	390	94	36	47	48	137.331	119.771	179.003	266.608	29.2842	28.1067	70.6083	68.5523	112.408	1.78565	0.349544	1.73371e-08	4.66759e-07
ENSGALG00000033282	ENSGALG00000033282	206	138	632	459	306	137	69	62	392.919	300.517	377.099	313.777	95.3293	106.962	103.659	88.5467	222.351	1.78007	0.177164	7.0582e-25	1.63714e-22
ENSGALG00000040532	ZIC1	141	83	344	288	227	113	22	24	268.94	180.746	205.256	196.879	70.7181	88.2239	33.0507	34.2762	134.761	1.77936	0.290639	8.22995e-11	3.66739e-09
ENSGALG00000042193	AvBD5	38	28	111	115	71	28	12	8	72.4803	60.9744	66.2309	78.6151	22.1189	21.8608	18.0277	11.4254	43.9667	1.77054	0.316355	1.98376e-09	6.6096e-08
ENSGALG00000006676	RLBP1	142	114	398	500	174	129	65	43	270.847	248.253	237.477	341.805	54.2069	100.716	97.6498	61.4114	176.546	1.76806	0.242425	1.86917e-14	1.54415e-12
ENSGALG00000042612	ENSGALG00000042612	955	870	3499	3515	2270	867	364	303	1821.54	1894.56	2087.77	2402.89	707.181	676.904	546.839	432.736	1321.3	1.76028	0.172998	2.18962e-25	5.57953e-23
ENSGALG00000055082	ENSGALG00000055082	280	228	767	713	427	214	110	76	534.065	496.506	457.65	487.413	133.025	167.079	165.254	108.541	318.692	1.74945	0.172342	2.28919e-25	5.75222e-23
ENSGALG00000047670	ENSGALG00000047670	59	66	253	122	107	32	28	28	112.535	143.725	150.959	83.4003	33.3341	24.9838	42.0645	39.9888	78.8739	1.747	0.287932	7.52391e-11	3.39458e-09
ENSGALG00000041640	TWIST1	364	336	650	441	363	215	138	75	694.285	731.693	387.839	301.472	113.087	167.86	207.318	107.113	338.833	1.74318	0.289431	1.04817e-10	4.60279e-09
ENSGALG00000048571	ENSGALG00000048571	69	61	103	76	61	35	16	22	131.609	132.837	61.4575	51.9543	19.0036	27.326	24.0369	31.4198	59.9555	1.74285	0.375848	1.73432e-07	3.7089e-06
ENSGALG00000000528	DBNDD1	173	145	669	575	245	163	79	72	329.976	315.76	399.176	393.075	76.3257	127.261	118.682	102.828	232.886	1.74228	0.203362	6.67393e-19	8.87829e-17
ENSGALG00000030512	ENSGALG00000030512	180	161	597	474	417	136	57	47	343.328	350.603	356.215	324.031	129.91	106.181	85.6314	67.1241	220.378	1.73937	0.205635	3.0055e-18	3.75004e-16
ENSGALG00000048578	ENSGALG00000048578	26	34	39	154	84	4	15	6	49.5918	74.0403	23.2703	105.276	26.1688	3.12297	22.5346	8.56904	39.0717	1.73236	0.580512	0.000156365	0.00139357
ENSGALG00000006035	PDE3B	194	171	529	319	218	109	70	84	370.031	372.379	315.641	218.071	67.9143	85.101	105.161	119.967	206.783	1.71451	0.238092	3.04207e-14	2.40337e-12
ENSGALG00000040541	SLC5A6	90	97	994	705	408	127	63	33	171.664	211.233	593.095	481.944	127.106	99.1543	94.6452	47.1297	228.246	1.7144	0.543706	8.91602e-05	0.000868263
ENSGALG00000001434	STOM	87	85	290	383	226	60	48	30	165.942	185.101	173.036	261.822	70.4066	46.8446	72.1106	42.8452	127.263	1.6915	0.249483	1.03167e-12	6.37028e-11
ENSGALG00000029022	NPAS3	109	116	314	223	226	62	41	37	207.904	252.608	187.356	152.445	70.4066	48.406	61.5945	52.8424	129.195	1.68897	0.233385	3.41116e-14	2.68325e-12
ENSGALG00000006644	ENSGALG00000006644	392	335	1038	1826	936	417	160	87	747.691	729.515	619.349	1248.27	291.595	325.57	240.369	124.251	540.826	1.68607	0.270749	3.63021e-11	1.74212e-09
ENSGALG00000049089	ENSGALG00000049089	52	39	155	186	122	19	30	13	99.1835	84.9286	92.4847	127.151	38.0071	14.8341	45.0691	18.5662	65.0281	1.67966	0.341512	6.40577e-08	1.4954e-06
ENSGALG00000049559	ENSGALG00000049559	3	4	28	37	8	3	4	2	5.72213	8.71063	16.7069	25.2935	2.49227	2.34223	6.00922	2.85635	8.76666	1.6762	0.832651	0.00181501	0.0110044
ENSGALG00000000585	MYL4	1833	1449	5484	4721	3650	1260	635	694	3496.22	3155.42	3272.17	3227.32	1137.1	983.736	953.964	991.152	2152.13	1.67561	0.116856	1.07721e-47	1.94888e-44
ENSGALG00000008096	SUFU	333	248	927	825	600	234	116	121	635.156	540.059	553.118	563.978	186.92	182.694	174.267	172.809	376.125	1.64747	0.142655	6.45871e-32	3.3386e-29
ENSGALG00000030890	RRS1	59	82	358	197	208	75	28	14	112.535	178.568	213.61	134.671	64.799	58.5557	42.0645	19.9944	103.1	1.63943	0.318147	2.28055e-08	5.9196e-07
ENSGALG00000007945	CRYAB	244	177	557	910	383	230	96	21	465.4	385.445	332.348	622.084	119.317	179.571	144.221	29.9916	284.797	1.63819	0.558585	0.000179022	0.00156316
ENSGALG00000027483	GLRX	30	24	130	245	75	24	24	20	57.2213	52.2638	77.5678	167.484	23.365	18.7378	36.0553	28.5635	57.6573	1.6321	0.400935	3.0092e-06	4.64129e-05
ENSGALG00000040182	ENSGALG00000040182	204	189	577	576	466	171	86	46	389.105	411.577	344.282	393.759	145.175	133.507	129.198	65.696	251.537	1.62543	0.215955	4.7062e-15	4.36639e-13
ENSGALG00000032335	MARCKSL1	601	390	1210	720	689	205	224	201	1146.33	849.286	721.977	492.199	214.647	160.052	336.516	287.063	526.009	1.61696	0.261629	4.22531e-11	2.00641e-09
ENSGALG00000006473	PLXNA4	841	774	2722	3035	1578	781	408	381	1604.1	1685.51	1624.15	2074.75	491.6	609.76	612.94	544.134	1155.87	1.6115	0.144324	4.50395e-30	1.94013e-27
ENSGALG00000001299	GIP	91	65	280	212	186	66	25	32	173.571	141.548	167.069	144.925	57.9453	51.529	37.5576	45.7015	102.481	1.60802	0.225085	9.27566e-14	6.73957e-12
ENSGALG00000032518	NCALD	710	617	2200	2500	1325	722	325	263	1354.24	1343.61	1312.69	1709.02	412.782	563.696	488.249	375.609	944.987	1.6076	0.164912	1.57704e-23	3.33326e-21
ENSGALG00000026864	ZCCHC24	164	116	405	281	278	116	40	50	312.81	252.608	241.653	192.094	86.6064	90.5662	60.0922	71.4086	163.48	1.60657	0.218517	1.6481e-14	1.37289e-12
ENSGALG00000003660	FANCF	41	48	593	373	227	80	25	10	78.2024	104.528	353.828	254.986	70.7181	62.4594	37.5576	14.2817	122.07	1.60059	0.769524	0.00157919	0.00978786
ENSGALG00000047976	ASB16	14	14	85	56	31	23	5	4	26.7033	30.4872	50.7174	38.2821	9.65754	17.9571	7.51152	5.71269	23.3786	1.60039	0.467299	4.49271e-05	0.000473948
ENSGALG00000015077	ENSGALG00000015077	336	329	940	717	610	244	141	129	640.878	716.449	560.875	490.148	190.036	190.501	211.825	184.234	398.118	1.59676	0.16475	2.16127e-23	4.49444e-21
ENSGALG00000004631	DRAXIN	507	407	1343	1101	863	512	155	129	967.04	886.306	801.335	752.654	268.854	399.74	232.857	184.234	561.627	1.58988	0.2114	4.51464e-15	4.21025e-13
ENSGALG00000035184	SDC3	895	733	2523	2475	1868	656	391	311	1707.1	1596.22	1505.41	1691.93	581.945	512.167	587.401	444.162	1078.29	1.58868	0.135951	1.28793e-32	7.06099e-30
ENSGALG00000001640	RNF122	269	227	625	767	542	229	105	72	513.084	494.328	372.922	524.328	168.851	178.79	157.742	102.828	314.109	1.58593	0.198541	1.20149e-16	1.30164e-14
ENSGALG00000050904	ENSGALG00000050904	23	30	88	36	27	14	8	17	43.8696	65.3297	52.5074	24.6099	8.41141	10.9304	12.0184	24.2789	30.2445	1.57954	0.46976	3.72643e-05	0.000404916
ENSGALG00000003473	SFRP1	1106	900	3131	1654	1814	663	474	355	2109.56	1959.89	1868.19	1130.69	565.122	517.632	712.093	507.001	1171.27	1.57532	0.197704	1.22548e-16	1.31973e-14
ENSGALG00000050884	ENSGALG00000050884	99	96	365	359	256	103	54	23	188.83	209.055	217.786	245.416	79.7526	80.4165	81.1245	32.848	141.904	1.56561	0.248434	2.71625e-11	1.33177e-09
ENSGALG00000007781	GAL3ST1	264	187	917	1067	548	343	105	76	503.547	407.222	547.151	729.411	170.72	267.795	157.742	108.541	361.516	1.55971	0.251757	4.89459e-11	2.30607e-09
ENSGALG00000006629	RBP4A	44	44	77	120	115	28	14	6	83.9245	95.8169	45.944	82.0331	35.8264	21.8608	21.0323	8.56904	49.3759	1.55865	0.392753	5.7002e-06	8.13312e-05
ENSGALG00000040465	ZEB2	1534	1344	4697	4667	3233	1706	495	594	2925.91	2926.77	2802.58	3190.4	1007.19	1331.95	743.641	848.335	1972.1	1.55247	0.173939	3.48122e-20	5.33748e-18
ENSGALG00000007732	RTN4R	111	87	247	288	139	64	31	73	211.719	189.456	147.379	196.879	43.3032	49.9675	46.5715	104.257	123.691	1.55155	0.283311	2.5711e-09	8.42688e-08
ENSGALG00000030251	ADCY8	59	80	245	339	154	69	47	33	112.535	174.213	146.185	231.744	47.9762	53.8712	70.6083	47.1297	110.533	1.54858	0.265287	3.86891e-10	1.51507e-08
ENSGALG00000055025	ENSGALG00000055025	2	5	52	57	32	4	2	2	3.81475	10.8883	31.0271	38.9657	9.96908	3.12297	3.00461	2.85635	12.9561	1.5227	0.83182	0.00342296	0.0184971
ENSGALG00000038313	EFHD2	77	77	340	360	147	74	59	49	146.868	167.68	202.87	246.099	45.7954	57.775	88.636	69.9805	128.213	1.52193	0.258478	2.57875e-10	1.03447e-08
ENSGALG00000002260	CISH	30	34	157	116	58	43	22	11	57.2213	74.0403	93.678	79.2987	18.069	33.5719	33.0507	15.7099	50.58	1.51539	0.336339	4.66399e-07	8.9292e-06
ENSGALG00000032893	SHISA4	40	42	136	112	104	24	16	21	76.295	91.4616	81.1478	76.5642	32.3995	18.7378	24.0369	29.9916	53.8293	1.50937	0.290749	1.73098e-08	4.6672e-07
ENSGALG00000016954	RGCC	58	45	209	177	128	71	19	16	110.628	97.9946	124.705	120.999	39.8763	55.4327	28.5438	22.8508	75.1287	1.50413	0.283742	1.11387e-08	3.10509e-07
ENSGALG00000039257	CYP4F22	32	23	98	107	585	193	132	139	61.036	50.0861	58.4742	73.1462	182.247	150.683	198.304	198.516	121.562	-1.50174	0.217463	4.4463e-13	2.92518e-11
ENSGALG00000007570	ENSGALG00000007570	44	20	78	166	611	327	156	141	83.9245	43.5531	46.5407	113.479	190.347	255.303	234.36	201.372	146.11	-1.50374	0.284438	9.96485e-09	2.82577e-07
ENSGALG00000004150	MYO1E	241	202	767	728	3700	1704	750	1258	459.678	439.887	457.65	497.667	1152.67	1330.39	1126.73	1796.64	907.664	-1.50551	0.169925	6.43068e-20	9.23365e-18
ENSGALG00000037687	ENSGALG00000037687	11	16	49	65	294	101	79	83	20.9811	34.8425	29.2371	44.4346	91.5909	78.855	118.682	118.538	67.1452	-1.50682	0.296075	2.88697e-08	7.32553e-07
ENSGALG00000048626	ENSGALG00000048626	117	80	244	212	1402	693	311	374	223.163	174.213	145.589	144.925	436.77	541.055	467.217	534.137	333.383	-1.50935	0.182771	8.72956e-18	1.03226e-15
ENSGALG00000006412	VGLL1	20	8	43	55	362	135	46	55	38.1475	17.4213	25.657	37.5985	112.775	105.4	69.106	78.5495	60.5819	-1.51018	0.311507	1.05786e-07	2.34831e-06
ENSGALG00000006835	TNNC2	42	42	119	83	883	200	125	178	80.1098	91.4616	71.0044	56.7396	275.084	156.149	187.788	254.215	146.569	-1.51037	0.248515	7.94103e-11	3.55617e-09
ENSGALG00000051227	ENSGALG00000051227	6	12	43	16	211	58	47	38	11.4443	26.1319	25.657	10.9377	65.7336	45.2831	70.6083	54.2706	38.7583	-1.51252	0.385772	6.11479e-06	8.64287e-05
ENSGALG00000045936	FAM83F	12	5	7	36	93	61	80	22	22.8885	10.8883	4.17673	24.6099	28.9726	47.6253	120.184	31.4198	36.3457	-1.51299	0.604101	0.000592047	0.00430173
ENSGALG00000010960	GALNT3	96	85	191	250	1512	587	279	380	183.108	185.101	113.965	170.902	471.039	458.296	419.143	542.706	318.032	-1.51428	0.190873	1.32657e-16	1.41178e-14
ENSGALG00000040447	CDCP1	75	62	250	341	1331	587	330	434	143.053	135.015	149.169	233.111	414.651	458.296	495.761	619.827	331.11	-1.51466	0.21125	6.62608e-14	4.9333e-12
ENSGALG00000028822	RNF152	17	18	47	51	325	127	64	70	32.4254	39.1978	28.0437	34.8641	101.248	99.1543	96.1475	99.9721	66.3817	-1.51599	0.257256	2.68158e-10	1.07098e-08
ENSGALG00000002088	GALR2	2	3	17	21	50	19	22	58	3.81475	6.53297	10.1435	14.3558	15.5767	14.8341	33.0507	82.834	22.6428	-1.51614	0.676677	0.00128113	0.00821921
ENSGALG00000003435	PGC	6	4	17	2	117	16	24	20	11.4443	8.71063	10.1435	1.36722	36.4494	12.4919	36.0553	28.5635	18.1532	-1.51619	0.657674	0.000964131	0.00650132
ENSGALG00000019157	SMPX	5	5	35	12	219	52	15	28	9.53688	10.8883	20.8836	8.20331	68.2259	40.5986	22.5346	39.9888	27.6075	-1.51646	0.490282	0.000143085	0.00130347
ENSGALG00000011170	WIPF3	24	39	83	73	502	229	128	100	45.777	84.9286	49.524	49.9035	156.39	178.79	192.295	142.817	112.553	-1.51979	0.240979	1.7008e-11	8.61928e-10
ENSGALG00000037525	FGFRL1	13	14	46	43	194	72	63	106	24.7959	30.4872	27.4471	29.3952	60.4375	56.2135	94.6452	151.386	59.351	-1.52165	0.365681	2.02119e-06	3.24755e-05
ENSGALG00000000498	ACE	59	41	344	206	1233	624	275	279	112.535	89.2839	205.256	140.823	384.121	487.183	413.134	398.46	278.85	-1.52236	0.227424	2.19773e-12	1.2744e-10
ENSGALG00000000309	ENSGALG00000000309	12	5	48	31	252	69	36	63	22.8885	10.8883	28.6404	21.1919	78.5065	53.8712	54.083	89.9749	45.0056	-1.52254	0.35023	1.19021e-06	2.043e-05
ENSGALG00000028682	Cbln2	13	1	13	11	59	14	33	63	24.7959	2.17766	7.75678	7.5197	18.3805	10.9304	49.5761	89.9749	26.389	-1.52364	0.750682	0.00162465	0.0100097
ENSGALG00000038584	ENSGALG00000038584	40	23	131	82	703	228	90	183	76.295	50.0861	78.1645	56.056	219.008	178.009	135.207	261.356	131.773	-1.52441	0.254646	1.75847e-10	7.26352e-09
ENSGALG00000012913	PKP2	65	66	218	241	1781	538	209	269	123.979	143.725	130.075	164.75	554.841	420.04	313.982	384.179	279.446	-1.52663	0.206459	1.27144e-14	1.10062e-12
ENSGALG00000001690	GABRB2	123	93	423	292	1957	754	429	553	234.607	202.522	252.394	199.614	609.671	588.68	644.489	789.78	440.22	-1.52719	0.163513	7.78975e-22	1.43808e-19
ENSGALG00000016324	GSTA4L	6	11	20	54	247	133	33	35	11.4443	23.9542	11.9335	36.9149	76.9488	103.839	49.5761	49.9861	45.5746	-1.52791	0.428897	2.59566e-05	0.000301223
ENSGALG00000035856	CD48	2	1	3	16	50	28	5	29	3.81475	2.17766	1.79003	10.9377	15.5767	21.8608	7.51152	41.417	13.1358	-1.52898	0.821225	0.00280308	0.0157638
ENSGALG00000028158	FGF7	3	5	31	12	78	50	43	23	5.72213	10.8883	18.4969	8.20331	24.2996	39.0371	64.5991	32.848	25.5118	-1.52976	0.50382	0.000156058	0.00139221
ENSGALG00000006112	SCN5A	36	36	150	103	653	288	116	234	68.6655	78.3956	89.5013	70.4117	203.431	224.854	174.267	334.192	155.465	-1.53023	0.239571	1.3214e-11	6.83049e-10
ENSGALG00000050138	ENSGALG00000050138	3	4	7	2	38	22	15	14	5.72213	8.71063	4.17673	1.36722	11.8383	17.1763	22.5346	19.9944	11.44	-1.53168	0.736687	0.00144876	0.00911366
ENSGALG00000019261	ARHGAP8	20	37	61	74	528	206	104	86	38.1475	80.5733	36.3972	50.5871	164.49	160.833	156.24	122.823	101.261	-1.53221	0.266307	5.29486e-10	2.00407e-08
ENSGALG00000007766	KIAA1217	132	142	565	563	3255	1247	504	760	251.774	309.227	337.122	384.872	1014.04	973.586	757.162	1085.41	639.149	-1.53275	0.172428	5.71071e-20	8.39985e-18
ENSGALG00000006421	SLC16A12	15	19	51	73	308	162	77	91	28.6106	41.3755	30.4304	49.9035	95.9524	126.48	115.677	129.964	77.2992	-1.53312	0.271219	1.22076e-09	4.27194e-08
ENSGALG00000016446	ATP6V1C2	28	20	104	101	380	168	145	184	53.4065	43.5531	62.0542	69.0445	118.383	131.165	217.834	262.784	119.778	-1.5362	0.293764	1.28813e-08	3.54178e-07
ENSGALG00000013912	ENSGALG00000013912	13	8	34	28	219	96	50	27	24.7959	17.4213	20.287	19.1411	68.2259	74.9513	75.1152	38.5607	42.3123	-1.54232	0.345621	5.85589e-07	1.08997e-05
ENSGALG00000016511	ADGRG2	53	42	168	151	1193	384	173	178	101.091	91.4616	100.241	103.225	371.66	299.805	259.899	254.215	197.7	-1.543	0.195071	2.40599e-16	2.51614e-14
ENSGALG00000047510	ENSGALG00000047510	1	0	6	7	44	19	12	5	1.90738	0	3.58005	4.78526	13.7075	14.8341	18.0277	7.14086	7.99785	-1.5438	0.846069	0.00354768	0.0190572
ENSGALG00000039727	ENSGALG00000039727	34	14	63	59	311	142	106	122	64.8508	30.4872	37.5905	40.3329	96.887	110.865	159.244	174.237	89.3119	-1.54872	0.294858	9.13275e-09	2.60204e-07
ENSGALG00000012464	SOUL	8	8	57	49	258	118	57	58	15.259	17.4213	34.0105	33.4969	80.3757	92.1276	85.6314	82.834	55.1445	-1.5498	0.30865	5.3761e-08	1.27644e-06
ENSGALG00000027789	RAB37	12	20	43	35	263	112	49	75	22.8885	43.5531	25.657	23.9263	81.9334	87.4432	73.6129	107.113	58.2659	-1.55028	0.298845	1.27308e-08	3.51107e-07
ENSGALG00000041346	CXCL12	270	235	736	941	4013	1989	1133	1288	514.991	511.749	439.153	643.276	1250.18	1552.9	1702.11	1839.49	1056.73	-1.55181	0.169392	3.80883e-21	6.50087e-19
ENSGALG00000035325	PMAIP1	16	15	32	51	229	88	74	84	30.518	32.6649	19.0936	34.8641	71.3412	68.7054	111.171	119.967	61.0405	-1.55244	0.329489	1.45959e-07	3.15872e-06
ENSGALG00000005994	DERL3	283	303	960	977	3827	1977	1307	1928	539.787	659.83	572.808	667.886	1192.24	1543.53	1963.51	2753.52	1236.64	-1.55349	0.22023	1.28126e-13	9.0904e-12
ENSGALG00000041347	PROM2	9	12	58	34	244	105	74	45	17.1664	26.1319	34.6072	23.2427	76.0142	81.978	111.171	64.2678	54.3223	-1.55536	0.318313	8.53441e-08	1.93976e-06
ENSGALG00000007565	PPP2R2B	52	44	262	351	1274	575	284	426	99.1835	95.8169	156.329	239.947	396.894	448.927	426.655	608.402	309.019	-1.55757	0.263865	3.12391e-10	1.23671e-08
ENSGALG00000049806	ENSGALG00000049806	2	6	35	12	79	79	29	30	3.81475	13.0659	20.8836	8.20331	24.6112	61.6787	43.5668	42.8452	27.3337	-1.56253	0.505402	0.000133252	0.00122625
ENSGALG00000006809	POU2AF1	12	8	52	19	167	86	60	52	22.8885	17.4213	31.0271	12.9886	52.0261	67.1439	90.1383	74.265	45.9873	-1.5665	0.363037	1.11154e-06	1.93201e-05
ENSGALG00000017136	GJB6	23	37	92	91	521	208	135	151	43.8696	80.5733	54.8941	62.2084	162.309	162.394	202.811	215.654	123.089	-1.56688	0.229735	5.9191e-13	3.8521e-11
ENSGALG00000054698	ENSGALG00000054698	3	2	33	27	128	60	36	33	5.72213	4.35531	19.6903	18.4574	39.8763	46.8446	54.083	47.1297	29.5198	-1.56695	0.437813	3.04617e-05	0.000342519
ENSGALG00000035580	MPP2	152	132	535	853	3723	1434	624	967	289.921	287.451	319.221	583.119	1159.84	1119.59	937.438	1381.04	759.702	-1.56732	0.225488	2.99259e-13	2.02022e-11
ENSGALG00000052786	ENSGALG00000052786	62	55	196	230	1375	505	212	301	118.257	119.771	116.948	157.23	428.359	394.275	318.489	429.88	260.401	-1.56882	0.1844	1.65294e-18	2.12093e-16
ENSGALG00000002132	KCNIP1	7	13	28	23	241	65	35	36	13.3516	28.3095	16.7069	15.723	75.0796	50.7483	52.5807	51.4142	37.9892	-1.56981	0.360823	8.9176e-07	1.58797e-05
ENSGALG00000046958	ENSGALG00000046958	20	16	67	39	290	132	90	78	38.1475	34.8425	39.9772	26.6608	90.3448	103.058	135.207	111.397	72.4545	-1.56981	0.272693	5.72181e-10	2.16115e-08
ENSGALG00000001558	MOV10	30	28	105	40	957	114	112	83	57.2213	60.9744	62.6509	27.3444	298.138	89.0047	168.258	118.538	110.266	-1.57403	0.375458	1.75933e-06	2.87013e-05
ENSGALG00000005401	WNT9A	11	3	25	30	175	110	13	44	20.9811	6.53297	14.9169	20.5083	54.5184	85.8817	19.53	62.8396	35.7136	-1.5748	0.468595	5.25983e-05	0.000544088
ENSGALG00000005956	ENSGALG00000005956	14	9	33	27	386	52	33	45	26.7033	19.5989	19.6903	18.4574	120.252	40.5986	49.5761	64.2678	44.893	-1.57525	0.409862	7.93878e-06	0.000108154
ENSGALG00000015572	CCDC125	17	13	63	101	443	196	95	85	32.4254	28.3095	37.5905	69.0445	138.009	153.026	142.719	121.395	90.3148	-1.57751	0.284075	2.7377e-09	8.94053e-08
ENSGALG00000048803	ENSGALG00000048803	17	11	15	29	161	61	43	82	32.4254	23.9542	8.95013	19.8247	50.1569	47.6253	64.5991	117.11	45.5807	-1.57921	0.4437	1.76384e-05	0.000217084
ENSGALG00000021271	MPZL3	538	354	1856	1752	10992	3910	1971	2170	1026.17	770.891	1107.43	1197.68	3424.38	3052.7	2961.04	3099.14	2079.93	-1.58015	0.150079	5.34101e-27	1.5338e-24
ENSGALG00000048621	ENSGALG00000048621	1	0	10	0	40	10	4	19	1.90738	0	5.96675	0	12.4613	7.80743	6.00922	27.1353	7.66093	-1.58119	1.26788	0.00665033	0.0313572
ENSGALG00000003512	SPIK7	9	2	24	22	108	33	33	57	17.1664	4.35531	14.3202	15.0394	33.6456	25.7645	49.5761	81.4059	30.1592	-1.58292	0.483592	6.62336e-05	0.000666832
ENSGALG00000015142	DSG2	223	135	740	853	4055	1714	788	1148	425.345	293.984	441.54	583.119	1263.27	1338.19	1183.82	1639.54	896.101	-1.58299	0.194059	2.93093e-17	3.29356e-15
ENSGALG00000007090	CPN1	42	41	234	274	1318	571	220	289	80.1098	89.2839	139.622	187.309	410.601	445.804	330.507	412.742	261.997	-1.58562	0.241087	4.78632e-12	2.65626e-10
ENSGALG00000001561	MXRA8	28	28	88	89	668	326	67	109	53.4065	60.9744	52.5074	60.8412	208.104	254.522	100.654	155.671	118.335	-1.58833	0.283014	1.52426e-09	5.22291e-08
ENSGALG00000008902	GIPC2	16	15	31	62	330	144	50	74	30.518	32.6649	18.4969	42.3838	102.806	112.427	75.1152	105.685	65.0121	-1.58915	0.311381	2.32314e-08	6.01292e-07
ENSGALG00000015345	ENSGALG00000015345	23	17	37	47	419	120	61	67	43.8696	37.0202	22.077	32.1296	130.533	93.6891	91.6406	95.6876	68.3308	-1.59147	0.2955	4.21433e-09	1.32371e-07
ENSGALG00000037223	ENSGALG00000037223	0	2	5	2	5	11	5	28	0	4.35531	2.98338	1.36722	1.55767	8.58817	7.51152	39.9888	8.29401	-1.59231	1.49877	0.00613222	0.0294751
ENSGALG00000008635	ENSGALG00000008635	2	6	14	47	181	72	38	33	3.81475	13.0659	8.35345	32.1296	56.3876	56.2135	57.0876	47.1297	34.2728	-1.5969	0.479339	6.2278e-05	0.00063087
ENSGALG00000001203	ENSGALG00000001203	5	0	12	13	125	54	4	15	9.53688	0	7.1601	8.88692	38.9417	42.1601	6.00922	21.4226	16.7647	-1.60057	0.699257	0.0012104	0.0078377
ENSGALG00000042392	ENSGALG00000042392	6	2	14	12	83	34	23	22	11.4443	4.35531	8.35345	8.20331	25.8573	26.5453	34.553	31.4198	18.8415	-1.60206	0.478391	5.19251e-05	0.000538973
ENSGALG00000054304	ENSGALG00000054304	28	23	87	120	637	292	91	143	53.4065	50.0861	51.9107	82.0331	198.447	227.977	136.71	204.229	125.6	-1.60229	0.248857	1.09797e-11	5.82536e-10
ENSGALG00000009278	RBM46	9	12	22	29	294	43	43	42	17.1664	26.1319	13.1269	19.8247	91.5909	33.5719	64.5991	59.9833	40.7494	-1.6034	0.405845	4.63725e-06	6.77632e-05
ENSGALG00000015628	MSANTD1	75	57	213	188	1059	500	330	295	143.053	124.126	127.092	128.519	329.914	390.371	495.761	421.311	270.018	-1.60573	0.181522	5.96959e-20	8.64014e-18
ENSGALG00000004199	TMEM184A	17	11	70	74	408	159	74	98	32.4254	23.9542	41.7673	50.5871	127.106	124.138	111.171	139.961	81.3887	-1.6063	0.2603	7.25231e-11	3.28844e-09
ENSGALG00000001405	IRF6	43	36	138	123	902	330	175	155	82.0172	78.3956	82.3412	84.0839	281.003	257.645	262.903	221.367	168.72	-1.6087	0.184149	2.12318e-19	2.88817e-17
ENSGALG00000027323	MYH1D	2	3	34	20	473	64	19	11	3.81475	6.53297	20.287	13.6722	147.355	49.9675	28.5438	15.7099	35.7354	-1.61013	1.10794	0.00429016	0.0222847
ENSGALG00000004814	ENSGALG00000004814	137	138	415	538	3043	1113	606	665	261.31	300.517	247.62	367.782	947.997	868.967	910.397	949.735	606.791	-1.6103	0.158565	2.47843e-25	6.14243e-23
ENSGALG00000028924	S100A16	3	1	5	2	46	8	15	8	5.72213	2.17766	2.98338	1.36722	14.3305	6.24594	22.5346	11.4254	8.34835	-1.6155	0.899426	0.00269808	0.01524
ENSGALG00000050291	ENSGALG00000050291	1	1	13	21	89	34	16	27	1.90738	2.17766	7.75678	14.3558	27.7265	26.5453	24.0369	38.5607	17.8834	-1.61943	0.569472	0.000325697	0.00259354
ENSGALG00000052951	ENSGALG00000052951	1	3	10	5	41	10	10	33	1.90738	6.53297	5.96675	3.41805	12.7729	7.80743	15.023	47.1297	12.5698	-1.62158	0.810143	0.00187603	0.0112761
ENSGALG00000009823	PTPRE	30	18	66	54	355	219	96	86	57.2213	39.1978	39.3806	36.9149	110.594	170.983	144.221	122.823	90.167	-1.62311	0.260127	2.62415e-11	1.29011e-09
ENSGALG00000049900	ENSGALG00000049900	0	2	11	7	45	25	9	19	0	4.35531	6.56343	4.78526	14.019	19.5186	13.5207	27.1353	11.2372	-1.62322	0.69394	0.00113224	0.00741799
ENSGALG00000035153	STX3	8	6	20	47	208	31	59	67	15.259	13.0659	11.9335	32.1296	64.799	24.203	88.636	95.6876	43.2142	-1.62976	0.477789	4.03473e-05	0.000432699
ENSGALG00000038254	ENSGALG00000038254	12	12	28	24	310	53	39	49	22.8885	26.1319	16.7069	16.4066	96.5754	41.3794	58.5899	69.9805	43.5824	-1.63158	0.378438	9.41854e-07	1.65759e-05
ENSGALG00000053829	ENSGALG00000053829	31	29	46	48	407	167	90	125	59.1286	63.152	27.4471	32.8132	126.794	130.384	135.207	178.522	94.181	-1.63537	0.297083	1.58881e-09	5.42354e-08
ENSGALG00000044449	LAG3	1	1	19	4	81	24	13	16	1.90738	2.17766	11.3368	2.73444	25.2342	18.7378	19.53	22.8508	13.0636	-1.6359	0.674476	0.000979869	0.00658533
ENSGALG00000016651	ENSGALG00000016651	36	40	106	149	1010	291	135	208	68.6655	87.1063	63.2476	101.858	314.649	227.196	202.811	297.06	170.324	-1.64387	0.23191	1.04713e-13	7.51775e-12
ENSGALG00000008888	IL1RAPL2	33	19	65	68	316	191	102	163	62.9434	41.3755	38.7839	46.4854	98.4446	149.122	153.235	232.792	102.898	-1.65317	0.296941	1.47797e-09	5.08353e-08
ENSGALG00000048867	ENSGALG00000048867	5	9	31	24	215	76	29	37	9.53688	19.5989	18.4969	16.4066	66.9797	59.3364	43.5668	52.8424	35.8456	-1.65788	0.35671	2.74083e-07	5.57784e-06
ENSGALG00000053676	ENSGALG00000053676	18	10	47	24	184	113	66	68	34.3328	21.7766	28.0437	16.4066	57.3222	88.2239	99.1521	97.1158	55.2967	-1.65917	0.334729	4.10304e-08	1.01112e-06
ENSGALG00000033118	FAM83H	57	42	169	196	1258	489	153	306	108.72	91.4616	100.838	133.987	391.909	381.783	229.853	437.021	234.447	-1.66328	0.224371	1.02453e-14	8.99793e-13
ENSGALG00000031306	BHLHA15	1	2	11	12	57	41	5	28	1.90738	4.35531	6.56343	8.20331	17.7574	32.0105	7.51152	39.9888	14.7872	-1.66881	0.677929	0.000787771	0.00548167
ENSGALG00000001331	ST14	537	407	1662	1738	11144	4089	1855	2676	1024.26	886.306	991.674	1188.11	3471.73	3192.46	2786.78	3821.79	2170.39	-1.67182	0.146075	1.98628e-31	9.71239e-29
ENSGALG00000009388	SUSD4	11	7	11	18	140	61	24	39	20.9811	15.2436	6.56343	12.305	43.6147	47.6253	36.0553	55.6987	29.7609	-1.67188	0.430809	4.94796e-06	7.17871e-05
ENSGALG00000015935	SMYD1	10	5	17	3	161	66	15	19	19.0738	10.8883	10.1435	2.05083	50.1569	51.529	22.5346	27.1353	24.189	-1.67858	0.583662	0.000179752	0.00156727
ENSGALG00000007526	ENSGALG00000007526	18	12	87	52	296	149	121	99	34.3328	26.1319	51.9107	35.5477	92.214	116.331	181.779	141.389	84.9545	-1.68247	0.299307	1.51417e-09	5.19819e-08
ENSGALG00000033391	ISL2	14	9	29	37	319	137	45	25	26.7033	19.5989	17.3036	25.2935	99.3792	106.962	67.6037	35.7043	49.8185	-1.68703	0.384103	7.50615e-07	1.35937e-05
ENSGALG00000002792	SPDEF	1	1	15	5	78	25	21	5	1.90738	2.17766	8.95013	3.41805	24.2996	19.5186	31.5484	7.14086	12.3701	-1.68773	0.732656	0.00122577	0.00790894
ENSGALG00000015953	ENSGALG00000015953	20	10	51	57	453	116	67	80	38.1475	21.7766	30.4304	38.9657	141.125	90.5662	100.654	114.254	71.9899	-1.68956	0.280348	1.41129e-10	6.0938e-09
ENSGALG00000004569	UNC5B	508	384	1579	1517	9723	4315	1552	2617	968.947	836.22	942.15	1037.04	3029.04	3368.9	2331.58	3737.53	2031.43	-1.68975	0.160406	4.35278e-27	1.29099e-24
ENSGALG00000011206	KITLG	46	72	175	214	1342	528	268	285	87.7393	156.791	104.418	146.292	418.078	412.232	402.618	407.029	266.9	-1.69282	0.190401	4.3673e-20	6.58443e-18
ENSGALG00000004858	FICD	60	76	231	157	983	450	284	487	114.443	165.502	137.832	107.327	306.238	351.334	426.655	695.52	288.106	-1.69462	0.256246	2.29442e-12	1.32199e-10
ENSGALG00000029502	CLIC2	87	54	175	328	1355	583	340	500	165.942	117.593	104.418	224.224	422.128	455.173	510.784	714.086	339.294	-1.70302	0.249985	6.82642e-13	4.35842e-11
ENSGALG00000038217	CD82	333	225	863	1229	7162	2785	1143	1534	635.156	489.973	514.931	840.156	2231.2	2174.37	1717.13	2190.82	1349.22	-1.70572	0.182301	6.44805e-22	1.20266e-19
ENSGALG00000009651	LXN	7	6	17	13	123	31	27	44	13.3516	13.0659	10.1435	8.88692	38.3186	24.203	40.5622	62.8396	26.4214	-1.706	0.457739	1.01348e-05	0.000133937
ENSGALG00000011803	EMP1	165	141	465	454	2971	1164	831	653	314.717	307.05	277.454	310.359	925.566	908.785	1248.42	932.597	653.118	-1.70668	0.154817	1.8819e-29	7.09319e-27
ENSGALG00000005540	MICAL2	30	40	146	91	791	287	159	200	57.2213	87.1063	87.1146	62.2084	246.423	224.073	238.866	285.635	161.081	-1.70906	0.207666	1.40166e-17	1.59489e-15
ENSGALG00000030834	ATP8B1	57	63	183	206	1316	464	233	385	108.72	137.192	109.192	140.823	409.978	362.265	350.037	549.847	271.007	-1.70989	0.200032	8.66198e-19	1.1356e-16
ENSGALG00000013846	ARFGEF3	71	52	209	224	1169	594	254	409	135.424	113.238	124.705	153.128	364.183	463.761	381.585	584.123	290.018	-1.71189	0.199361	6.83929e-19	9.03185e-17
ENSGALG00000009959	ENSGALG00000009959	224	136	527	620	3550	1418	944	890	427.252	296.161	314.448	423.838	1105.94	1107.09	1418.18	1271.07	795.498	-1.71204	0.167277	9.96716e-26	2.57608e-23
ENSGALG00000008418	LARGE2	215	182	739	741	5327	2212	858	853	410.086	396.334	440.943	506.554	1659.54	1727	1288.98	1218.23	955.959	-1.71611	0.16222	3.14975e-27	9.49754e-25
ENSGALG00000010583	VIT	13	18	44	81	482	177	70	85	24.7959	39.1978	26.2537	55.3723	150.159	138.191	105.161	121.395	82.5658	-1.71884	0.293754	3.98401e-10	1.55678e-08
ENSGALG00000006041	BNC1	6	16	21	40	183	92	58	64	11.4443	34.8425	12.5302	27.3444	57.0107	71.8283	87.1337	91.4031	49.1921	-1.71994	0.372974	2.17794e-07	4.54307e-06
ENSGALG00000010645	ENPP6	15	12	40	49	387	133	60	52	28.6106	26.1319	23.867	33.4969	120.564	103.839	90.1383	74.265	62.614	-1.7209	0.290303	2.42579e-10	9.75277e-09
ENSGALG00000008518	ENSGALG00000008518	20	13	39	59	279	123	43	162	38.1475	28.3095	23.2703	40.3329	86.9179	96.0314	64.5991	231.364	76.1216	-1.72296	0.392158	6.52906e-07	1.1972e-05
ENSGALG00000051754	KRT17	7	9	13	65	305	124	43	51	13.3516	19.5989	7.75678	44.4346	95.0178	96.8121	64.5991	72.8368	51.801	-1.72878	0.444945	6.89407e-06	9.61662e-05
ENSGALG00000015020	TMEM171	30	51	114	143	845	385	212	184	57.2213	111.061	68.021	97.7561	263.246	300.586	318.489	262.784	184.895	-1.73594	0.215635	5.35299e-17	5.97817e-15
ENSGALG00000027240	TSPAN13	567	394	1494	1436	12186	3682	2037	2222	1081.48	857.997	891.433	981.663	3796.35	2874.69	3060.2	3173.4	2089.65	-1.7398	0.139278	6.091e-37	4.08142e-34
ENSGALG00000053526	NTF3	11	12	26	39	231	101	49	63	20.9811	26.1319	15.5136	26.6608	71.9643	78.855	73.6129	89.9749	50.4618	-1.74231	0.31112	1.30304e-09	4.53358e-08
ENSGALG00000048475	ENSGALG00000048475	2	2	16	3	56	16	22	22	3.81475	4.35531	9.5468	2.05083	17.4459	12.4919	33.0507	31.4198	14.272	-1.74493	0.678169	0.000527746	0.0038892
ENSGALG00000048109	ENSGALG00000048109	3	3	11	26	88	44	27	39	5.72213	6.53297	6.56343	17.7738	27.415	34.3527	40.5622	55.6987	24.3276	-1.74978	0.498627	2.98899e-05	0.000337558
ENSGALG00000019489	CHST9	88	78	285	232	2053	736	314	411	167.849	169.857	170.052	158.597	639.579	574.627	471.724	586.979	367.408	-1.75163	0.158719	1.94543e-29	7.18302e-27
ENSGALG00000033752	ENSGALG00000033752	5	9	34	33	221	82	39	58	9.53688	19.5989	20.287	22.5591	68.8489	64.0209	58.5899	82.834	43.2845	-1.75257	0.331089	1.03316e-08	2.90515e-07
ENSGALG00000009945	CPM	54	38	123	154	1050	375	195	241	102.998	82.751	73.3911	105.276	327.11	292.779	292.949	344.19	202.681	-1.7548	0.190346	2.01003e-21	3.56524e-19
ENSGALG00000049182	ENSGALG00000049182	15	13	15	18	177	80	31	79	28.6106	28.3095	8.95013	12.305	55.1415	62.4594	46.5715	112.826	44.3967	-1.75658	0.448787	3.54138e-06	5.33844e-05
ENSGALG00000021647	NRTN	10	10	26	17	116	54	45	77	19.0738	21.7766	15.5136	11.6214	36.1379	42.1601	67.6037	109.969	40.482	-1.75718	0.442216	3.31671e-06	5.05526e-05
ENSGALG00000053921	ENSGALG00000053921	3	2	6	12	54	16	20	28	5.72213	4.35531	3.58005	8.20331	16.8228	12.4919	30.0461	39.9888	15.1513	-1.7578	0.64101	0.000303833	0.002442
ENSGALG00000054707	ENSGALG00000054707	2	2	5	6	34	19	16	14	3.81475	4.35531	2.98338	4.10166	10.5921	14.8341	24.0369	19.9944	10.5891	-1.75824	0.705554	0.000598285	0.00433313
ENSGALG00000017276	ENSGALG00000017276	72	60	140	119	1236	399	185	363	137.331	130.659	83.5345	81.3495	385.056	311.516	277.926	518.427	240.725	-1.75911	0.248218	6.78363e-14	5.0299e-12
ENSGALG00000009392	TLR5	13	13	52	80	428	227	57	87	24.7959	28.3095	31.0271	54.6887	133.336	177.229	85.6314	124.251	82.4086	-1.76279	0.315066	1.96608e-09	6.56278e-08
ENSGALG00000005207	SYNPO2L	6	1	19	12	240	33	12	17	11.4443	2.17766	11.3368	8.20331	74.7681	25.7645	18.0277	24.2789	22.0002	-1.76621	0.597787	0.000195447	0.00167743
ENSGALG00000009758	SLC7A11	64	59	191	250	1179	535	262	518	122.072	128.482	113.965	170.902	367.298	417.697	393.604	739.794	306.727	-1.76942	0.243138	2.35485e-14	1.90196e-12
ENSGALG00000010535	SGMS2	71	65	186	199	1454	511	363	297	135.424	141.548	110.982	136.038	452.97	398.96	545.337	424.167	293.178	-1.77727	0.175978	3.0634e-25	7.19779e-23
ENSGALG00000046299	CNKSR1	69	35	139	145	1296	403	176	269	131.609	76.218	82.9379	99.1233	403.748	314.639	264.406	384.179	219.607	-1.77733	0.216131	1.28891e-17	1.47588e-15
ENSGALG00000028759	LYPD6B	33	27	125	84	1002	263	96	177	62.9434	58.7967	74.5844	57.4232	312.157	205.335	144.221	252.787	146.031	-1.7832	0.257258	3.34244e-13	2.23968e-11
ENSGALG00000012681	MBOAT1	19	13	68	44	358	146	86	101	36.2401	28.3095	40.5739	30.0788	111.529	113.988	129.198	144.245	79.2704	-1.78582	0.25413	1.59943e-13	1.12595e-11
ENSGALG00000037316	OCLN	4	2	25	36	143	94	38	35	7.6295	4.35531	14.9169	24.6099	44.5493	73.3898	57.0876	49.9861	34.5655	-1.78599	0.430694	2.98201e-06	4.60662e-05
ENSGALG00000002564	RGS4	9	20	85	90	702	202	66	131	17.1664	43.5531	50.7174	61.5248	218.697	157.71	99.1521	187.091	104.451	-1.78984	0.323702	2.85252e-09	9.29872e-08
ENSGALG00000052965	ENSGALG00000052965	19	53	64	112	715	326	171	156	36.2401	115.416	38.1872	76.5642	222.747	254.522	256.894	222.795	152.921	-1.79104	0.2967	8.33891e-11	3.70682e-09
ENSGALG00000011406	NTN4	6	5	20	5	78	31	26	48	11.4443	10.8883	11.9335	3.41805	24.2996	24.203	39.0599	68.5523	24.2249	-1.79737	0.556612	5.73223e-05	0.000587246
ENSGALG00000050334	ENSGALG00000050334	13	10	48	71	610	148	63	55	24.7959	21.7766	28.6404	48.5363	190.036	115.55	94.6452	78.5495	75.3162	-1.79813	0.349041	2.25462e-08	5.87761e-07
ENSGALG00000026372	MANSC4	25	23	43	31	268	136	99	130	47.6844	50.0861	25.657	21.1919	83.491	106.181	148.728	185.662	83.5853	-1.80718	0.3509	1.03411e-08	2.90515e-07
ENSGALG00000005862	SBSPONL	15	4	43	44	314	92	68	67	28.6106	8.71063	25.657	30.0788	97.8216	71.8283	102.157	95.6876	57.5689	-1.80741	0.312165	6.27183e-10	2.35904e-08
ENSGALG00000025772	ELOVL3	5	3	14	20	72	28	62	25	9.53688	6.53297	8.35345	13.6722	22.4304	21.8608	93.1429	35.7043	26.4042	-1.8114	0.573583	8.3112e-05	0.000818119
ENSGALG00000004393	ENSGALG00000004393	47	67	260	145	1308	531	240	433	89.6467	145.903	155.136	99.1233	407.486	414.574	360.553	618.399	286.353	-1.81869	0.230067	1.85407e-16	1.96163e-14
ENSGALG00000046962	ENSGALG00000046962	1	4	4	4	49	16	8	20	1.90738	8.71063	2.3867	2.73444	15.2651	12.4919	12.0184	28.5635	10.5098	-1.81913	0.767019	0.000690441	0.00489094
ENSGALG00000037939	ADGRG1	200	186	801	904	5369	2514	1066	1125	381.475	405.044	477.937	617.983	1672.62	1962.79	1601.46	1606.69	1090.75	-1.82119	0.169193	4.27093e-28	1.35561e-25
ENSGALG00000047818	ENSGALG00000047818	9	9	17	14	164	62	32	38	17.1664	19.5989	10.1435	9.57053	51.0915	48.406	48.0738	54.2706	32.2901	-1.83172	0.38763	1.04198e-07	2.31875e-06
ENSGALG00000044251	RASSF7	41	53	180	211	2158	569	142	252	78.2024	115.416	107.402	144.242	672.29	444.243	213.327	359.9	266.878	-1.8361	0.294784	3.47311e-11	1.68009e-09
ENSGALG00000046693	ENSGALG00000046693	10	8	57	82	347	137	89	124	19.0738	17.4213	34.0105	56.056	108.102	106.962	133.705	177.093	81.553	-1.84055	0.337376	4.47945e-09	1.39728e-07
ENSGALG00000011715	HSPA2	1709	1495	6678	7874	41404	18230	9338	11882	3259.71	3255.6	3984.6	5382.74	12898.7	14232.9	14028.5	16969.6	9251.55	-1.84148	0.174893	4.94266e-27	1.4423e-24
ENSGALG00000002766	MLKL	13	11	27	22	295	92	56	31	24.7959	23.9542	16.1102	15.0394	91.9024	71.8283	84.1291	44.2734	46.5041	-1.84361	0.35826	1.37165e-08	3.76e-07
ENSGALG00000006344	GSTT1	18	14	73	72	582	178	84	115	34.3328	30.4872	43.5573	49.2199	181.313	138.972	126.194	164.24	96.0394	-1.84439	0.249085	1.42245e-14	1.19878e-12
ENSGALG00000013900	MAP7	107	114	371	286	2346	880	453	766	204.089	248.253	221.367	195.512	730.858	687.054	680.544	1093.98	507.707	-1.84509	0.188365	7.06725e-24	1.54049e-21
ENSGALG00000043025	ENSGALG00000043025	16	16	71	47	406	187	73	106	30.518	34.8425	42.3639	32.1296	126.483	145.999	109.668	151.386	84.1738	-1.84525	0.251041	1.65427e-14	1.37289e-12
ENSGALG00000007837	KAZALD1	178	142	459	512	3917	1651	869	595	339.513	309.227	273.874	350.008	1220.28	1289.01	1305.5	849.763	742.146	-1.84791	0.172017	4.34804e-28	1.35629e-25
ENSGALG00000012416	ENSGALG00000012416	22	7	57	120	485	218	88	179	41.9623	15.2436	34.0105	82.0331	151.094	170.202	132.203	255.643	110.299	-1.85053	0.35952	2.04948e-08	5.41303e-07
ENSGALG00000051131	ENSGALG00000051131	5	2	19	9	87	54	16	32	9.53688	4.35531	11.3368	6.15248	27.1034	42.1601	24.0369	45.7015	21.2979	-1.86	0.491848	1.03397e-05	0.000136147
ENSGALG00000010770	SCIN	54	32	259	293	1710	732	371	277	102.998	69.685	154.539	200.297	532.723	571.504	557.355	395.604	323.088	-1.86199	0.255105	2.69179e-14	2.13596e-12
ENSGALG00000013869	IL20RA	11	12	40	45	309	109	96	55	20.9811	26.1319	23.867	30.7624	96.2639	85.101	144.221	78.5495	63.2348	-1.87039	0.305643	6.70421e-11	3.08632e-09
ENSGALG00000012470	LYPD6	6	2	10	2	59	21	19	27	11.4443	4.35531	5.96675	1.36722	18.3805	16.3956	28.5438	38.5607	15.6268	-1.87295	0.663122	0.000188329	0.00162948
ENSGALG00000040768	MAL2	25	11	58	48	312	199	80	117	47.6844	23.9542	34.6072	32.8132	97.1985	155.368	120.184	167.096	84.8632	-1.87301	0.282475	2.03411e-12	1.19097e-10
ENSGALG00000011341	UNC93A	6	4	17	21	110	28	40	58	11.4443	8.71063	10.1435	14.3558	34.2687	21.8608	60.0922	82.834	30.4637	-1.87583	0.492572	7.83972e-06	0.000106972
ENSGALG00000016820	GAS6	147	93	260	412	2481	1137	526	708	280.384	202.522	155.136	281.647	772.915	887.704	790.212	1011.15	547.708	-1.87693	0.200973	5.979e-22	1.12679e-19
ENSGALG00000053290	ENSGALG00000053290	4	1	16	17	136	32	20	34	7.6295	2.17766	9.5468	11.6214	42.3686	24.9838	30.0461	48.5579	22.1165	-1.87845	0.485326	8.50213e-06	0.00011462
ENSGALG00000050684	ENSGALG00000050684	3	1	3	1	25	11	10	15	5.72213	2.17766	1.79003	0.683609	7.78834	8.58817	15.023	21.4226	7.89945	-1.88182	0.97131	0.00166071	0.0101773
ENSGALG00000005763	VILL	113	51	276	364	2439	965	418	491	215.533	111.061	164.682	248.834	759.831	753.417	627.963	701.233	447.819	-1.8848	0.207248	7.98405e-21	1.31316e-18
ENSGALG00000013742	EZR	654	480	1915	2094	14287	6236	3034	3099	1247.42	1045.28	1142.63	1431.48	4450.88	4868.71	4557.99	4425.91	2896.29	-1.89106	0.130839	1.79138e-48	4.62996e-45
ENSGALG00000037457	ENSGALG00000037457	6	10	96	57	359	187	69	142	11.4443	21.7766	57.2808	38.9657	111.841	145.999	103.659	202.801	86.7208	-1.89792	0.367644	2.18926e-08	5.72372e-07
ENSGALG00000029971	PGLYRP2	0	2	1	24	144	48	15	12	0	4.35531	0.596675	16.4066	44.8608	37.4756	22.5346	17.1381	17.921	-1.90079	0.814836	0.000957789	0.00647303
ENSGALG00000003642	PDGFA	189	173	459	453	4138	1211	837	1059	360.494	376.735	273.874	309.675	1289.13	945.479	1257.43	1512.44	790.656	-1.90241	0.17623	1.89134e-28	6.22148e-26
ENSGALG00000003374	ESRP2	322	300	1272	1561	9477	3668	1818	2335	614.175	653.297	758.971	1067.11	2952.4	2863.76	2731.19	3334.78	1871.96	-1.90375	0.176342	2.80636e-28	9.06655e-26
ENSGALG00000028183	ENSGALG00000028183	1	0	17	1	111	34	6	9	1.90738	0	10.1435	0.683609	34.5802	26.5453	9.01383	12.8536	11.9659	-1.90817	0.903338	0.00177031	0.0107695
ENSGALG00000009606	ENSGALG00000009606	43	19	71	65	750	298	93	137	82.0172	41.3755	42.3639	44.4346	233.65	232.661	139.714	195.66	126.485	-1.91106	0.267933	5.13319e-14	3.8887e-12
ENSGALG00000048488	ENSGALG00000048488	609	589	1900	2172	13409	4424	3430	4833	1161.59	1282.64	1133.68	1484.8	4177.35	3454.01	5152.91	6902.36	3093.67	-1.92038	0.19751	1.58446e-23	3.33326e-21
ENSGALG00000009805	PPM1H	10	1	23	31	146	91	31	64	19.0738	2.17766	13.7235	21.1919	45.4839	71.0476	46.5715	91.4031	38.8341	-1.92247	0.423441	4.08357e-07	7.9612e-06
ENSGALG00000052882	ENSGALG00000052882	5	5	20	12	141	49	14	52	9.53688	10.8883	11.9335	8.20331	43.9262	38.2564	21.0323	74.265	27.2552	-1.92606	0.476026	3.068e-06	4.72393e-05
ENSGALG00000027874	CHAC1	84	91	338	279	1416	624	651	770	160.22	198.167	201.676	190.727	441.132	487.183	978.001	1099.69	469.6	-1.92607	0.268282	4.48835e-14	3.45546e-12
ENSGALG00000049236	PEBP4	8	12	25	15	230	57	42	56	15.259	26.1319	14.9169	10.2541	71.6527	44.5023	63.0968	79.9777	40.7239	-1.92639	0.379765	1.78346e-08	4.76609e-07
ENSGALG00000016127	ENSGALG00000016127	26	13	35	46	350	130	84	122	49.5918	28.3095	20.8836	31.446	109.037	101.497	126.194	174.237	80.1494	-1.92814	0.308712	1.81224e-11	9.13287e-10
ENSGALG00000051109	ENSGALG00000051109	1	2	2	4	40	8	12	12	1.90738	4.35531	1.19335	2.73444	12.4613	6.24594	18.0277	17.1381	8.00794	-1.93492	0.884635	0.00113579	0.00743175
ENSGALG00000046861	ENSGALG00000046861	5	5	15	14	149	65	24	20	9.53688	10.8883	8.95013	9.57053	46.4185	50.7483	36.0553	28.5635	25.0914	-1.93693	0.430693	4.47227e-07	8.62604e-06
ENSGALG00000053018	ENSGALG00000053018	11	11	36	7	172	54	51	93	20.9811	23.9542	21.4803	4.78526	53.5838	42.1601	76.6176	132.82	47.0478	-1.93752	0.48664	2.98417e-06	4.60662e-05
ENSGALG00000004293	ENSGALG00000004293	0	5	6	20	427	22	20	22	0	10.8883	3.58005	13.6722	133.025	17.1763	30.0461	31.4198	29.976	-1.94043	1.37976	0.00343346	0.0185427
ENSGALG00000006453	TF	259	140	512	362	5660	2227	435	904	494.01	304.872	305.498	247.467	1763.28	1738.71	653.503	1291.07	849.802	-1.94116	0.275615	1.01378e-13	7.30732e-12
ENSGALG00000043904	SH3RF2	6	4	16	18	183	53	33	22	11.4443	8.71063	9.5468	12.305	57.0107	41.3794	49.5761	31.4198	27.6741	-1.94145	0.413976	1.93619e-07	4.10391e-06
ENSGALG00000019719	KRT19	649	446	1991	2203	15400	6240	2879	3725	1237.89	971.235	1187.98	1505.99	4797.62	4871.83	4325.14	5319.94	3027.2	-1.95236	0.150097	8.23751e-40	7.45165e-37
ENSGALG00000007324	TP63	49	23	129	99	698	373	215	237	93.4614	50.0861	76.9711	67.6773	217.45	291.217	322.996	338.477	182.292	-1.95833	0.22416	1.52826e-19	2.09465e-17
ENSGALG00000034500	CIDEA	36	20	126	190	983	437	225	245	68.6655	43.5531	75.1811	129.886	306.238	341.185	338.019	349.902	206.579	-1.96058	0.251426	6.40057e-16	6.54233e-14
ENSGALG00000009844	ACTC1	35	35	288	35	3646	470	47	441	66.7582	76.218	171.842	23.9263	1135.85	366.949	70.6083	629.824	317.747	-1.96351	1.09993	0.00197044	0.0117615
ENSGALG00000004078	ENSGALG00000004078	31	18	42	57	460	198	122	109	59.1286	39.1978	25.0604	38.9657	143.305	154.587	183.281	155.671	99.8996	-1.96561	0.267931	8.28895e-15	7.38737e-13
ENSGALG00000003349	PLEKHA2	35	26	151	200	1200	518	246	226	66.7582	56.6191	90.098	136.722	373.84	404.425	369.567	322.767	227.6	-1.96691	0.237174	1.24723e-17	1.43726e-15
ENSGALG00000009262	FGB	23	26	109	62	3155	138	45	121	43.8696	56.6191	65.0376	42.3838	982.889	107.742	67.6037	172.809	192.369	-1.97003	1.06828	0.00176153	0.0107197
ENSGALG00000006479	CCM2L	0	3	4	14	78	40	13	15	0	6.53297	2.3867	9.57053	24.2996	31.2297	19.53	21.4226	14.3715	-1.97317	0.641789	0.000127219	0.00117611
ENSGALG00000003777	NELL1	93	75	319	376	2492	1065	444	653	177.386	163.324	190.339	257.037	776.342	831.491	667.023	932.597	499.442	-1.97485	0.180532	7.07727e-29	2.46235e-26
ENSGALG00000029301	BMP2	61	46	165	194	1777	594	203	346	116.35	100.172	98.4514	132.62	553.595	463.761	304.968	494.148	283.008	-1.97867	0.212648	1.02631e-21	1.85679e-19
ENSGALG00000015849	ME1	86	60	189	275	1942	764	399	421	164.034	130.659	112.772	187.993	604.998	596.487	599.42	601.261	374.703	-1.98011	0.180638	3.91869e-29	1.39014e-26
ENSGALG00000053886	ENSGALG00000053886	20	17	62	85	354	187	83	255	38.1475	37.0202	36.9939	58.1068	110.283	145.999	124.691	364.184	114.428	-1.98062	0.365848	3.79358e-09	1.2041e-07
ENSGALG00000025929	HOXA5	15	4	38	14	224	72	55	65	28.6106	8.71063	22.6737	9.57053	69.7835	56.2135	82.6268	92.8312	46.3776	-1.98099	0.381034	1.148e-08	3.19042e-07
ENSGALG00000039497	TFAP2E	41	27	116	96	1000	364	167	178	78.2024	58.7967	69.2143	65.6265	311.534	284.19	250.885	254.215	171.583	-1.991	0.192165	2.86989e-26	7.74956e-24
ENSGALG00000013481	IKZF3	23	16	103	104	652	304	180	147	43.8696	34.8425	61.4575	71.0954	203.12	237.346	270.415	209.941	141.511	-1.99739	0.234882	2.21703e-18	2.80492e-16
ENSGALG00000050190	ENSGALG00000050190	9	12	38	26	278	74	63	85	17.1664	26.1319	22.6737	17.7738	86.6064	57.775	94.6452	121.395	55.5209	-2.00724	0.332533	9.04765e-11	4.0022e-09
ENSGALG00000015166	GCNT1	51	57	201	212	1616	618	394	311	97.2762	124.126	119.932	144.925	503.438	482.499	591.908	444.162	313.533	-2.00761	0.177047	7.58917e-31	3.5206e-28
ENSGALG00000048793	ENSGALG00000048793	12	6	27	24	180	76	58	68	22.8885	13.0659	16.1102	16.4066	56.0761	59.3364	87.1337	97.1158	46.0167	-2.00899	0.350157	5.20194e-10	1.97303e-08
ENSGALG00000026698	FEV	6	5	14	26	146	48	42	56	11.4443	10.8883	8.35345	17.7738	45.4839	37.4756	63.0968	79.9777	34.3117	-2.02103	0.421288	9.5871e-08	2.15198e-06
ENSGALG00000006202	SCNN1B	10	21	73	49	429	220	87	127	19.0738	45.7308	43.5573	33.4969	133.648	171.763	130.701	181.378	94.9186	-2.03151	0.266365	1.88439e-15	1.83292e-13
ENSGALG00000000616	ELF3	48	29	112	99	849	377	145	311	91.554	63.152	66.8276	67.6773	264.492	294.34	217.834	444.162	188.755	-2.03173	0.245194	6.28696e-18	7.63381e-16
ENSGALG00000010473	PDZK1IP1	3	15	21	22	176	50	79	59	5.72213	32.6649	12.5302	15.0394	54.8299	39.0371	118.682	84.2622	45.346	-2.0341	0.458276	3.91738e-07	7.6869e-06
ENSGALG00000029862	ENSGALG00000029862	4	2	9	4	67	33	9	26	7.6295	4.35531	5.37008	2.73444	20.8728	25.7645	13.5207	37.1325	14.6725	-2.03899	0.614968	4.50656e-05	0.000475133
ENSGALG00000042443	ENSGALG00000042443	96	80	263	392	2369	1081	416	796	183.108	174.213	156.926	267.975	738.023	843.983	624.959	1136.83	515.751	-2.04275	0.220109	1.20071e-21	2.15082e-19
ENSGALG00000048222	ENSGALG00000048222	4	1	6	11	73	32	24	16	7.6295	2.17766	3.58005	7.5197	22.742	24.9838	36.0553	22.8508	15.9423	-2.04538	0.5593	1.49951e-05	0.000187875
ENSGALG00000031183	CRYBG2	92	121	396	448	3635	1325	555	839	175.479	263.496	236.283	306.257	1132.42	1034.48	833.779	1198.24	647.555	-2.0568	0.185442	1.11519e-29	4.48357e-27
ENSGALG00000037599	ENSGALG00000037599	2	0	0	7	34	14	15	10	3.81475	0	0	4.78526	10.5921	10.9304	22.5346	14.2817	8.36736	-2.06379	0.961391	0.00128776	0.00825591
ENSGALG00000047442	ENSGALG00000047442	8	5	25	21	211	103	46	28	15.259	10.8883	14.9169	14.3558	65.7336	80.4165	69.106	39.9888	38.8331	-2.07182	0.365734	1.09702e-09	3.87642e-08
ENSGALG00000005519	TLL2	23	25	85	106	940	354	130	151	43.8696	54.4414	50.7174	72.4626	292.842	276.383	195.3	215.654	150.209	-2.08069	0.233313	4.61777e-20	6.90453e-18
ENSGALG00000052890	ENSGALG00000052890	4	2	10	6	98	26	19	20	7.6295	4.35531	5.96675	4.10166	30.5303	20.2993	28.5438	28.5635	16.2488	-2.08567	0.536282	5.93153e-06	8.42333e-05
ENSGALG00000048309	ENSGALG00000048309	2	7	30	18	103	47	46	83	3.81475	15.2436	17.9003	12.305	32.088	36.6949	69.106	118.538	38.2114	-2.0872	0.501192	1.84849e-06	2.98864e-05
ENSGALG00000031076	ESRP1	60	49	203	266	1796	626	359	521	114.443	106.705	121.125	181.84	559.514	488.745	539.327	744.078	356.972	-2.08771	0.208546	1.21478e-24	2.74723e-22
ENSGALG00000026070	ENSGALG00000026070	64	59	168	307	1611	836	378	538	122.072	128.482	100.241	209.868	501.881	652.701	567.871	768.357	381.434	-2.09019	0.231267	1.14622e-20	1.85156e-18
ENSGALG00000007817	EHF	9	6	20	24	159	68	56	61	17.1664	13.0659	11.9335	16.4066	49.5339	53.0905	84.1291	87.1186	41.5556	-2.0925	0.37172	9.61915e-10	3.43254e-08
ENSGALG00000036836	SOSTDC1	61	44	185	151	1487	556	276	387	116.35	95.8169	110.385	103.225	463.251	434.093	414.636	552.703	286.307	-2.09981	0.172034	1.96153e-35	1.18293e-32
ENSGALG00000000608	CDH1	153	149	489	600	4760	1833	825	1134	291.828	324.471	291.774	410.166	1482.9	1431.1	1239.4	1619.55	886.399	-2.10188	0.159288	7.18744e-41	7.22418e-38
ENSGALG00000031496	SPIK5	342	187	782	1360	9883	3092	2068	1650	652.323	407.222	466.6	929.708	3078.89	2414.06	3106.77	2356.49	1676.51	-2.10775	0.224662	4.32007e-22	8.22723e-20
ENSGALG00000006812	TTC36	18	19	49	48	522	116	116	130	34.3328	41.3755	29.2371	32.8132	162.621	90.5662	174.267	185.662	93.8594	-2.10798	0.28889	1.39163e-14	1.18762e-12
ENSGALG00000053567	ENSGALG00000053567	3	1	5	3	74	12	14	11	5.72213	2.17766	2.98338	2.05083	23.0535	9.36891	21.0323	15.7099	10.2623	-2.10813	0.739577	0.000209423	0.00178133
ENSGALG00000012790	DSP	261	197	523	765	5352	2516	1157	1667	497.825	428.998	312.061	522.961	1667.33	1964.35	1738.17	2380.76	1189.06	-2.10958	0.185117	2.53013e-31	1.20461e-28
ENSGALG00000023866	ENSGALG00000023866	34	27	101	199	1742	408	121	316	64.8508	58.7967	60.2642	136.038	542.692	318.543	181.779	451.303	226.783	-2.10986	0.329996	1.17001e-11	6.15341e-10
ENSGALG00000006402	NRROS	4	5	7	10	78	37	17	44	7.6295	10.8883	4.17673	6.83609	24.2996	28.8875	25.5392	62.8396	21.3871	-2.1101	0.55081	5.27212e-06	7.58213e-05
ENSGALG00000015388	PRDM1	114	117	356	394	3455	1423	631	733	217.441	254.786	212.416	269.342	1076.35	1111	947.954	1046.85	642.017	-2.1152	0.144723	1.52878e-49	5.53175e-46
ENSGALG00000029354	GMIP	30	28	135	112	811	427	219	248	57.2213	60.9744	80.5512	76.5642	252.654	333.377	329.005	354.187	193.067	-2.12032	0.204328	3.2416e-26	8.62456e-24
ENSGALG00000039311	SMAGP	85	59	250	419	2916	768	575	674	162.127	128.482	149.169	286.432	908.432	599.61	863.825	962.589	507.583	-2.12971	0.239228	4.26197e-20	6.47962e-18
ENSGALG00000013376	CAPSL	7	5	13	18	112	47	32	70	13.3516	10.8883	7.75678	12.305	34.8918	36.6949	48.0738	99.9721	32.9918	-2.13546	0.471626	2.79059e-07	5.66638e-06
ENSGALG00000010868	MACC1	22	26	87	67	628	237	158	194	41.9623	56.6191	51.9107	45.8018	195.643	185.036	237.364	277.066	136.425	-2.13663	0.226908	2.64534e-22	5.14619e-20
ENSGALG00000030516	EMX1	11	7	49	54	393	200	83	72	20.9811	15.2436	29.2371	36.9149	122.433	156.149	124.691	102.828	76.0597	-2.13861	0.289888	1.9739e-14	1.60864e-12
ENSGALG00000006351	FAS	33	22	82	112	749	233	133	352	62.9434	47.9085	48.9274	76.5642	233.339	181.913	199.807	502.717	169.265	-2.13946	0.316812	8.84432e-13	5.53673e-11
ENSGALG00000030932	NKX2-3	1	0	0	11	77	18	13	9	1.90738	0	0	7.5197	23.9881	14.0534	19.53	12.8536	9.98151	-2.14202	0.915686	0.000961835	0.00649307
ENSGALG00000008969	EPCAM	1075	929	3523	4322	32929	13298	6284	7807	2050.43	2023.04	2102.09	2954.56	10258.5	10382.3	9440.48	11149.7	6295.14	-2.15243	0.14958	3.91251e-48	8.84814e-45
ENSGALG00000014994	CRHBP	10	8	23	51	320	141	68	72	19.0738	17.4213	13.7235	34.8641	99.6908	110.085	102.157	102.828	62.4804	-2.15544	0.320088	1.28558e-12	7.7529e-11
ENSGALG00000037802	ENSGALG00000037802	71	47	169	199	1719	634	290	502	135.424	102.35	100.838	136.038	535.526	494.991	435.668	716.943	332.222	-2.1642	0.201768	4.6642e-28	1.43025e-25
ENSGALG00000052980	ENSGALG00000052980	4	5	35	21	203	68	39	79	7.6295	10.8883	20.8836	14.3558	63.2413	53.0905	58.5899	112.826	42.6881	-2.16634	0.396216	3.94121e-09	1.2444e-07
ENSGALG00000011616	NPFFR2	22	11	60	31	481	228	97	69	41.9623	23.9542	35.8005	21.1919	149.848	178.009	145.724	98.5439	86.8792	-2.16855	0.292169	6.95235e-15	6.2578e-13
ENSGALG00000016325	GSTA3	7	7	22	3	222	66	20	41	13.3516	15.2436	13.1269	2.05083	69.1605	51.529	30.0461	58.5551	31.6329	-2.16945	0.505943	7.91374e-07	1.42321e-05
ENSGALG00000001115	MMEL1	9	5	29	15	165	69	30	94	17.1664	10.8883	17.3036	10.2541	51.4031	53.8712	45.0691	134.248	42.5255	-2.17487	0.440073	4.24661e-08	1.03964e-06
ENSGALG00000002203	FGF18	68	72	229	243	2067	842	511	457	129.702	156.791	136.639	166.117	643.94	657.385	767.678	652.675	413.866	-2.17969	0.156632	3.4524e-45	4.16406e-42
ENSGALG00000044506	ENSGALG00000044506	5	2	14	5	99	64	11	26	9.53688	4.35531	8.35345	3.41805	30.8418	49.9675	16.5254	37.1325	20.0164	-2.18026	0.55075	4.26957e-06	6.30057e-05
ENSGALG00000004582	MYL2	9	6	83	16	1250	157	20	74	17.1664	13.0659	49.524	10.9377	389.417	122.577	30.0461	105.685	92.3023	-2.18098	1.01479	0.000980908	0.00658533
ENSGALG00000000839	WNT11	56	56	205	193	1566	612	314	584	106.813	121.949	122.318	131.937	487.862	477.815	471.724	834.053	344.309	-2.18174	0.215321	2.63353e-25	6.43863e-23
ENSGALG00000050400	ENSGALG00000050400	374	262	1058	1488	10486	3897	1965	3092	713.359	570.546	631.282	1017.21	3266.74	3042.55	2952.03	4415.91	2076.2	-2.18312	0.195781	4.75607e-30	2.00109e-27
ENSGALG00000010738	TC2N	11	8	34	32	262	128	59	88	20.9811	17.4213	20.287	21.8755	81.6218	99.9351	88.636	125.679	59.5546	-2.18951	0.29797	1.37793e-14	1.18149e-12
ENSGALG00000014687	EPHA1	52	34	151	145	1750	444	290	265	99.1835	74.0403	90.098	99.1233	545.184	346.65	435.668	378.466	258.552	-2.19246	0.201602	1.27306e-28	4.26521e-26
ENSGALG00000015057	DDO	21	8	63	69	341	268	150	125	40.0549	17.4213	37.5905	47.169	106.233	209.239	225.346	178.522	107.697	-2.19677	0.304889	4.67777e-14	3.58603e-12
ENSGALG00000017021	ATP7B	21	21	78	61	708	318	66	192	40.0549	45.7308	46.5407	41.7002	220.566	248.276	99.1521	274.209	127.029	-2.20401	0.294897	5.08774e-15	4.64886e-13
ENSGALG00000010343	TSPAN16	52	8	103	41	809	224	160	359	99.1835	17.4213	61.4575	28.028	252.031	174.886	240.369	512.714	173.261	-2.2057	0.64558	2.72625e-05	0.000313362
ENSGALG00000001626	ENSGALG00000001626	1	2	3	6	63	27	13	7	1.90738	4.35531	1.79003	4.10166	19.6266	21.0801	19.53	9.99721	10.2985	-2.20693	0.716556	0.000113511	0.00106627
ENSGALG00000024031	CYB561	24	22	76	115	631	243	172	308	45.777	47.9085	45.3473	78.6151	196.578	189.72	258.396	439.877	162.777	-2.20882	0.300902	1.43122e-14	1.19878e-12
ENSGALG00000041977	RNF128	43	20	138	73	1056	414	135	280	82.0172	43.5531	82.3412	49.9035	328.98	323.227	202.811	399.888	189.09	-2.21626	0.259508	9.51273e-19	1.23816e-16
ENSGALG00000006973	BLNK	53	41	149	201	1602	664	329	356	101.091	89.2839	88.9046	137.405	499.077	518.413	494.258	508.43	304.608	-2.22947	0.181431	9.85675e-36	6.14926e-33
ENSGALG00000014984	F2RL1	34	14	125	143	952	430	213	292	64.8508	30.4872	74.5844	97.7561	296.58	335.719	319.991	417.027	204.624	-2.23776	0.250476	4.79727e-20	7.11412e-18
ENSGALG00000042376	ENSGALG00000042376	0	0	2	10	117	6	17	5	0	0	1.19335	6.83609	36.4494	4.68446	25.5392	7.14086	10.2304	-2.24928	1.03126	0.00142696	0.0090016
ENSGALG00000013528	TSPAN33	25	8	66	67	522	196	127	189	47.6844	17.4213	39.3806	45.8018	162.621	153.026	190.793	269.925	115.831	-2.25032	0.279991	7.3333e-17	8.07175e-15
ENSGALG00000041042	GABRG3	34	43	74	104	719	347	173	426	64.8508	93.6392	44.154	71.0954	223.993	270.918	259.899	608.402	204.619	-2.2535	0.318587	6.60145e-14	4.9333e-12
ENSGALG00000014884	ISL1	145	131	444	363	4380	1750	820	832	276.569	285.273	264.924	248.15	1364.52	1366.3	1231.89	1188.24	778.233	-2.25662	0.132924	5.74818e-66	5.1998e-62
ENSGALG00000029270	GATA3	257	213	722	910	6972	3131	1523	2012	490.196	463.841	430.8	622.084	2172.01	2444.51	2288.01	2873.48	1473.12	-2.25918	0.157611	9.14246e-48	1.83784e-44
ENSGALG00000026862	CLDN1	3416	2567	11286	12920	99902	41753	20858	27774	6515.6	5590.05	6734.08	8832.23	31122.8	32598.3	31335.1	39666.1	20299.3	-2.26792	0.158333	1.55474e-47	2.55712e-44
ENSGALG00000005087	FAM83G	13	19	80	81	629	247	148	198	24.7959	41.3755	47.734	55.3723	195.955	192.843	222.341	282.778	132.899	-2.281	0.248721	5.15248e-21	8.63136e-19
ENSGALG00000002207	ATP6V1G3	12	10	32	41	348	153	73	96	22.8885	21.7766	19.0936	28.028	108.414	119.454	109.668	137.105	70.8034	-2.29646	0.274545	3.99569e-18	4.95138e-16
ENSGALG00000045127	ENSGALG00000045127	3	2	8	12	91	42	22	29	5.72213	4.35531	4.7734	8.20331	28.3496	32.7912	33.0507	41.417	19.8328	-2.29796	0.491931	2.04224e-07	4.30131e-06
ENSGALG00000020108	ENSGALG00000020108	4	8	44	55	285	191	57	131	7.6295	17.4213	26.2537	37.5985	88.7871	149.122	85.6314	187.091	74.9417	-2.2992	0.379269	1.27623e-10	5.56374e-09
ENSGALG00000016755	ENSGALG00000016755	27	9	37	58	358	184	136	168	51.4991	19.5989	22.077	39.6493	111.529	143.657	204.313	239.933	104.032	-2.30947	0.32915	1.07096e-13	7.65844e-12
ENSGALG00000016448	KCNF1	10	1	12	11	135	58	20	57	19.0738	2.17766	7.1601	7.5197	42.057	45.2831	30.0461	81.4059	29.3404	-2.32222	0.497224	1.38282e-07	3.01059e-06
ENSGALG00000050170	ENSGALG00000050170	4	5	3	6	82	19	41	22	7.6295	10.8883	1.79003	4.10166	25.5458	14.8341	61.5945	31.4198	19.7255	-2.33363	0.666096	1.34398e-05	0.000170633
ENSGALG00000011354	CRYBA2	4	1	8	3	67	21	9	38	7.6295	2.17766	4.7734	2.05083	20.8728	16.3956	13.5207	54.2706	15.2114	-2.34481	0.699807	3.60438e-05	0.000393783
ENSGALG00000027960	GRPR	8	6	12	17	248	75	27	49	15.259	13.0659	7.1601	11.6214	77.2603	58.5557	40.5622	69.9805	36.6831	-2.37263	0.401697	1.60069e-10	6.72532e-09
ENSGALG00000053272	ENSGALG00000053272	0	4	14	5	144	34	16	23	0	8.71063	8.35345	3.41805	44.8608	26.5453	24.0369	32.848	18.5966	-2.37318	0.563794	1.84704e-06	2.98864e-05
ENSGALG00000005422	PDLIM1	190	164	589	791	6724	2422	1321	1876	362.401	357.136	351.442	540.735	2094.75	1890.96	1984.54	2679.25	1282.65	-2.38957	0.180085	2.53711e-41	2.70008e-38
ENSGALG00000034868	KRT7	529	361	998	2083	27095	5785	2404	3669	1009	786.134	595.482	1423.96	8441	4516.6	3611.54	5239.97	3202.96	-2.39247	0.396882	8.13431e-11	3.63373e-09
ENSGALG00000027207	PERP2	8	17	31	88	900	199	70	153	15.259	37.0202	18.4969	60.1576	280.38	155.368	105.161	218.51	111.294	-2.39946	0.387299	4.03343e-11	1.92541e-09
ENSGALG00000015140	ENSGALG00000015140	34	31	172	132	1539	611	210	377	64.8508	67.5074	102.628	90.2364	479.45	477.034	315.484	538.421	266.952	-2.39957	0.219013	7.97258e-29	2.72151e-26
ENSGALG00000001885	ENSGALG00000001885	58	28	73	204	1545	574	278	434	110.628	60.9744	43.5573	139.456	481.319	448.146	417.641	619.827	290.194	-2.40033	0.290528	8.51954e-18	1.01405e-15
ENSGALG00000027536	PERP1	65	65	145	288	1961	885	606	597	123.979	141.548	86.5179	196.879	610.917	690.957	910.397	852.619	451.727	-2.43402	0.233232	9.72708e-27	2.74972e-24
ENSGALG00000052954	ENSGALG00000052954	6	1	18	13	186	70	30	36	11.4443	2.17766	10.7402	8.88692	57.9453	54.652	45.0691	51.4142	30.2912	-2.44029	0.403802	1.43565e-10	6.1677e-09
ENSGALG00000005467	HSD17B2	11	6	34	68	792	157	84	83	20.9811	13.0659	20.287	46.4854	246.735	122.577	126.194	118.538	89.3578	-2.44084	0.365931	2.52867e-12	1.44318e-10
ENSGALG00000000394	SLC6A17	7	9	21	12	180	99	51	60	13.3516	19.5989	12.5302	8.20331	56.0761	77.2935	76.6176	85.6904	43.6702	-2.45288	0.367004	8.64588e-13	5.4313e-11
ENSGALG00000000302	TNNT2	8	20	86	49	1241	243	61	137	15.259	43.5531	51.3141	33.4969	386.613	189.72	91.6406	195.66	125.907	-2.45914	0.386125	1.37672e-11	7.05596e-10
ENSGALG00000038634	KIT	48	43	137	257	1737	665	485	553	91.554	93.6392	81.7445	175.688	541.134	519.194	728.618	789.78	377.669	-2.47167	0.246358	8.33136e-25	1.90799e-22
ENSGALG00000044849	ENSGALG00000044849	184	157	472	638	6192	2171	1476	1530	350.957	341.892	281.631	436.143	1929.02	1694.99	2217.4	2185.1	1179.64	-2.48498	0.165364	2.87555e-52	1.30061e-48
ENSGALG00000030002	KRT18	278	229	842	1302	12655	3575	1982	3056	530.25	498.683	502.401	890.059	3942.46	2791.16	2977.57	4364.5	2062.13	-2.4996	0.211269	1.78796e-33	1.01087e-30
ENSGALG00000020679	PLEKHS1	52	37	173	264	1881	892	475	545	99.1835	80.5733	103.225	180.473	585.995	696.422	713.595	778.354	404.728	-2.50707	0.222478	2.0346e-30	8.97806e-28
ENSGALG00000006602	SYT8	23	17	26	53	559	243	128	136	43.8696	37.0202	15.5136	36.2313	174.147	189.72	192.295	194.232	110.379	-2.51592	0.284344	2.25188e-20	3.54269e-18
ENSGALG00000040527	ENSGALG00000040527	1	3	11	16	137	61	37	26	1.90738	6.53297	6.56343	10.9377	42.6801	47.6253	55.5853	37.1325	26.1206	-2.5232	0.451949	2.25538e-09	7.45967e-08
ENSGALG00000003034	SS2	14	7	33	28	271	93	109	129	26.7033	15.2436	19.6903	19.1411	84.4256	72.6091	163.751	184.234	73.2248	-2.53299	0.364815	1.83246e-13	1.27511e-11
ENSGALG00000035104	HAND1	0	1	5	12	138	25	19	15	0	2.17766	2.98338	8.20331	42.9916	19.5186	28.5438	21.4226	15.7301	-2.55813	0.643018	6.1304e-06	8.65817e-05
ENSGALG00000037675	COL14A1	185	217	385	685	7498	2898	1648	1566	352.865	472.552	229.72	468.272	2335.88	2262.59	2475.8	2236.52	1354.27	-2.58886	0.199906	1.08099e-39	8.8897e-37
ENSGALG00000054140	ENSGALG00000054140	0	0	3	5	12	22	15	14	0	0	1.79003	3.41805	3.7384	17.1763	22.5346	19.9944	8.58148	-2.60021	0.960574	0.000421446	0.0032145
ENSGALG00000028047	RHOV	1	5	19	21	222	75	48	54	1.90738	10.8883	11.3368	14.3558	69.1605	58.5557	72.1106	77.1213	39.4296	-2.60349	0.377545	6.22906e-13	4.01054e-11
ENSGALG00000030237	PITX1	0	4	4	14	168	51	26	13	0	8.71063	2.3867	9.57053	52.3377	39.8179	39.0599	18.5662	21.3062	-2.6084	0.592663	6.89097e-07	1.25619e-05
ENSGALG00000026395	TRABD2A	30	32	97	140	1131	405	379	396	57.2213	69.685	57.8775	95.7053	352.345	316.201	569.374	565.556	260.496	-2.61519	0.253417	3.78213e-26	9.91686e-24
ENSGALG00000004267	SIGIRR	15	1	25	16	223	76	59	123	28.6106	2.17766	14.9169	10.9377	69.472	59.3364	88.636	175.665	56.2191	-2.64404	0.453326	2.59518e-10	1.03876e-08
ENSGALG00000021627	IFI27L1	73	84	258	302	2902	918	838	1098	139.238	182.923	153.942	206.45	904.071	716.722	1258.93	1568.13	641.301	-2.65766	0.232379	1.60804e-31	8.0813e-29
ENSGALG00000002886	NKX2-5	8	2	32	14	349	99	39	75	15.259	4.35531	19.0936	9.57053	108.725	77.2935	58.5899	107.113	50	-2.68006	0.381244	2.17715e-13	1.49201e-11
ENSGALG00000002775	FA2H	34	35	161	218	2244	843	310	563	64.8508	76.218	96.0647	149.027	699.082	658.166	465.715	804.061	376.648	-2.68443	0.243633	3.81188e-29	1.37929e-26
ENSGALG00000002121	PLEKHN1	28	13	39	102	963	348	136	313	53.4065	28.3095	23.2703	69.7281	300.007	271.698	204.313	447.018	174.719	-2.72034	0.324214	2.99262e-18	3.75004e-16
ENSGALG00000006992	MMP9	31	26	114	185	1102	620	331	640	59.1286	56.6191	68.021	126.468	343.31	484.06	497.263	914.031	318.613	-2.75125	0.303403	9.59945e-21	1.56462e-18
ENSGALG00000015079	UPK1B	76	59	296	273	3526	1212	822	916	144.961	128.482	176.616	186.625	1098.47	946.26	1234.89	1308.21	653.064	-2.79925	0.171018	4.98883e-61	3.0086e-57
ENSGALG00000007706	FGF8	27	18	65	108	973	419	240	356	51.4991	39.1978	38.7839	73.8298	303.122	327.131	360.553	508.43	212.818	-2.80658	0.253587	1.40954e-29	5.42583e-27
ENSGALG00000005323	DIRAS2	5	0	0	7	133	43	13	55	9.53688	0	0	4.78526	41.434	33.5719	19.53	78.5495	23.4259	-2.82817	1.30493	0.000723637	0.00509022
ENSGALG00000014917	VGLL2	55	32	120	127	1873	902	301	461	104.906	69.685	71.601	86.8184	583.503	704.23	452.194	658.388	341.416	-2.83296	0.200573	1.20472e-46	1.67659e-43
ENSGALG00000054080	RIPPLY3	224	113	320	931	10552	2732	2279	2011	427.252	246.075	190.936	636.44	3287.3	2132.99	3423.75	2872.06	1652.1	-2.8454	0.420605	6.84165e-13	4.35842e-11
ENSGALG00000017168	SLN	0	0	3	5	68	21	12	8	0	0	1.79003	3.41805	21.1843	16.3956	18.0277	11.4254	9.03013	-2.86065	0.805458	3.84041e-05	0.000415125
ENSGALG00000009268	FGG	3	5	16	8	718	20	18	58	5.72213	10.8883	9.5468	5.46887	223.681	15.6149	27.0415	82.834	47.5997	-2.96	0.981126	8.66836e-05	0.000849096
ENSGALG00000001857	C1QTNF12	52	27	106	138	1644	721	307	708	99.1835	58.7967	63.2476	94.3381	512.161	562.915	461.208	1011.15	357.875	-2.96334	0.262892	9.64674e-31	4.36322e-28
ENSGALG00000032718	NIPAL2	1	4	2	8	83	40	17	44	1.90738	8.71063	1.19335	5.46887	25.8573	31.2297	25.5392	62.8396	20.3433	-2.96492	0.62794	9.39122e-08	2.11853e-06
ENSGALG00000004373	KCNJ16	17	20	54	76	1205	444	173	296	32.4254	43.5531	32.2205	51.9543	375.398	346.65	259.899	422.739	195.605	-3.08867	0.237734	1.04262e-39	8.8897e-37
ENSGALG00000052628	ENSGALG00000052628	1	2	3	5	83	36	20	19	1.90738	4.35531	1.79003	3.41805	25.8573	28.1067	30.0461	27.1353	15.327	-3.12403	0.615975	2.8656e-08	7.28153e-07
ENSGALG00000053690	PNMT	3	1	6	4	154	43	19	18	5.72213	2.17766	3.58005	2.73444	47.9762	33.5719	28.5438	25.7071	18.7517	-3.13537	0.574741	3.63233e-09	1.16518e-07
ENSGALG00000033695	CYP26A1	42	20	55	101	1546	626	382	514	80.1098	43.5531	32.8171	69.0445	481.631	488.745	573.88	734.081	312.983	-3.31722	0.254442	2.09351e-40	1.99347e-37
ENSGALG00000007831	TLX1	36	35	250	390	6589	2825	747	679	68.6655	76.218	149.169	266.608	2052.7	2205.6	1122.22	969.729	863.863	-3.33208	0.543141	4.7777e-11	2.25687e-09
ENSGALG00000010825	AGR2	34	44	131	203	2455	996	753	1382	64.8508	95.8169	78.1645	138.773	764.815	777.62	1131.24	1973.74	628.126	-3.52211	0.414636	1.14546e-18	1.48026e-16
ENSGALG00000001097	WNT9B	10	1	16	46	604	328	100	214	19.0738	2.17766	9.5468	31.446	188.166	256.084	150.23	305.629	120.294	-3.61014	0.60349	1.38988e-10	6.01574e-09
ENSGALG00000037220	ASTL	50	42	138	207	5443	1726	892	826	95.3688	91.4616	82.3412	141.507	1695.68	1347.56	1340.06	1179.67	746.706	-3.72334	0.197097	1.85691e-80	3.35953e-76
ENSGALG00000000365	NKX2-6	3	7	31	39	752	310	204	295	5.72213	15.2436	18.4969	26.6608	234.273	242.03	306.47	421.311	158.776	-3.99896	0.309081	1.3286e-38	9.61482e-36
