# Supplementary material for: Sox8 remodels the cranial ectoderm to generate the ear
Source: Proc Natl Acad Sci U S A. 2022 Jul 8;119(28):e2118938119. doi: 10.1073/pnas.2118938119 (PMC9282420; doi:10.1073/pnas.2118938119)
Supplement: Supplementary File [file pnas.2118938119.sd02.xlsx]

## Sheet: Sheet1
GM1	GM 3: ASS1, ASTL, CG-16, CXCL14, FAM162A, GNAI2, GPX4, MTFP1, NDFIP1, PGK1, PKM
GM2	GM 324: ANKRD40, CLUH, GTPBP1, MAPKAPK2, MRM1, MSH2, PPP4R3A, RBM14, SEMA4B, SPRED2, STRN3, ZNF385C
GM3	GM 436: ALKBH3, ATP2B1, DACT2, ELOVL6, ENSGALG00000002099, FUBP3, HOMER2, METTL8, PDE8A, RNASEH2A, SRP54, TMEM8A
GM4	GM 491: EPHA5, EYA4, GJA1, KMT2C, KTN1, LAMA1, NYX, OGT, PLXND1, RF00100, TENM4
GM5	GM 516: CERS1, CTH, ENSGALG00000034788, ENSGALG00000042256, ENSGALG00000047853, ENSGALG00000053929, FAM210B, GDF3, ITGA4, KREMEN1, LMX1A, MESD, MMD, RNF150, SLC29A1, SMOC1, STK38L, SYT17, TSPAN6, UACA, VASN
GM6	GM 519: AvBD5, COTL1, CRABP-I, EBF3, ENSGALG00000049007, FGF10, HMX2, ITGB3, MYL4, NCALD, PRDM12, SOHO-1, SOX10, SOX8, WSCD2
GM7	GM 526: CDH2, CHST9, DSP, EMX1, FGF8, FILIP1, IFI27L1, ISL1, LMO7, Meis2a.2, NPM3, NPY, PDLIM1, PRR5, ST3GAL1, VGLL2, WNT11, WNT9B
GM8	GM 528: ARHGEF26, F2RL1, FBN3, KANSL1L, MMP2, NELL1, TFAP2A, TMEM106B
GM9	GM 532: ARSJ, ENSGALG00000015140, ENSGALG00000015953, ENSGALG00000038652, FOXI3, LGMN, PODXL, PXK, SOSTDC1
