# Supplementary material for: Sox8 remodels the cranial ectoderm to generate the ear
Source: Proc Natl Acad Sci U S A. 2022 Jul 8;119(28):e2118938119. doi: 10.1073/pnas.2118938119 (PMC9282420; doi:10.1073/pnas.2118938119)
Supplement: Supplementary File [file pnas.2118938119.sd03.xlsx]

## Sheet: ReadMe
This file shows the predicted Transcription Factor Binding Sites of the enhacers active in the otic placode describe in this paper. Analysis where performed as described in the Methods sections using RSAT tool (http://rsat.sb-roscoff.fr/matrix-scan_form.cgi)

## Sheet: Cldn1E1
; matrix-scan -v 1 -matrix_format jaspar -m $RSAT/public_html/tmp/apache/2022/01/18/matrix-scan_2022-01-18.144715_UfvE7q.matrix -pseudo 1 -decimals 1 -2str -origin start -bgfile $RSAT/public_html/data/genomes/Gallus_gallus_Galgal4/oligo-frequencies/2nt_upstream-noorf_Gallus_gallus_Galgal4-ovlp-1str.freq -bg_pseudo 0.01 -return limits -return sites -return pval -return rank -lth score 1 -uth pval …
; Slow counting mode
; Input files
;	input	tmp/apache/2022/01/18/tmp_sequence_2022-01-18.144715_rSxHoJ.fasta
;	bg	data/genomes/Gallus_gallus_Galgal4/oligo-frequencies/2nt_upstream-noorf_Gallus_gallus_Galgal4-ovlp-1str.freq
; Matrix files
;	matrix 1	tmp/apache/2022/01/18/matrix-scan_2022-01-18.144715_UfvE7q.matrix
; Sequence format	fasta
; Pseudo counts	1
; Background model
;	Method	file
;	Markov order	1
;	Strand	sensitive
;	Background pseudo-frequency	0.01
;	Residue probabilities
;		a	0.25131
;		c	0.23985
;		g	0.2468
;		t	0.26205
; Thresholds	lower	upper
;	pval	NA	0.001
;	score	1	NA
; Output columns
;	1	seq_id
;	2	ft_type
;	3	ft_name
;	4	strand
;	5	start
;	6	end
;	7	sequence
;	8	weight
#seq_id	ft_type	ft_name	strand	start	end	sequence	weight	Pval	ln_Pval	sig	rank	rank_pm
galGal6_dna	limit	START_END	D	1	4950	.	0	0	0	0
galGal6_dna	site	Zfp281	R	4473	4487	TCCCCCCCCCCCCAC	13	3.5e-08	-17.169	7.456	1	1
galGal6_dna	site	Zfp281	R	4472	4486	CCCCCCCCCCCCACC	12.5	1.2e-07	-15.932	6.919	2	2
galGal6_dna	site	RREB1	R	4464	4483	CCCCCCCCCACCCCCCCCCT	13.4	1.7e-07	-15.567	6.761	3	1
galGal6_dna	site	Zfp281	R	4465	4479	CCCCCACCCCCCCCC	12.2	2.4e-07	-15.256	6.626	4	3
galGal6_dna	site	Zfp740	R	4470	4485	CCCCCCCCCCCACCCC	11	3.2e-07	-14.94	6.488	5	1
galGal6_dna	site	Zfp740	R	4472	4487	TCCCCCCCCCCCCACC	10.7	7.2e-07	-14.143	6.142	6	2
galGal6_dna	site	Zfp281	R	4466	4480	CCCCCCACCCCCCCC	11.5	8.3e-07	-14.006	6.083	7	4
galGal6_dna	site	Pou5f1	D	1654	1668	TTTTCTGATGCAAAT	11.7	9.9e-07	-13.83	6.006	8	1
galGal6_dna	site	Zfp740	R	4471	4486	CCCCCCCCCCCCACCC	10.5	1.1e-06	-13.746	5.97	9	3
galGal6_dna	site	Zfp281	R	4474	4488	ATCCCCCCCCCCCCA	11.3	1.1e-06	-13.708	5.953	10	5
galGal6_dna	site	NRSF	R	3186	3204	GTGCTGCCCCCTGTTCTGG	11.2	1.1e-06	-13.677	5.94	11	1
galGal6_dna	site	Oct-4_POU5F1_	D	1654	1668	TTTTCTGATGCAAAT	11.4	1.3e-06	-13.567	5.892	12	1
galGal6_dna	site	Octamer1	R	4370	4381	GGTATGGTAATT	12.1	1.3e-06	-13.529	5.875	13	1
galGal6_dna	site	Znf143	D	1293	1312	CGATCCCCATCCTGCATAGC	11.1	1.6e-06	-13.333	5.79	14	1
galGal6_dna	site	AP1.1	R	2464	2473	GCTGAGTCAG	9.6	1.8e-06	-13.208	5.736	15	1
galGal6_dna	site	Oct-4_POU5F1_	D	1655	1669	TTTCTGATGCAAATA	11	1.9e-06	-13.161	5.716	16	2
galGal6_dna	site	Zfp281	R	4479	4493	CTCCCATCCCCCCCC	10.9	2e-06	-13.138	5.706	17	6
galGal6_dna	site	KROX	D	3226	3239	CCCACCCCCACCCC	10.9	2.1e-06	-13.08	5.681	18	1
galGal6_dna	site	IRF2	D	1322	1339	CGAAAATGAAAGCAAGCT	10.8	2.4e-06	-12.927	5.614	19	1
galGal6_dna	site	Zfp281	D	3223	3237	CTCCCCACCCCCACC	10.7	2.6e-06	-12.864	5.587	20	7
galGal6_dna	site	Hoxc8	D	3402	3417	GAGAAGTAATTACAAT	10.5	3.1e-06	-12.696	5.514	21	1
galGal6_dna	site	Pax4	R	183	212	GAAGAGATACCGTCATCATAGTAACCACCC	10.1	3.1e-06	-12.678	5.506	22	1
galGal6_dna	site	Dlx3	D	3402	3418	GAGAAGTAATTACAATC	10.7	3.2e-06	-12.665	5.5	23	1
galGal6_dna	site	FOXP1	R	4175	4194	TTTTTGTTGTTGTTGTTTTT	4.7	3.2e-06	-12.651	5.494	24	1
galGal6_dna	site	Isgf3g	D	1986	2000	CTAAATAGAAACTTA	10.5	3.5e-06	-12.565	5.457	25	1
galGal6_dna	site	Zfp740	D	3224	3239	TCCCCACCCCCACCCC	9.9	3.5e-06	-12.553	5.452	26	4
galGal6_dna	site	RREB1	R	4465	4484	CCCCCCCCCCACCCCCCCCC	10.4	3.6e-06	-12.541	5.447	27	2
galGal6_dna	site	Zfp281	R	4475	4489	CATCCCCCCCCCCCC	10.4	3.8e-06	-12.485	5.422	28	8
galGal6_dna	site	ZNF219	D	3228	3239	CACCCCCACCCC	10.7	4e-06	-12.425	5.396	29	1
galGal6_dna	site	IRF1	D	1323	1334	GAAAATGAAAGC	10.6	4.1e-06	-12.396	5.383	30	1
galGal6_dna	site	Zbtb3	D	2633	2649	ACGCTCACTGCAGTGTG	10.2	4.4e-06	-12.342	5.36	31	1
galGal6_dna	site	Tax_CREB	D	2107	2121	TGGGGGTGACGTGGT	10.3	4.6e-06	-12.28	5.333	32	1
galGal6_dna	site	RREB1	R	4467	4486	CCCCCCCCCCCCACCCCCCC	10	5.1e-06	-12.193	5.295	33	3
galGal6_dna	site	Rfx4	D	883	897	GACCATAGTAACCAT	10.4	5.5e-06	-12.117	5.262	34	1
galGal6_dna	site	Zfp281	D	3224	3238	TCCCCACCCCCACCC	10.1	5.5e-06	-12.116	5.262	35	9
galGal6_dna	site	Zfp281	R	4476	4490	CCATCCCCCCCCCCC	10.1	5.5e-06	-12.116	5.262	36	10
galGal6_dna	site	Zfp281	R	4468	4482	CCCCCCCCACCCCCC	10	6.1e-06	-12.009	5.215	37	11
galGal6_dna	site	FOXC1	R	276	283	CGTAAGTA	7.1	6.8e-06	-11.901	5.168	38	1
galGal6_dna	site	Staf	D	1294	1314	GATCCCCATCCTGCATAGCAG	9.8	7e-06	-11.872	5.156	39	1
galGal6_dna	site	KAISO	D	804	813	ATCCTGCTAT	10.1	7e-06	-11.868	5.154	40	1
galGal6_dna	site	Tcfap2b	D	1205	1218	GTGCCCCAGGGCAG	9.7	7.5e-06	-11.799	5.124	41	1
galGal6_dna	site	Zfp105	D	4174	4188	TAAAAACAACAACAA	9	7.8e-06	-11.756	5.105	42	1
galGal6_dna	site	Hdx	R	688	704	TAGCAGAAATCACCCCA	9.3	8e-06	-11.741	5.099	43	1
galGal6_dna	site	Zfp740	R	4469	4484	CCCCCCCCCCACCCCC	9.4	8.4e-06	-11.686	5.075	44	5
galGal6_dna	site	AP1.1	D	2463	2472	GCTGACTCAG	9.4	8.5e-06	-11.676	5.071	45	2
galGal6_dna	site	Zfp281	R	4471	4485	CCCCCCCCCCCACCC	9.7	8.6e-06	-11.664	5.065	46	12
galGal6_dna	site	Zfp281	R	4478	4492	TCCCATCCCCCCCCC	9.7	8.6e-06	-11.664	5.065	47	13
galGal6_dna	site	ISGF-3	D	1771	1785	CAGTTTCATATCTCT	9.6	8.7e-06	-11.648	5.059	48	1
galGal6_dna	site	IRF	R	1323	1337	CTTGCTTTCATTTTC	9.7	9e-06	-11.623	5.048	49	1
galGal6_dna	site	Dlx4	D	3402	3418	GAGAAGTAATTACAATC	9.7	9e-06	-11.622	5.047	50	1
galGal6_dna	site	SREBP	R	4707	4718	AACATCACCCCA	9.5	9.2e-06	-11.596	5.036	51	1
galGal6_dna	site	Zfp105	R	741	755	TATAACAAACAAGGA	8.9	9.3e-06	-11.583	5.03	52	2
galGal6_dna	site	KROX	D	1956	1969	CGAGCCCCCACTCC	9.5	9.6e-06	-11.554	5.018	53	2
galGal6_dna	site	Zfp691	D	1521	1537	TCTGCAGTGCTCACACT	9.9	9.8e-06	-11.533	5.009	54	1
galGal6_dna	site	Homez	R	1640	1656	AAAGCATCGTTATAAAA	9.6	9.9e-06	-11.526	5.006	55	1
galGal6_dna	site	Zfp740	R	4461	4476	CCACCCCCCCCCTTTT	9.3	9.9e-06	-11.528	5.006	56	6
galGal6_dna	site	Zfp740	R	4462	4477	CCCACCCCCCCCCTTT	9.3	9.9e-06	-11.528	5.006	57	7
galGal6_dna	site	Zfp740	R	4474	4489	CATCCCCCCCCCCCCA	9.3	9.9e-06	-11.528	5.006	58	8
galGal6_dna	site	FOXD1	R	3490	3497	GTAAACAT	9.8	1.1e-05	-11.454	4.974	59	1
galGal6_dna	site	CREB	D	2109	2120	GGGGTGACGTGG	9.5	1.1e-05	-11.448	4.972	60	1
galGal6_dna	site	SP1	R	4475	4484	CCCCCCCCCC	9.2	1.1e-05	-11.444	4.97	61	1
galGal6_dna	site	SP1	R	4476	4485	CCCCCCCCCC	9.2	1.1e-05	-11.444	4.97	62	2
galGal6_dna	site	SP1	R	4477	4486	CCCCCCCCCC	9.2	1.1e-05	-11.444	4.97	63	3
galGal6_dna	site	Hmx3	D	317	333	GGTAGCAATTAAAAAGA	9.5	1.1e-05	-11.435	4.966	64	1
galGal6_dna	site	myogenin_NF-1	R	531	559	CACGTGTGCACGCTGGCACCGACACACTT	9	1.1e-05	-11.424	4.961	65	1
galGal6_dna	site	Hoxa6	R	3402	3417	ATTGTAATTACTTCTC	9.4	1.1e-05	-11.383	4.943	66	1
galGal6_dna	site	SRF	R	2862	2879	CCCATATGTGGCAATGAC	9.3	1.1e-05	-11.38	4.942	67	1
galGal6_dna	site	Zfp281	R	4467	4481	CCCCCCCACCCCCCC	9.4	1.2e-05	-11.35	4.929	68	14
galGal6_dna	site	Sox2	D	1653	1667	CTTTTCTGATGCAAA	9.3	1.2e-05	-11.334	4.922	69	1
galGal6_dna	site	FOXJ2	D	4210	4223	GCCACAATATTTAA	9.1	1.3e-05	-11.286	4.901	70	1
galGal6_dna	site	MAF	R	2464	2474	AGCTGAGTCAG	8.5	1.3e-05	-11.271	4.895	71	1
galGal6_dna	site	SREBP	R	688	699	GAAATCACCCCA	9.3	1.3e-05	-11.26	4.89	72	2
galGal6_dna	site	Zec	D	586	598	CAAGGGTGGATGC	9.1	1.3e-05	-11.251	4.886	73	1
galGal6_dna	site	Zfp281	R	4469	4483	CCCCCCCCCACCCCC	9.3	1.3e-05	-11.247	4.885	74	15
galGal6_dna	site	Zfp281	R	4470	4484	CCCCCCCCCCACCCC	9.3	1.3e-05	-11.247	4.885	75	16
galGal6_dna	site	HIF1	R	4089	4102	GCAGACGTGCCCCT	9.3	1.3e-05	-11.244	4.883	76	1
galGal6_dna	site	EWSR1-FLI1	D	124	141	GGCAGGTGGGAAGGGAGG	1.4	1.3e-05	-11.235	4.879	77	1
galGal6_dna	site	RP58	R	1061	1072	GCCACATCTGGG	9.2	1.3e-05	-11.227	4.876	78	1
galGal6_dna	site	RREB1	R	4466	4485	CCCCCCCCCCCACCCCCCCC	8.8	1.4e-05	-11.197	4.863	79	4
galGal6_dna	site	Rfxdc2	D	883	897	GACCATAGTAACCAT	9.3	1.4e-05	-11.19	4.86	80	1
galGal6_dna	site	myogenin_NF-1	D	439	467	TGCCTGTGTGTGTGGGCAGCCTTCCAGCA	8.7	1.4e-05	-11.164	4.849	81	2
galGal6_dna	site	SOX9	R	700	713	ACATAACAATAGCA	9.1	1.4e-05	-11.165	4.849	82	1
galGal6_dna	site	FOXP1	R	4178	4197	TGGTTTTTGTTGTTGTTGTT	1	1.4e-05	-11.157	4.846	83	2
galGal6_dna	site	Sox7	R	695	716	ACCACATAACAATAGCAGAAAT	9.3	1.4e-05	-11.157	4.845	84	1
galGal6_dna	site	ZNF219	R	4477	4488	ATCCCCCCCCCC	9.1	1.4e-05	-11.143	4.839	85	2
galGal6_dna	site	Hoxa7	D	3403	3419	AGAAGTAATTACAATCC	9	1.5e-05	-11.108	4.824	86	1
galGal6_dna	site	LRF	D	1956	1964	CGAGCCCCC	7.4	1.5e-05	-11.1	4.821	87	1
galGal6_dna	site	FOXO3	R	3491	3498	TGTAAACA	9.3	1.5e-05	-11.083	4.813	88	1
galGal6_dna	site	Zfp740	R	4464	4479	CCCCCACCCCCCCCCT	9	1.6e-05	-11.074	4.809	89	9
galGal6_dna	site	Sox4	R	1838	1854	ACCAGAACAAAGGGAGT	9.3	1.6e-05	-11.069	4.807	90	1
galGal6_dna	site	Hmx2	D	317	333	GGTAGCAATTAAAAAGA	9.1	1.6e-05	-11.048	4.798	91	1
galGal6_dna	site	RREB1	D	1281	1300	AACCAAGCCACCCGATCCCC	8.6	1.6e-05	-11.04	4.795	92	5
galGal6_dna	site	Arid5a	D	4213	4226	ACAATATTTAAAAA	9.1	1.6e-05	-11.029	4.79	93	1
galGal6_dna	site	Bach2	R	3109	3119	GGTGAGTCACA	9	1.7e-05	-11.009	4.781	94	1
galGal6_dna	site	ZNF219	R	4464	4475	CACCCCCCCCCT	8.9	1.7e-05	-10.998	4.777	95	3
galGal6_dna	site	Hoxc13	D	3076	3091	GCATCTCATTAAATTT	9.1	1.7e-05	-10.992	4.774	96	1
galGal6_dna	site	Oct-4_POU5F1_	R	4165	4179	TTTTTAAATGCAAAA	9	1.7e-05	-10.976	4.767	97	3
galGal6_dna	site	Octamer	R	4663	4673	GTATTTGCATT	8.7	1.7e-05	-10.963	4.761	98	1
galGal6_dna	site	AREB6	R	551	562	CCACACGTGTGC	9.2	1.7e-05	-10.959	4.759	99	1
galGal6_dna	site	Hmx1	D	317	333	GGTAGCAATTAAAAAGA	9.1	1.8e-05	-10.942	4.752	100	1
galGal6_dna	site	Zfp740	R	4463	4478	CCCCACCCCCCCCCTT	8.9	1.8e-05	-10.931	4.747	101	10
galGal6_dna	site	Stat3	D	4448	4457	TTCCTGGAAA	9.4	1.8e-05	-10.929	4.746	102	1
galGal6_dna	site	myogenin_NF-1	D	266	294	CATCTGTGTATACTTACGCTCATTCAGCT	8.4	1.8e-05	-10.925	4.745	103	3
galGal6_dna	site	Lef1	R	953	969	TATGTCTTTGATCTGCT	9.1	1.8e-05	-10.926	4.745	104	1
galGal6_dna	site	Sox11	R	1838	1854	ACCAGAACAAAGGGAGT	9.2	1.8e-05	-10.924	4.744	105	1
galGal6_dna	site	Myb	R	194	210	AGAGATACCGTCATCAT	9.1	1.8e-05	-10.918	4.741	106	1
galGal6_dna	site	Pax4	R	4471	4500	GAATGCACTCCCATCCCCCCCCCCCCACCC	8.7	1.8e-05	-10.912	4.739	107	2
galGal6_dna	site	Pax-4	D	3228	3239	CACCCCCACCCC	7.8	1.8e-05	-10.91	4.738	108	1
galGal6_dna	site	Max	R	2264	2279	TGTCCACGTGAGAGGT	9.1	1.8e-05	-10.908	4.737	109	1
galGal6_dna	site	Tcf7	D	953	969	AGCAGATCAAAGACATA	8.9	1.8e-05	-10.898	4.733	110	1
galGal6_dna	site	v-Jun	D	194	209	ATGATGACGGTATCTC	7.2	1.9e-05	-10.866	4.719	111	1
galGal6_dna	site	CKROX	D	1862	1870	CCCCTCCCC	9.4	2e-05	-10.845	4.71	112	1
galGal6_dna	site	IRF-2	R	3968	3980	GCAACGTGAAACT	8.1	2e-05	-10.839	4.707	113	1
galGal6_dna	site	NFE2L2	R	1895	1905	ATGACCCAGCG	9.1	2e-05	-10.832	4.704	114	1
galGal6_dna	site	Octamer1	R	4663	4673	GTATTTGCATT	8.5	2e-05	-10.83	4.703	115	2
galGal6_dna	site	Hoxa1	D	3402	3417	GAGAAGTAATTACAAT	8.9	2e-05	-10.826	4.702	116	1
galGal6_dna	site	Zfp691	D	4833	4849	CTGTCAGTGCTCAGAGC	9.1	2e-05	-10.818	4.698	117	2
galGal6_dna	site	SRF	D	2868	2885	GCCACATATGGGGACACA	8.7	2e-05	-10.815	4.697	118	2
galGal6_dna	site	Hoxa5	R	3402	3417	ATTGTAATTACTTCTC	8.9	2.1e-05	-10.783	4.683	119	1
galGal6_dna	site	p300	R	1312	1325	TTCGGGAGTGACTG	7.8	2.1e-05	-10.758	4.672	120	1
galGal6_dna	site	Bcl6b	R	4444	4459	TTTTTCCAGGAATGTT	8.7	2.2e-05	-10.745	4.667	121	1
galGal6_dna	site	Max	D	550	565	TGCACACGTGTGGGGA	8.9	2.2e-05	-10.74	4.664	122	2
galGal6_dna	site	Sox3	R	1840	1850	GAACAAAGGGA	8.7	2.2e-05	-10.737	4.663	123	1
galGal6_dna	site	Pou2f3	D	4660	4675	TTGAATGCAAATACTG	8.8	2.2e-05	-10.737	4.663	124	1
galGal6_dna	site	Gata1	R	1263	1273	GGAGATAAGGC	9	2.2e-05	-10.723	4.657	125	1
galGal6_dna	site	ISGF-3	D	1856	1870	CAGTTTCCCCTCCCC	8.5	2.2e-05	-10.715	4.653	126	2
galGal6_dna	site	Tcf7l2	R	953	969	TATGTCTTTGATCTGCT	8.9	2.2e-05	-10.711	4.652	127	1
galGal6_dna	site	Pou2f2	D	4660	4675	TTGAATGCAAATACTG	8.8	2.2e-05	-10.704	4.649	128	1
galGal6_dna	site	Dlx4	D	4273	4289	TCGCTGCAATTATCTAC	8.8	2.3e-05	-10.695	4.645	129	2
galGal6_dna	site	E2A	R	119	132	CCACCTGCCCGGTC	8.5	2.3e-05	-10.694	4.644	130	1
galGal6_dna	site	Rhox11	R	808	824	AGGTGGCTGTAATAGCA	8.8	2.3e-05	-10.683	4.64	131	1
galGal6_dna	site	Hoxc6	D	3403	3419	AGAAGTAATTACAATCC	8.7	2.3e-05	-10.685	4.64	132	1
galGal6_dna	site	SOX9	R	702	710	TAACAATAG	8.7	2.3e-05	-10.677	4.637	133	2
galGal6_dna	site	Tcfap2b	R	1205	1218	CTGCCCTGGGGCAC	8.8	2.3e-05	-10.677	4.637	134	2
galGal6_dna	site	SOX9	D	4324	4332	AAACAATAG	8.7	2.3e-05	-10.677	4.637	135	3
galGal6_dna	site	Tcfe2a	R	548	564	CCCCACACGTGTGCACG	8.9	2.3e-05	-10.674	4.636	136	1
galGal6_dna	site	NHLH1	D	843	854	CCTCAGCTGCTT	8.7	2.3e-05	-10.661	4.63	137	1
galGal6_dna	site	RREB1	D	3225	3244	CCCCACCCCCACCCCAAAAA	8.1	2.4e-05	-10.658	4.629	138	6
galGal6_dna	site	E12	R	4787	4797	AGCAGGTGGCC	8.6	2.4e-05	-10.643	4.622	139	1
galGal6_dna	site	AREB6	D	2332	2343	GCACACCTGTGG	8.9	2.4e-05	-10.633	4.618	140	2
galGal6_dna	site	Zfp105	D	320	334	AGCAATTAAAAAGAG	8.3	2.4e-05	-10.626	4.615	141	3
galGal6_dna	site	Zec	D	180	192	GAAGGGTGGTTAC	8.3	2.5e-05	-10.608	4.607	142	2
galGal6_dna	site	V-Myb	R	1168	1176	TCCAACGGT	9.1	2.5e-05	-10.605	4.606	143	1
galGal6_dna	site	Gata6	R	1260	1276	AACGGAGATAAGGCTCA	8.9	2.5e-05	-10.602	4.604	144	1
galGal6_dna	site	Octamer	R	1660	1670	TTATTTGCATC	8.4	2.5e-05	-10.597	4.602	145	2
galGal6_dna	site	AP1.2	R	348	358	GATGAGTAAGA	8.7	2.5e-05	-10.589	4.599	146	1
galGal6_dna	site	KROX	R	4470	4483	CCCCCCCCCACCCC	8.5	2.6e-05	-10.576	4.593	147	3
galGal6_dna	site	Lhx3	D	3405	3414	AAGTAATTAC	8.7	2.6e-05	-10.57	4.59	148	1
galGal6_dna	site	Tax_CREB	R	2585	2599	GTGACGCTTGCACCC	7.9	2.6e-05	-10.558	4.585	149	2
galGal6_dna	site	Tax_CREB	D	3154	3168	ATGAAGCATACATCC	7.9	2.6e-05	-10.558	4.585	150	3
galGal6_dna	site	Msx1	R	3404	3419	GGATTGTAATTACTTC	8.8	2.6e-05	-10.553	4.583	151	1
galGal6_dna	site	SP1	D	3225	3234	CCCCACCCCC	8.5	2.6e-05	-10.548	4.581	152	4
galGal6_dna	site	SP1	R	4469	4478	CCCCACCCCC	8.5	2.6e-05	-10.548	4.581	153	5
galGal6_dna	site	SP1	R	4482	4491	CCCATCCCCC	8.5	2.6e-05	-10.548	4.581	154	6
galGal6_dna	site	CACD	D	259	266	CCACACCC	9	2.6e-05	-10.54	4.578	155	1
galGal6_dna	site	MAZ	R	1863	1870	GGGGAGGG	9	2.6e-05	-10.539	4.577	156	1
galGal6_dna	site	AP-4	R	4821	4838	TGACAGAGCTGTAGGCGT	8.5	2.7e-05	-10.532	4.574	157	1
galGal6_dna	site	Hoxa7	R	3402	3418	GATTGTAATTACTTCTC	8.5	2.7e-05	-10.527	4.572	158	2
galGal6_dna	site	SRY	D	4322	4333	GAAAACAATAGC	8.3	2.7e-05	-10.525	4.571	159	1
galGal6_dna	site	Zfp740	R	4473	4488	ATCCCCCCCCCCCCAC	8.6	2.7e-05	-10.512	4.565	160	11
galGal6_dna	site	HNF1	R	4516	4533	AGATTACTGTTTAGCTGC	8.4	2.7e-05	-10.512	4.565	161	1
galGal6_dna	site	Rfx4	R	185	199	CATCATAGTAACCAC	8.4	2.8e-05	-10.497	4.559	162	2
galGal6_dna	site	Tbp	R	3578	3593	CCAAAATATATTTAGG	8.5	2.8e-05	-10.498	4.559	163	1
galGal6_dna	site	FOXI1	R	2142	2153	GCCTGTTTGTAT	8.9	2.8e-05	-10.481	4.552	164	1
galGal6_dna	site	Sox2	R	4318	4332	CTATTGTTTTCCTGA	8.5	2.8e-05	-10.482	4.552	165	2
galGal6_dna	site	Elf3	D	3997	4009	AAAAAGGAAATGA	8.5	2.8e-05	-10.476	4.55	166	1
galGal6_dna	site	Tcf3	D	953	969	AGCAGATCAAAGACATA	8.6	2.8e-05	-10.476	4.549	167	1
galGal6_dna	site	REST	D	3185	3205	GCCAGAACAGGGGGCAGCACC	5.6	2.8e-05	-10.473	4.548	168	1
galGal6_dna	site	Spz1	D	2772	2786	TGCGGGGGGTTGGAC	8.1	2.8e-05	-10.467	4.546	169	1
galGal6_dna	site	ZNF219	R	4475	4486	CCCCCCCCCCCC	8.2	2.8e-05	-10.468	4.546	170	4
galGal6_dna	site	MEF2A	D	2316	2325	CTATTTTTGG	8.1	2.9e-05	-10.454	4.54	171	1
galGal6_dna	site	IRF1	R	793	804	TAAAACGAAAGC	8.4	2.9e-05	-10.445	4.536	172	2
galGal6_dna	site	USF1	D	2270	2276	CACGTGG	9.3	2.9e-05	-10.442	4.535	173	1
galGal6_dna	site	Octamer1	R	1660	1670	TTATTTGCATC	8.3	2.9e-05	-10.436	4.532	174	3
galGal6_dna	site	Sox6	R	1796	1805	TCATTGTTTT	9	2.9e-05	-10.432	4.531	175	1
galGal6_dna	site	Sox6	D	1842	1851	CCTTTGTTCT	9	2.9e-05	-10.432	4.531	176	2
galGal6_dna	site	NKX3-1	D	275	281	ATACTTA	9.5	3e-05	-10.423	4.527	177	1
galGal6_dna	site	NHLH1	R	1459	1470	GCTCAGCTGGGC	8.4	3e-05	-10.409	4.521	178	2
galGal6_dna	site	NR2F1	D	2791	2804	TGGCCTTTAAACAT	8.5	3e-05	-10.41	4.521	179	1
galGal6_dna	site	LEF1	D	957	966	GATCAAAGAC	8.1	3e-05	-10.409	4.52	180	1
galGal6_dna	site	LEF1	R	4103	4112	GTACAAAGGG	8.1	3e-05	-10.409	4.52	181	2
galGal6_dna	site	Hoxa13	D	3076	3091	GCATCTCATTAAATTT	8.1	3e-05	-10.406	4.519	182	1
galGal6_dna	site	Rfxdc2	R	185	199	CATCATAGTAACCAC	8.4	3e-05	-10.402	4.517	183	2
galGal6_dna	site	SRF	D	2867	2880	TGCCACATATGGGG	8.4	3e-05	-10.401	4.517	184	3
galGal6_dna	site	Zfp740	R	4475	4490	CCATCCCCCCCCCCCC	8.5	3.1e-05	-10.396	4.515	185	12
galGal6_dna	site	AP1.2	R	2463	2473	GCTGAGTCAGC	8.5	3.1e-05	-10.392	4.513	186	2
galGal6_dna	site	AP1.2	R	3109	3119	GGTGAGTCACA	8.5	3.1e-05	-10.392	4.513	187	3
galGal6_dna	site	AP1.1	R	349	358	GATGAGTAAG	8.5	3.1e-05	-10.382	4.509	188	3
galGal6_dna	site	Zbtb3	R	479	495	TTCCCCACTGCAGTGTT	8.7	3.1e-05	-10.382	4.509	189	2
galGal6_dna	site	Osf2	R	709	716	ACCACATA	8.6	3.1e-05	-10.38	4.508	190	1
galGal6_dna	site	V-Myb	R	1271	1279	TCCAACGGA	9	3.1e-05	-10.376	4.506	191	2
galGal6_dna	site	Nkx3-1	R	273	284	GCGTAAGTATAC	8.4	3.1e-05	-10.369	4.503	192	1
galGal6_dna	site	Hoxd10	D	3077	3093	CATCTCATTAAATTTTC	8.5	3.1e-05	-10.368	4.503	193	1
galGal6_dna	site	FOXI1	R	4193	4204	TTATGTTTGGTT	8.8	3.2e-05	-10.345	4.493	194	2
galGal6_dna	site	Isgf3g	D	1322	1336	CGAAAATGAAAGCAA	8.1	3.3e-05	-10.33	4.486	195	2
galGal6_dna	site	Ipf1	R	3402	3417	ATTGTAATTACTTCTC	8.4	3.3e-05	-10.326	4.484	196	1
galGal6_dna	site	RBP-Jkappa	D	718	725	TTCCCACT	8.6	3.3e-05	-10.323	4.483	197	1
galGal6_dna	site	Zfp105	R	758	772	TATAACAAACAAGCT	8.1	3.3e-05	-10.321	4.482	198	4
galGal6_dna	site	Rfx3	D	879	901	CCTTGACCATAGTAACCATCCAG	7.9	3.3e-05	-10.32	4.482	199	1
galGal6_dna	site	RSRFC4	R	2312	2328	AAGCCAAAAATAGGACT	7.2	3.3e-05	-10.313	4.479	200	1
galGal6_dna	site	Hoxa2	R	3402	3417	ATTGTAATTACTTCTC	8.3	3.3e-05	-10.307	4.476	201	1
galGal6_dna	site	ER	R	2591	2609	ACAGGGCAGTGTGACGCTT	8.3	3.4e-05	-10.301	4.474	202	1
galGal6_dna	site	SRY	D	1795	1803	TAAAACAAT	8	3.4e-05	-10.297	4.472	203	2
galGal6_dna	site	Dlx1	D	3402	3415	GAGAAGTAATTACA	8.6	3.4e-05	-10.296	4.471	204	1
galGal6_dna	site	AP-1	D	1716	1723	TGAGTCAC	7.8	3.4e-05	-10.29	4.469	205	1
galGal6_dna	site	AP-1	R	3110	3117	TGAGTCAC	7.8	3.4e-05	-10.29	4.469	206	2
galGal6_dna	site	Tst-1	D	4366	4380	TTGGAATTACCATAC	7.8	3.4e-05	-10.291	4.469	207	1
galGal6_dna	site	Six2	D	197	213	ATGACGGTATCTCTTCT	7.9	3.4e-05	-10.285	4.467	208	1
galGal6_dna	site	Tbp	D	1635	1650	CTTCTTTTTATAACGA	8.3	3.5e-05	-10.274	4.462	209	2
galGal6_dna	site	Bbx	R	930	944	TAATTCAATCTAGAT	8.2	3.5e-05	-10.256	4.454	210	1
galGal6_dna	site	Zfp281	R	4463	4477	CCCACCCCCCCCCTT	8.3	3.5e-05	-10.25	4.451	211	17
galGal6_dna	site	NF-AT	R	3087	3096	ATGGAAAATT	7.9	3.6e-05	-10.244	4.449	212	1
galGal6_dna	site	AP1.1	R	3110	3119	GGTGAGTCAC	8.4	3.6e-05	-10.239	4.447	213	4
galGal6_dna	site	AP-1	D	3111	3122	TGACTCACCCTC	7.9	3.6e-05	-10.24	4.447	214	3
galGal6_dna	site	E2	D	4287	4302	TACACCGGCAGTGTTT	8	3.6e-05	-10.236	4.445	215	1
galGal6_dna	site	Ebox	R	4305	4314	CCACATGTCC	8.1	3.6e-05	-10.235	4.445	216	1
galGal6_dna	site	FAC1	D	4181	4194	AACAACAACAAAAA	7.7	3.6e-05	-10.23	4.443	217	1
galGal6_dna	site	GATA-4	R	1840	1851	AGAACAAAGGGA	8.1	3.6e-05	-10.229	4.442	218	1
galGal6_dna	site	ZNF219	R	4471	4482	CCCCCCCCACCC	7.9	3.6e-05	-10.229	4.442	219	5
galGal6_dna	site	Lmx1a	D	3403	3419	AGAAGTAATTACAATCC	8.1	3.7e-05	-10.217	4.437	220	1
galGal6_dna	site	SOX9	D	1794	1807	CTAAAACAATGAGG	8.4	3.7e-05	-10.215	4.436	221	4
galGal6_dna	site	TEAD1	R	223	234	CACATTCTTCCT	8.2	3.7e-05	-10.199	4.429	222	1
galGal6_dna	site	LEF1	R	1841	1850	GAACAAAGGG	8	3.7e-05	-10.196	4.428	223	3
galGal6_dna	site	Rhox11	R	749	765	AACAAGCTGTTATAACA	8.3	3.8e-05	-10.189	4.425	224	2
galGal6_dna	site	Foxj1	R	266	281	TAAGTATACACAGATG	8.3	3.8e-05	-10.184	4.423	225	1
galGal6_dna	site	SRY	R	701	712	CATAACAATAGC	8.1	3.8e-05	-10.185	4.423	226	3
galGal6_dna	site	Hoxb6	D	3402	3417	GAGAAGTAATTACAAT	8.1	3.8e-05	-10.184	4.423	227	1
galGal6_dna	site	Nobox	R	3406	3413	TAATTACT	8.2	3.8e-05	-10.182	4.422	228	1
galGal6_dna	site	Irf5	D	1986	2000	CTAAATAGAAACTTA	7.9	3.8e-05	-10.179	4.421	229	1
galGal6_dna	site	MEF2A	R	3579	3588	ATATATTTAG	7.6	3.8e-05	-10.179	4.421	230	2
galGal6_dna	site	MEIS1	R	4830	4841	CACTGACAGAGC	8.3	3.8e-05	-10.178	4.42	231	1
galGal6_dna	site	Pou6f1	R	3075	3091	AAATTTAATGAGATGCT	8.1	3.9e-05	-10.16	4.412	232	1
galGal6_dna	site	Tcf1	D	1273	1289	CGTTGGATAACCAAGCC	8.2	3.9e-05	-10.157	4.411	233	1
galGal6_dna	site	Tbp	D	3578	3593	CCTAAATATATTTTGG	8.2	3.9e-05	-10.153	4.41	234	3
galGal6_dna	site	RoRalpha	D	1894	1904	TCGCTGGGTCA	8.4	3.9e-05	-10.148	4.407	235	1
galGal6_dna	site	Zfp281	R	4477	4491	CCCATCCCCCCCCCC	8.2	3.9e-05	-10.146	4.406	236	18
galGal6_dna	site	Arnt	R	247	262	GTGGGAACGTGTCCCA	8.5	4e-05	-10.135	4.402	237	1
galGal6_dna	site	Arnt	R	2265	2280	GTGTCCACGTGAGAGG	8.5	4e-05	-10.135	4.402	238	2
galGal6_dna	site	Pou6f1	R	3075	3091	AAATTTAATGAGATGCT	7.7	4e-05	-10.132	4.4	239	2
galGal6_dna	site	Pax-4	D	4501	4521	CGGGTTGAAGTGTGAGCAGCT	8	4e-05	-10.132	4.4	240	2
galGal6_dna	site	MEF-2	R	325	336	TGCTCTTTTTAA	8.2	4e-05	-10.127	4.398	241	1
galGal6_dna	site	FOXL1	D	3580	3587	TAAATATA	7	4e-05	-10.122	4.396	242	1
galGal6_dna	site	Nkx6-3	R	3403	3419	GGATTGTAATTACTTCT	8.2	4e-05	-10.117	4.394	243	1
galGal6_dna	site	Hoxb8	D	4274	4289	CGCTGCAATTATCTAC	8.2	4e-05	-10.114	4.393	244	1
galGal6_dna	site	GATA-4	D	956	967	AGATCAAAGACA	8	4.1e-05	-10.11	4.391	245	2
galGal6_dna	site	Sox3	R	3564	3574	GGACAAAAGAA	8.4	4.1e-05	-10.109	4.39	246	2
galGal6_dna	site	Sox3	D	4348	4358	GCACAAAGGAG	8.4	4.1e-05	-10.109	4.39	247	3
galGal6_dna	site	Pax-6	D	470	483	GTGAGGTGGAACAC	7.5	4.1e-05	-10.103	4.388	248	1
galGal6_dna	site	Dlx3	R	4274	4290	TGTAGATAATTGCAGCG	8.2	4.1e-05	-10.101	4.387	249	2
galGal6_dna	site	Egr1	R	4472	4485	CCCCCCCCCCCACC	7.8	4.1e-05	-10.098	4.385	250	1
galGal6_dna	site	Hbp1	R	4060	4075	GTGATGAATGAACAAA	8.2	4.2e-05	-10.082	4.378	251	1
galGal6_dna	site	Rfxdc2	R	3973	3987	AGGCCCAGCAACGTG	8	4.2e-05	-10.075	4.376	252	3
galGal6_dna	site	Sox2	R	4342	4356	CCTTTGTGCTGATAA	8.1	4.2e-05	-10.074	4.375	253	3
galGal6_dna	site	Nkx3-1	R	4434	4445	TTGTAAGTAAAT	8.1	4.2e-05	-10.075	4.375	254	2
galGal6_dna	site	MZF1_5-13	D	3461	3470	CGATGGGGAG	7.7	4.3e-05	-10.064	4.371	255	1
galGal6_dna	site	C_EBP	D	3925	3936	TTTACCTAACTA	7.4	4.3e-05	-10.065	4.371	256	1
galGal6_dna	site	Arnt	R	10	25	AAATTCACGTGTGAGC	8.4	4.3e-05	-10.062	4.37	257	3
galGal6_dna	site	Mafk	R	3482	3496	TAAACATGTTGACTC	8.1	4.3e-05	-10.062	4.37	258	1
galGal6_dna	site	Zfp410	D	1724	1740	AAATAAGGGATGGCTGC	7.8	4.3e-05	-10.059	4.369	259	1
galGal6_dna	site	Smad3	D	2911	2927	CATCATCAGACGGAACA	8.4	4.3e-05	-10.06	4.369	260	1
galGal6_dna	site	Dlx2	R	3402	3417	ATTGTAATTACTTCTC	8.3	4.3e-05	-10.058	4.368	261	1
galGal6_dna	site	SREBP	R	4704	4718	AACATCACCCCAGGG	7.8	4.3e-05	-10.058	4.368	262	3
galGal6_dna	site	SRY	D	4322	4330	GAAAACAAT	7.9	4.3e-05	-10.055	4.367	263	4
galGal6_dna	site	Foxa2	R	1335	1351	CATCAGTAAATAAGCTT	8.1	4.3e-05	-10.054	4.366	264	1
galGal6_dna	site	Foxa2	D	1340	1351	TATTTACTGATG	8.3	4.3e-05	-10.054	4.366	265	2
galGal6_dna	site	Sp1	D	4468	4480	GGGGGGTGGGGGG	8.2	4.3e-05	-10.051	4.365	266	1
galGal6_dna	site	DMRT3	D	373	387	ATTCTGTTACAATCA	7.6	4.3e-05	-10.046	4.363	267	1
galGal6_dna	site	Tbp	D	4213	4228	ACAATATTTAAAAAGC	8.1	4.3e-05	-10.045	4.362	268	4
galGal6_dna	site	Pax-4	R	182	211	AAGAGATACCGTCATCATAGTAACCACCCT	7.9	4.4e-05	-10.043	4.361	269	3
galGal6_dna	site	TCF11	R	189	201	GTCATCATAGTAA	7.8	4.4e-05	-10.038	4.36	270	1
galGal6_dna	site	HIF1	D	551	564	GCACACGTGTGGGG	8	4.4e-05	-10.039	4.36	271	2
galGal6_dna	site	HIF1	R	3498	3511	ACAGACGTGGGGCT	8	4.4e-05	-10.039	4.36	272	3
galGal6_dna	site	Hoxb9	D	318	333	GTAGCAATTAAAAAGA	8.2	4.4e-05	-10.037	4.359	273	1
galGal6_dna	site	Myc	D	2268	2277	CTCACGTGGA	8.2	4.4e-05	-10.021	4.352	274	1
galGal6_dna	site	Dlx3	D	4273	4289	TCGCTGCAATTATCTAC	8.1	4.5e-05	-10.019	4.351	275	3
galGal6_dna	site	Stat3	R	4447	4456	TTCCAGGAAT	8.1	4.5e-05	-10.019	4.351	276	2
galGal6_dna	site	v-Jun	D	3903	3918	CCTATGCCGTCAGAGA	5.8	4.5e-05	-10.006	4.346	277	2
galGal6_dna	site	RREB1	R	4468	4487	TCCCCCCCCCCCCACCCCCC	7.2	4.5e-05	-10	4.343	278	7
galGal6_dna	site	DBP	D	3158	3164	AGCATAC	6.8	4.5e-05	-9.999	4.342	279	1
galGal6_dna	site	Rhox11	R	766	782	CCTGTGCTGTTATAACA	8.1	4.6e-05	-9.991	4.339	280	3
galGal6_dna	site	Rhox11	R	808	824	AGGTGGCTGTAATAGCA	8.1	4.6e-05	-9.991	4.339	281	4
galGal6_dna	site	Pou2f3	D	1657	1672	TCTGATGCAAATAACT	7.8	4.6e-05	-9.991	4.339	282	2
galGal6_dna	site	IRF	D	199	213	GACGGTATCTCTTCT	8.2	4.6e-05	-9.99	4.338	283	2
galGal6_dna	site	Pax-4	D	3309	3319	GAATAATAAGC	7.6	4.6e-05	-9.987	4.337	284	4
galGal6_dna	site	Rfx3	R	181	203	CCGTCATCATAGTAACCACCCTT	7.4	4.6e-05	-9.984	4.336	285	2
galGal6_dna	site	Foxa2	R	267	283	CGTAAGTATACACAGAT	8	4.7e-05	-9.976	4.332	286	3
galGal6_dna	site	GCNF	D	2714	2731	CTCAGGGTCAAGGGCTGG	6.1	4.7e-05	-9.974	4.332	287	1
galGal6_dna	site	FOXD1	D	901	908	GTAAACAG	8.7	4.7e-05	-9.956	4.324	288	2
galGal6_dna	site	Foxa2	R	3479	3490	TGTTGACTCTTG	8.2	4.8e-05	-9.954	4.323	289	4
galGal6_dna	site	AP-4	D	2465	2482	TGACTCAGCTCTGCTCTG	7.9	4.9e-05	-9.93	4.313	290	2
galGal6_dna	site	Dobox4	R	4617	4633	AGCTCAGATACCCCTTC	7.6	4.9e-05	-9.931	4.313	291	1
galGal6_dna	site	MAX	D	12	21	TCACACGTGA	8	4.9e-05	-9.926	4.311	292	1
galGal6_dna	site	Hic1	D	538	553	TCGGTGCCAGCGTGCA	8.1	4.9e-05	-9.925	4.31	293	1
galGal6_dna	site	HEN1	R	4722	4743	AGAGGTCTCAGCTCCTTCCCAG	7.1	4.9e-05	-9.917	4.307	294	1
galGal6_dna	site	Irf3	D	657	670	GGGTATGGAAACTT	7.9	5e-05	-9.913	4.305	295	1
galGal6_dna	site	Max	R	548	563	CCCACACGTGTGCACG	7.9	5e-05	-9.908	4.303	296	3
galGal6_dna	site	GCNF	D	1420	1437	GTTAAGGTCAGGATCAGT	6	5e-05	-9.909	4.303	297	2
galGal6_dna	site	p300	R	1833	1846	AAAGGGAGTTTGTC	7.3	5e-05	-9.909	4.303	298	2
galGal6_dna	site	Foxj3	R	267	283	CGTAAGTATACACAGAT	8	5e-05	-9.898	4.299	299	1
galGal6_dna	site	Foxk1	R	267	283	CGTAAGTATACACAGAT	7.5	5e-05	-9.9	4.299	300	1
galGal6_dna	site	Pou5f1	R	4165	4179	TTTTTAAATGCAAAA	7.7	5e-05	-9.898	4.299	301	2
galGal6_dna	site	CREB_ATF	D	2112	2120	GTGACGTGG	8.2	5e-05	-9.897	4.298	302	1
galGal6_dna	site	IRF	R	4002	4016	TTTGATTTCATTTCC	8.1	5e-05	-9.896	4.298	303	3
galGal6_dna	site	Sox2	D	702	716	CTATTGTTATGTGGT	7.9	5e-05	-9.894	4.297	304	4
galGal6_dna	site	E2	R	4288	4303	AAAACACTGCCGGTGT	7.8	5e-05	-9.894	4.297	305	2
galGal6_dna	site	LXR	R	2026	2043	TGCGGTCCCGGACCGACA	7.2	5.1e-05	-9.886	4.293	306	1
galGal6_dna	site	Spz1	R	1162	1172	ACGGTAACAGT	7.9	5.1e-05	-9.88	4.291	307	2
galGal6_dna	site	Zbtb7b	R	2769	2783	CAACCCCCCGCAACG	8.1	5.1e-05	-9.88	4.291	308	1
galGal6_dna	site	Nkx6-1	D	3402	3418	GAGAAGTAATTACAATC	7.7	5.1e-05	-9.877	4.29	309	1
galGal6_dna	site	Nkx6-1	R	3403	3419	GGATTGTAATTACTTCT	7.7	5.1e-05	-9.877	4.29	310	2
galGal6_dna	site	Gfi1	D	4200	4212	CATAATCAGGGCC	7.6	5.1e-05	-9.874	4.288	311	1
galGal6_dna	site	Sox5	R	704	710	TAACAAT	8.4	5.2e-05	-9.86	4.282	312	1
galGal6_dna	site	Gm397	R	3298	3314	TTATTCTGCACATCCAC	7.7	5.3e-05	-9.852	4.279	313	1
galGal6_dna	site	ZNF219	R	4478	4489	CATCCCCCCCCC	7.3	5.3e-05	-9.852	4.279	314	6
galGal6_dna	site	Isgf3g	R	791	805	ATAAAACGAAAGCCT	7.5	5.3e-05	-9.841	4.274	315	3
galGal6_dna	site	Hoxc13	R	1637	1652	CATCGTTATAAAAAGA	7.6	5.3e-05	-9.841	4.274	316	2
galGal6_dna	site	Mycn	D	2268	2277	CTCACGTGGA	8.1	5.4e-05	-9.834	4.271	317	1
galGal6_dna	site	MZF1_5-13	R	1859	1868	GGAGGGGAAA	7.6	5.4e-05	-9.832	4.27	318	2
galGal6_dna	site	Hoxb5	R	3402	3417	ATTGTAATTACTTCTC	7.8	5.4e-05	-9.833	4.27	319	1
galGal6_dna	site	MAF	D	1895	1905	CGCTGGGTCAT	7.6	5.4e-05	-9.828	4.268	320	2
galGal6_dna	site	SP1	D	1862	1871	CCCCTCCCCT	8	5.4e-05	-9.826	4.267	321	7
galGal6_dna	site	SP1	R	4473	4482	CCCCCCCCAC	8	5.4e-05	-9.826	4.267	322	8
galGal6_dna	site	MEIS1	D	1081	1092	TTCTGACAGTAC	8.1	5.4e-05	-9.823	4.266	323	2
galGal6_dna	site	USF1	D	15	21	CACGTGA	9.1	5.4e-05	-9.821	4.265	324	2
galGal6_dna	site	MTF-1	D	548	561	CGTGCACACGTGTG	7.6	5.4e-05	-9.821	4.265	325	1
galGal6_dna	site	USF1	R	2269	2275	CACGTGA	9.1	5.4e-05	-9.821	4.265	326	3
galGal6_dna	site	Rhox11	R	749	765	AACAAGCTGTTATAACA	7.9	5.5e-05	-9.816	4.263	327	5
galGal6_dna	site	IRF1	R	4157	4168	AAAAGCAAAACT	7.7	5.5e-05	-9.81	4.26	328	3
galGal6_dna	site	AREB6	D	551	562	GCACACGTGTGG	8	5.5e-05	-9.805	4.258	329	3
galGal6_dna	site	GATA	R	1265	1271	AGATAAG	7.4	5.5e-05	-9.802	4.257	330	1
galGal6_dna	site	Hoxa3	D	3402	3415	GAGAAGTAATTACA	8.1	5.5e-05	-9.802	4.257	331	1
galGal6_dna	site	Pax-6	R	3181	3194	CTGTTCTGGCACTC	7.1	5.6e-05	-9.799	4.256	332	2
galGal6_dna	site	p53	R	4091	4100	AGACGTGCCC	7.8	5.5e-05	-9.801	4.256	333	1
galGal6_dna	site	IRF2	D	295	312	CGAAAGTACAACCAAGCC	6.8	5.6e-05	-9.792	4.253	334	2
galGal6_dna	site	Mtf1	R	546	561	CACACGTGTGCACGCT	7.3	5.6e-05	-9.79	4.252	335	1
galGal6_dna	site	DEC	R	2266	2278	GTCCACGTGAGAG	7.7	5.6e-05	-9.791	4.252	336	1
galGal6_dna	site	Hoxa6	D	3404	3419	GAAGTAATTACAATCC	7.6	5.6e-05	-9.791	4.252	337	2
galGal6_dna	site	Zec	R	302	314	CAGGCTTGGTTGT	7.2	5.6e-05	-9.783	4.249	338	3
galGal6_dna	site	Zfp281	R	4462	4476	CCACCCCCCCCCTTT	7.8	5.6e-05	-9.785	4.249	339	19
galGal6_dna	site	Lhx3	D	3081	3093	TCATTAAATTTTC	7.4	5.7e-05	-9.78	4.247	340	2
galGal6_dna	site	Zfp740	R	4460	4475	CACCCCCCCCCTTTTT	8	5.7e-05	-9.777	4.246	341	13
galGal6_dna	site	ZNF219	R	4473	4484	CCCCCCCCCCAC	7.2	5.7e-05	-9.777	4.246	342	7
galGal6_dna	site	Msx3	D	3402	3417	GAGAAGTAATTACAAT	7.6	5.7e-05	-9.775	4.245	343	1
galGal6_dna	site	Foxk1	R	3783	3799	AGAATGAAAACAAGCAA	7.3	5.7e-05	-9.774	4.245	344	2
galGal6_dna	site	Ebox	R	123	132	CCACCTGCCC	7.8	5.7e-05	-9.769	4.243	345	2
galGal6_dna	site	RBP-Jkappa	D	256	263	TTCCCACA	8.2	5.7e-05	-9.769	4.243	346	2
galGal6_dna	site	NRSF	R	4380	4398	GAGCTGCCCACGTTACAGG	5.8	5.7e-05	-9.764	4.241	347	2
galGal6_dna	site	POU3F2	D	4430	4443	ATGAATTTACTTAC	6.5	5.7e-05	-9.765	4.241	348	1
galGal6_dna	site	Tax_CREB	R	2552	2566	GTGACGCCTCCATCC	6.9	5.8e-05	-9.763	4.24	349	4
galGal6_dna	site	v-Jun	R	194	209	GAGATACCGTCATCAT	5.4	5.8e-05	-9.761	4.239	350	3
galGal6_dna	site	myogenin_NF-1	R	1447	1475	TGCCAGCTCAGCTGGGCACCTTGCCTGCT	6.9	5.8e-05	-9.755	4.237	351	4
galGal6_dna	site	Hoxa7	D	3404	3419	GAAGTAATTACAATCC	7.7	5.8e-05	-9.753	4.236	352	3
galGal6_dna	site	Nkx2-5	R	4279	4285	ATAATTG	7	5.8e-05	-9.755	4.236	353	1
galGal6_dna	site	Hoxb8	D	317	332	GGTAGCAATTAAAAAG	7.8	5.8e-05	-9.751	4.235	354	2
galGal6_dna	site	CREB_ATF	R	2558	2566	GTGACGCCT	7.9	5.9e-05	-9.734	4.227	355	2
galGal6_dna	site	SOX9	D	4321	4334	GGAAAACAATAGCA	8	6e-05	-9.728	4.225	356	5
galGal6_dna	site	Six3	D	197	213	ATGACGGTATCTCTTCT	7.1	6e-05	-9.726	4.224	357	1
galGal6_dna	site	MAX	D	551	560	GCACACGTGT	7.7	6e-05	-9.723	4.223	358	2
galGal6_dna	site	Hoxc6	R	3402	3418	GATTGTAATTACTTCTC	7.7	6e-05	-9.725	4.223	359	2
galGal6_dna	site	STAT1	R	4445	4459	TTTTTCCAGGAATGT	7.8	6e-05	-9.724	4.223	360	1
galGal6_dna	site	p300	R	4796	4809	GCAGGGAGTTGGAG	7.2	6e-05	-9.723	4.223	361	3
galGal6_dna	site	HNF1A	R	4519	4532	GATTACTGTTTAGC	7.4	6.1e-05	-9.709	4.217	362	1
galGal6_dna	site	RXR::RAR_DR5	R	2836	2852	GGTTCTTGCGGAGGACA	7.4	6.1e-05	-9.701	4.213	363	1
galGal6_dna	site	ESR1	D	2588	2607	TGCAAGCGTCACACTGCCCT	7.5	6.1e-05	-9.697	4.212	364	1
galGal6_dna	site	Tcf1	D	1273	1289	CGTTGGATAACCAAGCC	7.8	6.2e-05	-9.687	4.207	365	2
galGal6_dna	site	C_EBPdelta	D	829	840	CATTGCATCCCT	7.8	6.2e-05	-9.683	4.205	366	1
galGal6_dna	site	Pax-4	R	4556	4567	AACACTCACCGG	7.2	6.2e-05	-9.683	4.205	367	5
galGal6_dna	site	E12	R	4885	4895	GGCAGATGCCC	8	6.3e-05	-9.674	4.202	368	2
galGal6_dna	site	Gata3	R	1769	1790	GGAAGAGAGATATGAAACTGTT	7.3	6.3e-05	-9.673	4.201	369	1
galGal6_dna	site	PLAG1	D	4467	4480	GGGGGGGTGGGGGG	7	6.3e-05	-9.674	4.201	370	1
galGal6_dna	site	Arnt	R	1181	1196	CTGGAAACGTGATGGC	7.8	6.3e-05	-9.669	4.199	371	4
galGal6_dna	site	PPARG	R	2422	2441	GTGGGTACATGTGTCCCTGT	6.2	6.3e-05	-9.665	4.198	372	1
galGal6_dna	site	Six6	D	197	213	ATGACGGTATCTCTTCT	7	6.3e-05	-9.665	4.197	373	1
galGal6_dna	site	Pax6	D	395	408	TTCAAGCTAGACTT	7.4	6.4e-05	-9.653	4.192	374	1
galGal6_dna	site	c-Maf	D	190	208	TACTATGATGACGGTATCT	7.6	6.5e-05	-9.645	4.189	375	1
galGal6_dna	site	Zbtb3	D	476	492	TGGAACACTGCAGTGGG	7.9	6.5e-05	-9.646	4.189	376	3
galGal6_dna	site	Zbtb3	R	1518	1534	GTGAGCACTGCAGAGGG	7.9	6.5e-05	-9.646	4.189	377	4
galGal6_dna	site	Mybl1	R	194	210	AGAGATACCGTCATCAT	7.6	6.5e-05	-9.644	4.188	378	1
galGal6_dna	site	Gm397	D	268	284	TCTGTGTATACTTACGC	7.4	6.5e-05	-9.637	4.185	379	2
galGal6_dna	site	Hoxb7	R	3402	3417	ATTGTAATTACTTCTC	7.6	6.6e-05	-9.632	4.183	380	1
galGal6_dna	site	IRF-2	R	4157	4169	CAAAAGCAAAACT	6.6	6.6e-05	-9.632	4.183	381	2
galGal6_dna	site	Gata5	R	4336	4352	TGTGCTGATAACAGAGC	7.8	6.6e-05	-9.626	4.181	382	1
galGal6_dna	site	Zscan4	R	543	559	CACGTGTGCACGCTGGC	7.4	6.6e-05	-9.625	4.18	383	1
galGal6_dna	site	RELA	D	3591	3600	TGGATTTTCC	7.6	6.6e-05	-9.621	4.179	384	1
galGal6_dna	site	Zfp281	R	4464	4478	CCCCACCCCCCCCCT	7.6	6.7e-05	-9.615	4.176	385	20
galGal6_dna	site	Foxj3	D	896	912	ATCCAGTAAACAGTTAC	7.6	6.7e-05	-9.609	4.173	386	2
galGal6_dna	site	TGIF	R	2395	2405	AGTTGTCACCA	7.9	6.7e-05	-9.607	4.172	387	1
galGal6_dna	site	HNF1B	R	4519	4530	TTACTGTTTAGC	7.4	6.7e-05	-9.604	4.171	388	1
galGal6_dna	site	FOXI1	R	3577	3588	ATATATTTAGGT	8	6.8e-05	-9.602	4.17	389	3
galGal6_dna	site	Irf3	R	201	214	TAGAAGAGATACCG	7.6	6.8e-05	-9.597	4.168	390	2
galGal6_dna	site	Irf3	R	792	805	ATAAAACGAAAGCC	7.6	6.8e-05	-9.597	4.168	391	3
galGal6_dna	site	Irf3	R	1771	1784	GAGATATGAAACTG	7.6	6.8e-05	-9.597	4.168	392	4
galGal6_dna	site	TCF-4	R	4011	4018	CCTTTGAT	7.5	6.8e-05	-9.597	4.168	393	1
galGal6_dna	site	Irf3	D	4254	4267	CAGATCCGAAAGCA	7.6	6.8e-05	-9.597	4.168	394	5
galGal6_dna	site	Myf	D	4647	4658	AGGGAGCTGCAG	7.6	6.8e-05	-9.597	4.168	395	1
galGal6_dna	site	Octamer1	R	4433	4444	TGTAAGTAAATT	6	6.8e-05	-9.595	4.167	396	4
galGal6_dna	site	SRF	R	2867	2880	CCCCATATGTGGCA	7.5	6.8e-05	-9.59	4.165	397	4
galGal6_dna	site	IRF1	D	4022	4033	AAAAACGACAAC	7.4	6.9e-05	-9.586	4.163	398	4
galGal6_dna	site	Max	R	4260	4275	CGAGCACATGCTTTCG	7.5	6.9e-05	-9.586	4.163	399	4
galGal6_dna	site	LXR	R	4861	4878	TGGAGACACCTAGGGTCA	6.8	6.9e-05	-9.584	4.162	400	2
galGal6_dna	site	ZNF219	D	3223	3234	CTCCCCACCCCC	6.9	6.9e-05	-9.577	4.159	401	8
galGal6_dna	site	NR2F1	R	2585	2598	TGACGCTTGCACCC	7.6	7e-05	-9.574	4.158	402	2
galGal6_dna	site	E12	R	2737	2747	AGCAGGTGCTC	7.9	6.9e-05	-9.574	4.158	403	3
galGal6_dna	site	Tcfe2a	D	549	565	GTGCACACGTGTGGGGA	7.9	7e-05	-9.571	4.157	404	2
galGal6_dna	site	Xvent-1	D	2313	2325	GTCCTATTTTTGG	7.5	7e-05	-9.572	4.157	405	1
galGal6_dna	site	SREBP	D	3229	3240	ACCCCCACCCCA	7.8	7e-05	-9.572	4.157	406	4
galGal6_dna	site	Nkx6-1	R	3404	3419	GGATTGTAATTACTTC	7.3	7e-05	-9.571	4.157	407	3
galGal6_dna	site	Hoxd3	D	3402	3417	GAGAAGTAATTACAAT	7.7	7e-05	-9.57	4.156	408	1
galGal6_dna	site	Sox15	D	4320	4336	AGGAAAACAATAGCAAG	7.7	7e-05	-9.562	4.153	409	1
galGal6_dna	site	Zec	D	3818	3830	CAATCTTGGCTGC	6.9	7.1e-05	-9.558	4.151	410	4
galGal6_dna	site	ISGF-3	D	201	215	CGGTATCTCTTCTAG	7	7.1e-05	-9.555	4.15	411	3
galGal6_dna	site	Sp3	R	1863	1876	ATTCCAGGGGAGGG	7.6	7.1e-05	-9.553	4.149	412	1
galGal6_dna	site	MEF-2	D	2314	2325	TCCTATTTTTGG	7.6	7.1e-05	-9.553	4.149	413	2
galGal6_dna	site	MAX	D	2267	2276	TCTCACGTGG	7.4	7.2e-05	-9.542	4.144	414	3
galGal6_dna	site	SRF	D	2870	2887	CACATATGGGGACACACT	7.2	7.2e-05	-9.541	4.144	415	5
galGal6_dna	site	Eomes	D	3394	3410	AGTAAGGTGAGAAGTAA	7.5	7.2e-05	-9.535	4.141	416	1
galGal6_dna	site	SRF	D	2867	2878	TGCCACATATGG	6.1	7.3e-05	-9.53	4.139	417	6
galGal6_dna	site	NF-AT	D	661	670	ATGGAAACTT	7.6	7.3e-05	-9.529	4.138	418	2
galGal6_dna	site	Zfp105	R	702	716	ACCACATAACAATAG	7.5	7.3e-05	-9.523	4.136	419	5
galGal6_dna	site	SRY	D	1795	1806	TAAAACAATGAG	7.6	7.4e-05	-9.514	4.132	420	5
galGal6_dna	site	KROX	R	4383	4396	GCTGCCCACGTTAC	7.3	7.4e-05	-9.513	4.132	421	4
galGal6_dna	site	Arnt	D	549	564	GTGCACACGTGTGGGG	7.5	7.4e-05	-9.508	4.129	422	5
galGal6_dna	site	SRY	R	704	712	CATAACAAT	7.4	7.4e-05	-9.506	4.129	423	6
galGal6_dna	site	Irx5	R	3482	3498	TGTAAACATGTTGACTC	7.4	7.5e-05	-9.505	4.128	424	1
galGal6_dna	site	Pou2f2	D	1657	1672	TCTGATGCAAATAACT	7.2	7.5e-05	-9.5	4.126	425	2
galGal6_dna	site	IRF1	R	3968	3979	CAACGTGAAACT	7.3	7.5e-05	-9.501	4.126	426	5
galGal6_dna	site	HIC1	R	542	559	CACGTGTGCACGCTGGCA	7.6	7.5e-05	-9.498	4.125	427	1
galGal6_dna	site	Staf	D	2665	2685	CTGCCCCAGACTGCCCAGAGA	7.3	7.5e-05	-9.499	4.125	428	2
galGal6_dna	site	ISGF-3	D	3967	3981	CAGTTTCACGTTGCT	6.9	7.5e-05	-9.495	4.124	429	4
galGal6_dna	site	Six1	D	197	213	ATGACGGTATCTCTTCT	7.2	7.5e-05	-9.492	4.122	430	1
galGal6_dna	site	Znf143	D	2664	2683	TCTGCCCCAGACTGCCCAGA	7.3	7.6e-05	-9.49	4.121	431	2
galGal6_dna	site	Dlx1	D	4273	4286	TCGCTGCAATTATC	7.6	7.6e-05	-9.49	4.121	432	2
galGal6_dna	site	STAT1	D	4445	4459	ACATTCCTGGAAAAA	7.5	7.6e-05	-9.49	4.121	433	2
galGal6_dna	site	Esrrb	D	2188	2199	AGCCCAAGGTGA	7.5	7.6e-05	-9.484	4.119	434	1
galGal6_dna	site	Klf4	R	258	267	TGGGTGTGGG	7.7	7.7e-05	-9.477	4.116	435	1
galGal6_dna	site	TBP	R	1633	1647	TTATAAAAAGAAGGT	7.6	7.7e-05	-9.477	4.116	436	1
galGal6_dna	site	Hoxc8	R	3404	3419	GGATTGTAATTACTTC	7.5	7.7e-05	-9.478	4.116	437	2
galGal6_dna	site	Tcf3	D	4006	4022	ATGAAATCAAAGGGAAA	7.6	7.7e-05	-9.477	4.116	438	2
galGal6_dna	site	MAX	R	2269	2278	GTCCACGTGA	7.3	7.7e-05	-9.474	4.115	439	4
galGal6_dna	site	MAZ	R	1406	1413	GGGGAGCG	7.9	7.7e-05	-9.472	4.113	440	2
galGal6_dna	site	Lmo2-comp>Lex	R	2737	2748	CAGCAGGTGCTC	7.7	7.7e-05	-9.471	4.113	441	1
galGal6_dna	site	Bhlhb2	R	7	28	ACTAAATTCACGTGTGAGCACC	6.8	7.7e-05	-9.469	4.112	442	1
galGal6_dna	site	USF1	R	14	20	CACGTGT	8.6	7.7e-05	-9.469	4.112	443	4
galGal6_dna	site	USF1	R	553	559	CACGTGT	8.6	7.7e-05	-9.469	4.112	444	5
galGal6_dna	site	USF1	D	554	560	CACGTGT	8.6	7.7e-05	-9.469	4.112	445	6
galGal6_dna	site	Irx3	R	3482	3498	TGTAAACATGTTGACTC	7.1	7.8e-05	-9.462	4.109	446	1
galGal6_dna	site	Tax_CREB	R	4708	4722	GTGAAACATCACCCC	6.5	7.8e-05	-9.461	4.109	447	5
galGal6_dna	site	VDR	D	2110	2124	GGGTGACGTGGTCCA	7.5	7.8e-05	-9.459	4.108	448	1
galGal6_dna	site	Pax-5	D	2018	2045	AGTAAAAGTGTCGGTCCGGGACCGCAGG	6.5	7.8e-05	-9.457	4.107	449	1
galGal6_dna	site	AP-4	D	2232	2249	TGAGCCAGCCGGAGGAGG	7.4	7.8e-05	-9.456	4.107	450	3
galGal6_dna	site	AP1	R	1716	1722	TGACTCA	7.9	7.8e-05	-9.453	4.105	451	1
galGal6_dna	site	AP1	D	2465	2471	TGACTCA	7.9	7.8e-05	-9.453	4.105	452	2
galGal6_dna	site	AP1	D	3111	3117	TGACTCA	7.9	7.8e-05	-9.453	4.105	453	3
galGal6_dna	site	CDP_CR3_	R	259	273	CACAGATGGGTGTGG	6.6	7.9e-05	-9.449	4.104	454	1
galGal6_dna	site	Rhox11	R	766	782	CCTGTGCTGTTATAACA	7.5	7.9e-05	-9.449	4.104	455	6
galGal6_dna	site	POU3F2	R	4371	4380	GTATGGTAAT	7	7.9e-05	-9.449	4.104	456	2
galGal6_dna	site	REST	R	1041	1061	GGCAGTTCTATGGCCAGAAAC	3.7	7.9e-05	-9.448	4.103	457	2
galGal6_dna	site	BRCA1	R	2520	2526	ACAACAC	6.4	7.9e-05	-9.448	4.103	458	1
galGal6_dna	site	Six6	D	197	213	ATGACGGTATCTCTTCT	7.1	7.9e-05	-9.444	4.101	459	2
galGal6_dna	site	SRF	R	2869	2880	CCCCATATGTGG	6	7.9e-05	-9.44	4.1	460	7
galGal6_dna	site	Lmx1b	R	3403	3419	GGATTGTAATTACTTCT	6.9	8e-05	-9.434	4.097	461	1
galGal6_dna	site	Tlx2	D	318	334	GTAGCAATTAAAAAGAG	7.3	8e-05	-9.43	4.095	462	1
galGal6_dna	site	Pax2	D	2561	2568	CGTCACTC	6.9	8.1e-05	-9.424	4.093	463	1
galGal6_dna	site	Irx2	R	3482	3498	TGTAAACATGTTGACTC	7	8.1e-05	-9.425	4.093	464	1
galGal6_dna	site	Sox4	D	4182	4198	ACAACAACAAAAACCAA	7.8	8.1e-05	-9.424	4.093	465	2
galGal6_dna	site	Hoxd13	D	382	397	CAATCAGTAAAACTTC	7.5	8.1e-05	-9.423	4.092	466	1
galGal6_dna	site	TP53	D	3346	3365	TCGGGCAGGTCTGGGGAGGC	4.3	8.1e-05	-9.421	4.092	467	1
galGal6_dna	site	NR4A2	D	3538	3545	AAGGACAC	7.4	8.1e-05	-9.417	4.09	468	1
galGal6_dna	site	SP1	R	4468	4477	CCCACCCCCC	7.5	8.1e-05	-9.417	4.09	469	9
galGal6_dna	site	Meox1	D	3404	3419	GAAGTAATTACAATCC	7.4	8.1e-05	-9.415	4.089	470	1
galGal6_dna	site	Etv1	D	3065	3081	AGTTTCAGGAAGCATCT	6.9	8.2e-05	-9.411	4.087	471	1
galGal6_dna	site	Hoxa10	R	1636	1651	ATCGTTATAAAAAGAA	7.4	8.2e-05	-9.403	4.084	472	1
galGal6_dna	site	FOXO3	R	3788	3795	TGAAAACA	7.6	8.2e-05	-9.405	4.084	473	2
galGal6_dna	site	AP-1	R	2464	2471	TGAGTCAG	7.5	8.3e-05	-9.399	4.082	474	4
galGal6_dna	site	Dlx2	D	3404	3419	GAAGTAATTACAATCC	7.6	8.3e-05	-9.399	4.082	475	2
galGal6_dna	site	Sox11	D	1793	1809	GCTAAAACAATGAGGAC	7.7	8.3e-05	-9.396	4.081	476	2
galGal6_dna	site	Zbtb3	R	2636	2652	CTACACACTGCAGTGAG	7.6	8.3e-05	-9.397	4.081	477	5
galGal6_dna	site	Sox11	D	4344	4360	ATCAGCACAAAGGAGGA	7.7	8.3e-05	-9.396	4.081	478	3
galGal6_dna	site	GATA-4	D	4009	4020	AAATCAAAGGGA	7.4	8.3e-05	-9.391	4.079	479	3
galGal6_dna	site	Mafb	D	2463	2470	GCTGACTC	6.5	8.3e-05	-9.391	4.078	480	1
galGal6_dna	site	myogenin_NF-1	R	449	477	CACCTCACCCTGCTGGAAGGCTGCCCACA	6.4	8.4e-05	-9.388	4.077	481	5
galGal6_dna	site	Tcf7	D	4006	4022	ATGAAATCAAAGGGAAA	7.5	8.4e-05	-9.389	4.077	482	2
galGal6_dna	site	FOXD1	D	890	897	GTAACCAT	7.2	8.4e-05	-9.384	4.076	483	3
galGal6_dna	site	FOXD1	R	1339	1346	GTAAATAA	7.2	8.4e-05	-9.384	4.076	484	4
galGal6_dna	site	TFE	D	2269	2276	TCACGTGG	8.2	8.4e-05	-9.385	4.076	485	1
galGal6_dna	site	TFE	R	3279	3286	TCATGTGC	8.2	8.4e-05	-9.385	4.076	486	2
galGal6_dna	site	RREB1	R	4471	4490	CCATCCCCCCCCCCCCACCC	6.3	8.4e-05	-9.385	4.076	487	8
galGal6_dna	site	RREB1	R	4475	4494	ACTCCCATCCCCCCCCCCCC	6.3	8.4e-05	-9.385	4.076	488	9
galGal6_dna	site	C_EBPgamma	D	1359	1371	CCCATTTCTCAAT	7.5	8.4e-05	-9.383	4.075	489	1
galGal6_dna	site	Tcf7l2	D	1838	1854	ACTCCCTTTGTTCTGGT	7.4	8.4e-05	-9.383	4.075	490	2
galGal6_dna	site	Tcf7l2	R	4006	4022	TTTCCCTTTGATTTCAT	7.4	8.4e-05	-9.383	4.075	491	3
galGal6_dna	site	Six3	D	4617	4633	GAAGGGGTATCTGAGCT	6.6	8.4e-05	-9.383	4.075	492	2
galGal6_dna	site	IRF2	D	1585	1602	GGACAGCTAAAGGAGTTC	6.2	8.4e-05	-9.382	4.074	493	3
galGal6_dna	site	Sox6	R	4323	4332	CTATTGTTTT	8.2	8.4e-05	-9.382	4.074	494	3
galGal6_dna	site	Atf1	D	3903	3918	CCTATGCCGTCAGAGA	6.3	8.5e-05	-9.379	4.073	495	1
galGal6_dna	site	MRF-2	R	859	872	CATCTGAATACAAA	7.4	8.5e-05	-9.375	4.071	496	1
galGal6_dna	site	Tcfe2a	R	2072	2088	AGCTCCAGGTGGGATTT	7.7	8.5e-05	-9.373	4.071	497	3
galGal6_dna	site	STAT	D	4928	4940	CGTCCTTCTTGTA	7.6	8.5e-05	-9.373	4.071	498	1
galGal6_dna	site	Zic3	D	2153	2167	CACACCCGGAGTGGG	7.3	8.5e-05	-9.368	4.069	499	1
galGal6_dna	site	Stat3	D	3067	3076	TTTCAGGAAG	7.4	8.5e-05	-9.368	4.068	500	3
galGal6_dna	site	IRF	R	4637	4651	TCCCTTTTCTGTTCC	7.5	8.6e-05	-9.365	4.067	501	4
galGal6_dna	site	FOXF2	R	1338	1351	CATCAGTAAATAAG	6.9	8.6e-05	-9.359	4.065	502	1
galGal6_dna	site	Zfp281	R	2773	2787	GGTCCAACCCCCCGC	7.3	8.6e-05	-9.357	4.064	503	21
galGal6_dna	site	Zfp281	D	3221	3235	TCCTCCCCACCCCCA	7.3	8.6e-05	-9.357	4.064	504	22
galGal6_dna	site	FOXA1	R	3480	3490	TGTTGACTCTT	7.6	8.6e-05	-9.357	4.064	505	1
galGal6_dna	site	Sp3	R	458	471	ACCCTGCTGGAAGG	7.4	8.7e-05	-9.351	4.061	506	2
galGal6_dna	site	CTCF	D	459	477	CTTCCAGCAGGGTGAGGTG	6.1	8.7e-05	-9.351	4.061	507	1
galGal6_dna	site	Ets	D	3218	3225	GCTTCCTC	7.2	8.7e-05	-9.348	4.06	508	1
galGal6_dna	site	Sp4	D	2434	2450	GTACCCACCCACTGCTA	6.7	8.7e-05	-9.345	4.059	509	1
galGal6_dna	site	Sp4	D	3223	3239	CTCCCCACCCCCACCCC	6.7	8.7e-05	-9.345	4.059	510	2
galGal6_dna	site	Pax-4	R	4708	4719	AAACATCACCCC	7	8.7e-05	-9.346	4.059	511	6
galGal6_dna	site	PPARG	R	245	264	GTGTGGGAACGTGTCCCAGA	5.7	8.8e-05	-9.339	4.056	512	2
galGal6_dna	site	Hoxa3	D	3402	3415	GAGAAGTAATTACA	7.4	8.8e-05	-9.339	4.056	513	2
galGal6_dna	site	Egr1	R	4464	4477	CCCACCCCCCCCCT	6.8	8.8e-05	-9.34	4.056	514	2
galGal6_dna	site	Lef1	D	1838	1854	ACTCCCTTTGTTCTGGT	7.2	8.8e-05	-9.338	4.055	515	2
galGal6_dna	site	Lef1	R	4006	4022	TTTCCCTTTGATTTCAT	7.2	8.8e-05	-9.338	4.055	516	3
galGal6_dna	site	Sox4	D	4344	4360	ATCAGCACAAAGGAGGA	7.7	8.8e-05	-9.337	4.055	517	3
galGal6_dna	site	Hoxc11	R	1637	1652	CATCGTTATAAAAAGA	6.3	8.9e-05	-9.332	4.053	518	1
galGal6_dna	site	Gabpa	D	4286	4302	CTACACCGGCAGTGTTT	6.5	8.9e-05	-9.33	4.052	519	1
galGal6_dna	site	ELK4	D	4290	4298	ACCGGCAGT	7.1	8.9e-05	-9.33	4.052	520	1
galGal6_dna	site	Bach2	R	2463	2473	GCTGAGTCAGC	7.4	8.9e-05	-9.326	4.05	521	2
galGal6_dna	site	SREBP	D	3452	3463	AGTGTCACACGA	7.5	8.9e-05	-9.324	4.049	522	5
galGal6_dna	site	NF-kappaB	R	3590	3605	AATGGGGAAAATCCAA	7.4	9e-05	-9.318	4.047	523	1
galGal6_dna	site	EBF1	D	4873	4882	TCTCCAGGGA	7.6	9e-05	-9.317	4.046	524	1
galGal6_dna	site	TGIF	R	1081	1091	TACTGTCAGAA	7.6	9e-05	-9.312	4.044	525	2
galGal6_dna	site	RREB1	R	4474	4493	CTCCCATCCCCCCCCCCCCA	6.2	9e-05	-9.311	4.044	526	10
galGal6_dna	site	Sp1	D	90	102	ACGGGGTGGAGGC	7.4	9.1e-05	-9.308	4.042	527	2
galGal6_dna	site	NFIL3	D	1640	1650	TTTTATAACGA	6.9	9.1e-05	-9.308	4.042	528	1
galGal6_dna	site	TP53	D	1898	1917	TGGGTCATGCTTAGGCTTGC	4.1	9.1e-05	-9.308	4.042	529	2
galGal6_dna	site	Ascl2	D	2735	2751	CTGAGCACCTGCTGGAG	7.5	9.1e-05	-9.307	4.042	530	1
galGal6_dna	site	NFIL3	D	3098	3108	TTTTGTAACAG	6.9	9.1e-05	-9.308	4.042	531	2
galGal6_dna	site	AP-1	R	1711	1722	TGACTCAAATTA	7.3	9.1e-05	-9.304	4.041	532	5
galGal6_dna	site	E4BP4	D	3096	3107	TGTTTTGTAACA	6.6	9.1e-05	-9.303	4.04	533	1
galGal6_dna	site	Ebox	R	2267	2276	CCACGTGAGA	7.4	9.2e-05	-9.293	4.036	534	3
galGal6_dna	site	Tcfe2a	R	2734	2750	TCCAGCAGGTGCTCAGA	7.6	9.2e-05	-9.293	4.036	535	4
galGal6_dna	site	Pou6f1	D	3307	3323	CAGAATAATAAGCAGGT	6.6	9.2e-05	-9.29	4.035	536	3
galGal6_dna	site	REST	R	1876	1896	CGAGGCACTTGGGACAGCAAA	3.4	9.2e-05	-9.289	4.034	537	3
galGal6_dna	site	RXRA::VDR	D	1589	1603	AGCTAAAGGAGTTCA	6.4	9.3e-05	-9.286	4.033	538	1
galGal6_dna	site	Hoxa3	R	3406	3419	GGATTGTAATTACT	7.4	9.3e-05	-9.287	4.033	539	3
galGal6_dna	site	Sp4	R	4464	4480	CCCCCCACCCCCCCCCT	6.6	9.3e-05	-9.287	4.033	540	3
galGal6_dna	site	TTF-1_Nkx2-1_	D	2935	2946	ACCGCAAGAGGC	6.8	9.3e-05	-9.284	4.032	541	1
galGal6_dna	site	Six1	D	4617	4633	GAAGGGGTATCTGAGCT	6.9	9.3e-05	-9.283	4.032	542	2
galGal6_dna	site	CTCF	D	2544	2562	CAGACAGTGGATGGAGGCG	6	9.3e-05	-9.282	4.031	543	2
galGal6_dna	site	Sox8	D	698	714	TCTGCTATTGTTATGTG	7.4	9.3e-05	-9.28	4.03	544	1
galGal6_dna	site	Klf7	D	3221	3236	TCCTCCCCACCCCCAC	7	9.4e-05	-9.276	4.029	545	1
galGal6_dna	site	Pou5f1	R	3302	3316	TATTATTCTGCACAT	6.9	9.4e-05	-9.273	4.027	546	3
galGal6_dna	site	NRSF	R	82	100	CTCCACCCCGTTCTTCTGG	5	9.4e-05	-9.27	4.026	547	3
galGal6_dna	site	FOXC1	D	295	302	CGAAAGTA	6.3	9.4e-05	-9.267	4.025	548	2
galGal6_dna	site	RORA_1	D	1420	1429	GTTAAGGTCA	7.6	9.5e-05	-9.267	4.025	549	1
galGal6_dna	site	En1	D	3402	3417	GAGAAGTAATTACAAT	6.9	9.5e-05	-9.266	4.024	550	1
galGal6_dna	site	Hoxb9	R	2569	2584	AAATTCATAAATCCCA	7.2	9.5e-05	-9.26	4.022	551	2
galGal6_dna	site	Hoxd12	R	1636	1652	CATCGTTATAAAAAGAA	5.9	9.6e-05	-9.256	4.02	552	1
galGal6_dna	site	KROX	R	4464	4477	CCCACCCCCCCCCT	7	9.6e-05	-9.255	4.019	553	5
galGal6_dna	site	KROX	R	4477	4490	CCATCCCCCCCCCC	7	9.6e-05	-9.255	4.019	554	6
galGal6_dna	site	INSM1	D	2607	2618	TGTCTGGGGACA	7.3	9.6e-05	-9.248	4.017	555	1
galGal6_dna	site	Atf1	R	3903	3918	TCTCTGACGGCATAGG	6.1	9.6e-05	-9.248	4.016	556	2
galGal6_dna	site	Foxq1	R	900	910	AACTGTTTACT	7.2	9.7e-05	-9.242	4.014	557	1
galGal6_dna	site	Sox2	D	1842	1856	CCTTTGTTCTGGTGC	7.2	9.7e-05	-9.243	4.014	558	5
galGal6_dna	site	Sox2	R	3303	3317	TTATTATTCTGCACA	7.2	9.7e-05	-9.243	4.014	559	6
galGal6_dna	site	MIZF	R	3831	3840	GTACGGCCGT	6.9	9.7e-05	-9.243	4.014	560	1
galGal6_dna	site	Zfp740	D	3225	3240	CCCCACCCCCACCCCA	7.5	9.7e-05	-9.24	4.013	561	14
galGal6_dna	site	Pax6	D	11	24	CTCACACGTGAATT	6.9	9.8e-05	-9.233	4.01	562	2
galGal6_dna	site	C_EBPalpha	D	1272	1285	CCGTTGGATAACCA	6.8	9.8e-05	-9.233	4.01	563	1
galGal6_dna	site	T	D	4866	4876	CTAGGTGTCTC	5.9	9.8e-05	-9.234	4.01	564	1
galGal6_dna	site	SREBP	D	3452	3466	AGTGTCACACGATGG	7.2	9.8e-05	-9.232	4.009	565	6
galGal6_dna	site	PLZF	R	365	393	TTTTACTGATTGTAACAGAATAACTGGTT	4.6	9.8e-05	-9.229	4.008	566	1
galGal6_dna	site	Irx4	D	3483	3499	AGTCAACATGTTTACAG	7.1	9.8e-05	-9.227	4.007	567	1
galGal6_dna	site	Evi1	D	213	226	TAGAGAAGACAGGA	6	9.9e-05	-9.225	4.006	568	1
galGal6_dna	site	Pax-6	D	1465	1478	CTGAGCTGGCACAG	6.3	9.9e-05	-9.224	4.006	569	3
galGal6_dna	site	NF-kappaB	D	2064	2079	TGATGGAGAAATCCCA	7.3	9.9e-05	-9.224	4.006	570	2
galGal6_dna	site	Tgif2	R	750	765	AACAAGCTGTTATAAC	6.5	9.9e-05	-9.216	4.003	571	1
galGal6_dna	site	Pou2f3	D	860	875	TTGTATTCAGATGAGC	6.6	9.9e-05	-9.218	4.003	572	3
galGal6_dna	site	FAC1	D	4178	4191	AACAACAACAACAA	7	9.9e-05	-9.218	4.003	573	2
galGal6_dna	site	NKX3-1	D	4436	4442	TTACTTA	7.8	0.0001	-9.215	4.002	574	2
galGal6_dna	site	ZNF219	R	4470	4481	CCCCCCCACCCC	6.3	0.0001	-9.214	4.001	575	9
galGal6_dna	site	FOXI1	D	759	770	GCTTGTTTGTTA	7.5	0.0001	-9.211	4	576	4
galGal6_dna	site	CREB1	R	2558	2565	TGACGCCT	7.2	0.0001	-9.208	3.999	577	1
galGal6_dna	site	IRF	R	1987	2001	CTAAGTTTCTATTTA	7.3	0.0001	-9.207	3.998	578	5
galGal6_dna	site	Sox3	R	4102	4112	GTACAAAGGGG	7.8	0.0001	-9.207	3.998	579	4
galGal6_dna	site	Nkx2-5	R	939	946	CTTAATTC	7.6	0.0001	-9.204	3.997	580	2
galGal6_dna	site	MAZ	D	171	178	GGGGAGAG	7.7	0.0001	-9.202	3.996	581	3
galGal6_dna	site	DMRT3	R	885	899	GGATGGTTACTATGG	6.4	0.0001	-9.201	3.996	582	2
galGal6_dna	site	Gabpa	D	4286	4302	CTACACCGGCAGTGTTT	6.3	0.0001	-9.2	3.996	583	2
galGal6_dna	site	Bhlhb2	R	244	265	GGTGTGGGAACGTGTCCCAGAT	6.4	0.0001	-9.198	3.995	584	2
galGal6_dna	site	Hoxd13	R	1636	1651	ATCGTTATAAAAAGAA	7.2	0.0001	-9.193	3.992	585	2
galGal6_dna	site	Ikaros	D	2339	2348	TGTGGGAGAG	7.6	0.0001	-9.191	3.991	586	1
galGal6_dna	site	Nkx6-3	D	3402	3418	GAGAAGTAATTACAATC	7.1	0.0001	-9.19	3.991	587	2
galGal6_dna	site	Zfp281	R	4480	4494	ACTCCCATCCCCCCC	7.1	0.0001	-9.188	3.99	588	23
galGal6_dna	site	SOX9	R	1840	1853	CCAGAACAAAGGGA	7.5	0.0001	-9.184	3.989	589	6
galGal6_dna	site	Nkx6-1	R	318	333	TCTTTTTAATTGCTAC	6.8	0.0001	-9.182	3.988	590	4
galGal6_dna	site	Zscan4	D	544	560	CCAGCGTGCACACGTGT	6.8	0.0001	-9.178	3.986	591	2
galGal6_dna	site	SMAD3	D	2461	2469	TGGCTGACT	7.3	0.0001	-9.178	3.986	592	1
galGal6_dna	site	Dlx4	R	4274	4290	TGTAGATAATTGCAGCG	7	0.0001	-9.175	3.985	593	3
galGal6_dna	site	Six6	D	197	213	ATGACGGTATCTCTTCT	6.6	0.0001	-9.171	3.983	594	3
galGal6_dna	site	Evi-1	R	4528	4538	TGTTAAGATTA	5.1	0.0001	-9.168	3.982	595	1
galGal6_dna	site	Osr1	R	1816	1831	GAGAACAGGAGCACAA	6.7	0.0001	-9.167	3.981	596	1
galGal6_dna	site	Staf	R	657	677	CACTCCCAAGTTTCCATACCC	6.9	0.0001	-9.164	3.98	597	3
galGal6_dna	site	Zfp105	D	4177	4191	AAACAACAACAACAA	7.2	0.00011	-9.158	3.977	598	6
galGal6_dna	site	Arnt	D	15	20	CACGTG	8.7	0.00011	-9.152	3.975	599	6
galGal6_dna	site	Arnt	R	15	20	CACGTG	8.7	0.00011	-9.152	3.975	600	7
galGal6_dna	site	Arnt	D	554	559	CACGTG	8.7	0.00011	-9.152	3.975	601	8
galGal6_dna	site	Arnt	R	554	559	CACGTG	8.7	0.00011	-9.152	3.975	602	9
galGal6_dna	site	Arnt	D	2270	2275	CACGTG	8.7	0.00011	-9.152	3.975	603	10
galGal6_dna	site	Arnt	R	2270	2275	CACGTG	8.7	0.00011	-9.152	3.975	604	11
galGal6_dna	site	XFD-2	R	266	279	AGTATACACAGATG	7.1	0.00011	-9.151	3.974	605	1
galGal6_dna	site	Zfp740	R	4476	4491	CCCATCCCCCCCCCCC	7.4	0.00011	-9.15	3.974	606	15
galGal6_dna	site	RXR::RAR_DR5	D	2549	2565	AGTGGATGGAGGCGTCA	6.7	0.00011	-9.149	3.973	607	2
galGal6_dna	site	Lhx4	R	3402	3418	GATTGTAATTACTTCTC	7	0.00011	-9.145	3.971	608	1
galGal6_dna	site	Nkx3-2	R	2134	2142	TTAAGTGCC	6.9	0.00011	-9.138	3.969	609	1
galGal6_dna	site	Hoxb13	D	3077	3092	CATCTCATTAAATTTT	7.1	0.00011	-9.136	3.968	610	1
galGal6_dna	site	Isgf3g	R	1770	1784	GAGATATGAAACTGT	6.6	0.00011	-9.135	3.967	611	4
galGal6_dna	site	REL	D	3591	3600	TGGATTTTCC	7.3	0.00011	-9.134	3.967	612	1
galGal6_dna	site	Etv1	R	273	289	AATGAGCGTAAGTATAC	6.5	0.00011	-9.133	3.966	613	2
galGal6_dna	site	Nkx6-1	R	317	333	TCTTTTTAATTGCTACC	6.7	0.00011	-9.131	3.966	614	5
galGal6_dna	site	Sox12	D	702	715	CTATTGTTATGTGG	7.3	0.00011	-9.126	3.964	615	1
galGal6_dna	site	Nobox	R	320	327	TAATTGCT	7.7	0.00011	-9.126	3.963	616	2
galGal6_dna	site	Hoxd10	R	1635	1651	ATCGTTATAAAAAGAAG	7.2	0.00011	-9.124	3.963	617	2
galGal6_dna	site	Hoxa13	D	4931	4946	CCTTCTTGTAAAAAAC	6.2	0.00011	-9.125	3.963	618	2
galGal6_dna	site	POU3F2	R	4430	4443	GTAAGTAAATTCAT	5.5	0.00011	-9.123	3.962	619	3
galGal6_dna	site	Tbp	R	4213	4228	GCTTTTTAAATATTGT	7.2	0.00011	-9.121	3.961	620	5
galGal6_dna	site	Sox1	R	932	947	GCTTAATTCAATCTAG	7.1	0.00011	-9.116	3.959	621	1
galGal6_dna	site	Pbx	D	3853	3864	GATGGATGGAGG	7.2	0.00011	-9.116	3.959	622	1
galGal6_dna	site	SREBP	R	2110	2124	TGGACCACGTCACCC	7.1	0.00011	-9.114	3.958	623	7
galGal6_dna	site	E12	D	124	134	GGCAGGTGGGA	7.4	0.00011	-9.112	3.957	624	4
galGal6_dna	site	Myc	D	552	561	CACACGTGTG	7	0.00011	-9.112	3.957	625	2
galGal6_dna	site	Myc	R	552	561	CACACGTGTG	7	0.00011	-9.112	3.957	626	3
galGal6_dna	site	Myb	D	1167	1174	TACCGTTG	7.6	0.00011	-9.111	3.957	627	2
galGal6_dna	site	Hoxb7	D	3404	3419	GAAGTAATTACAATCC	7	0.00011	-9.109	3.956	628	2
galGal6_dna	site	AP-2	R	2238	2250	TCCTCCTCCGGCT	7.2	0.00011	-9.107	3.955	629	1
galGal6_dna	site	Foxa2	D	896	912	ATCCAGTAAACAGTTAC	6.8	0.00011	-9.103	3.954	630	5
galGal6_dna	site	HIF1	D	2111	2124	GGTGACGTGGTCCA	6.8	0.00011	-9.104	3.954	631	4
galGal6_dna	site	Nkx6-3	R	3076	3092	AAAATTTAATGAGATGC	7	0.00011	-9.102	3.953	632	3
galGal6_dna	site	ZF5	R	545	557	CGTGTGCACGCTG	6.9	0.00011	-9.1	3.952	633	1
galGal6_dna	site	Sox5	D	4320	4335	AGGAAAACAATAGCAA	7.2	0.00011	-9.1	3.952	634	2
galGal6_dna	site	STAT	R	1018	1030	CCCTTTTCTGAGA	7.4	0.00011	-9.098	3.951	635	2
galGal6_dna	site	Six6	D	4617	4633	GAAGGGGTATCTGAGCT	6.5	0.00011	-9.098	3.951	636	4
galGal6_dna	site	Klf4	R	3224	3233	GGGGTGGGGA	7.3	0.00011	-9.089	3.947	637	2
galGal6_dna	site	Klf4	R	3230	3239	GGGGTGGGGG	7.3	0.00011	-9.089	3.947	638	3
galGal6_dna	site	Hoxa7	D	4274	4290	CGCTGCAATTATCTACA	7.1	0.00011	-9.089	3.947	639	4
galGal6_dna	site	Klf4	D	4470	4479	GGGGTGGGGG	7.3	0.00011	-9.089	3.947	640	4
galGal6_dna	site	SZF1-1	D	4916	4930	CCAGTGTTTCATCGT	6.7	0.00011	-9.087	3.946	641	1
galGal6_dna	site	NHLH1	R	843	854	AAGCAGCTGAGG	7	0.00011	-9.082	3.944	642	3
galGal6_dna	site	Lmx1b	R	1982	1998	AGTTTCTATTTAGGTAC	6.4	0.00011	-9.082	3.944	643	2
galGal6_dna	site	IRF-2	D	1322	1334	CGAAAATGAAAGC	5.8	0.00011	-9.08	3.943	644	3
galGal6_dna	site	WT1	R	4465	4473	CCCCCCCCC	6.9	0.00011	-9.079	3.943	645	1
galGal6_dna	site	WT1	R	4475	4483	CCCCCCCCC	6.9	0.00011	-9.079	3.943	646	2
galGal6_dna	site	WT1	R	4476	4484	CCCCCCCCC	6.9	0.00011	-9.079	3.943	647	3
galGal6_dna	site	WT1	R	4477	4485	CCCCCCCCC	6.9	0.00011	-9.079	3.943	648	4
galGal6_dna	site	WT1	R	4478	4486	CCCCCCCCC	6.9	0.00011	-9.079	3.943	649	5
galGal6_dna	site	Spdef	R	3064	3079	ATGCTTCCTGAAACTT	6.9	0.00011	-9.077	3.942	650	1
galGal6_dna	site	Stra13	R	2266	2279	TGTCCACGTGAGAG	6.3	0.00011	-9.072	3.94	651	1
galGal6_dna	site	Klf7	D	255	270	GTTCCCACACCCATCT	6.7	0.00012	-9.069	3.939	652	2
galGal6_dna	site	Znf143	R	236	255	CGTGTCCCAGATTGCACCTA	6.8	0.00012	-9.069	3.938	653	3
galGal6_dna	site	Rfxdc2	R	2767	2781	ACCCCCCGCAACGAA	6.6	0.00012	-9.067	3.938	654	4
galGal6_dna	site	E2	R	2811	2826	AGAACCGTCTGAGTTG	6.5	0.00012	-9.067	3.938	655	3
galGal6_dna	site	Mrg1	R	750	765	AACAAGCTGTTATAAC	6.4	0.00012	-9.066	3.937	656	1
galGal6_dna	site	Sox30	R	698	713	ACATAACAATAGCAGA	7.4	0.00012	-9.062	3.936	657	1
galGal6_dna	site	CACD	D	3225	3232	CCCCACCC	7.5	0.00012	-9.06	3.935	658	2
galGal6_dna	site	CACD	D	3231	3238	CCCCACCC	7.5	0.00012	-9.06	3.935	659	3
galGal6_dna	site	CACD	R	4471	4478	CCCCACCC	7.5	0.00012	-9.06	3.935	660	4
galGal6_dna	site	SRY	R	747	755	TATAACAAA	7.1	0.00012	-9.058	3.934	661	7
galGal6_dna	site	SRY	R	764	772	TATAACAAA	7.1	0.00012	-9.058	3.934	662	8
galGal6_dna	site	Irx4	R	3482	3498	TGTAAACATGTTGACTC	6.9	0.00012	-9.059	3.934	663	2
galGal6_dna	site	Zfp691	D	2	18	TGGTAGGTGCTCACACG	6.2	0.00012	-9.054	3.932	664	3
galGal6_dna	site	Bhlhb2	D	1178	1199	AATGCCATCACGTTTCCAGATC	6.2	0.00012	-9.054	3.932	665	3
galGal6_dna	site	Zfp740	R	4468	4483	CCCCCCCCCACCCCCC	7.3	0.00012	-9.05	3.931	666	16
galGal6_dna	site	MAF	R	1222	1232	TCCGTAGTCAT	7	0.00012	-9.05	3.93	667	3
galGal6_dna	site	MAX	R	2113	2122	GACCACGTCA	6.8	0.00012	-9.044	3.928	668	5
galGal6_dna	site	FOXA1	D	1340	1350	TATTTACTGAT	7.2	0.00012	-9.041	3.927	669	2
galGal6_dna	site	Dbx2	R	3404	3419	GGATTGTAATTACTTC	7.1	0.00012	-9.041	3.927	670	1
galGal6_dna	site	REL	R	4368	4377	TGGTAATTCC	7.2	0.00012	-9.041	3.926	671	2
galGal6_dna	site	Meis1	R	750	765	AACAAGCTGTTATAAC	6.1	0.00012	-9.033	3.923	672	1
galGal6_dna	site	Tbp	R	1635	1650	TCGTTATAAAAAGAAG	7.1	0.00012	-9.033	3.923	673	6
galGal6_dna	site	Nkx6-3	R	317	333	TCTTTTTAATTGCTACC	6.9	0.00012	-9.03	3.922	674	4
galGal6_dna	site	Elk1	D	3065	3081	AGTTTCAGGAAGCATCT	6.4	0.00012	-9.032	3.922	675	1
galGal6_dna	site	AhR_>Arnt_HIF-1	R	4091	4099	GACGTGCCC	7.5	0.00012	-9.031	3.922	676	1
galGal6_dna	site	Pax-5	R	532	559	CACGTGTGCACGCTGGCACCGACACACT	6.5	0.00012	-9.028	3.921	677	2
galGal6_dna	site	TP53	R	3712	3731	TGGGGGATGCTTTGGCATCT	3.6	0.00012	-9.028	3.921	678	3
galGal6_dna	site	FOXJ2	D	1644	1657	ATAACGATGCTTTT	7	0.00012	-9.025	3.92	679	2
galGal6_dna	site	Irx6	R	3087	3103	ACAAAACATGGAAAATT	6.4	0.00012	-9.027	3.92	680	1
galGal6_dna	site	LEF1	D	4010	4019	AATCAAAGGG	7.3	0.00012	-9.027	3.92	681	4
galGal6_dna	site	Zfp281	D	3222	3236	CCTCCCCACCCCCAC	6.9	0.00012	-9.024	3.919	682	24
galGal6_dna	site	Zec	D	55	67	CTAGGGAGGCTGC	6.1	0.00012	-9.021	3.918	683	5
galGal6_dna	site	Hoxc13	D	4931	4946	CCTTCTTGTAAAAAAC	6.4	0.00012	-9.022	3.918	684	3
galGal6_dna	site	Duxl	R	928	944	TAATTCAATCTAGATAA	6.3	0.00012	-9.016	3.916	685	1
galGal6_dna	site	Tcf3	R	1838	1854	ACCAGAACAAAGGGAGT	7.1	0.00012	-9.017	3.916	686	3
galGal6_dna	site	Irf4	D	4255	4269	AGATCCGAAAGCATG	6.5	0.00012	-9.017	3.916	687	1
galGal6_dna	site	Myf6	D	4260	4275	CGAAAGCATGTGCTCG	7.2	0.00012	-9.018	3.916	688	1
galGal6_dna	site	Msx2	D	4273	4289	TCGCTGCAATTATCTAC	6.6	0.00012	-9.016	3.915	689	1
galGal6_dna	site	NHLH1	D	1459	1470	GCCCAGCTGAGC	6.9	0.00012	-9.011	3.914	690	4
galGal6_dna	site	Pax-4	D	4283	4294	TATCTACACCGG	6.8	0.00012	-9.012	3.914	691	7
galGal6_dna	site	KROX	R	4468	4481	CCCCCCCACCCCCC	6.7	0.00012	-9.011	3.914	692	7
galGal6_dna	site	Gsc	R	2566	2582	ATTCATAAATCCCAGAG	6.3	0.00012	-9.011	3.913	693	1
galGal6_dna	site	Hoxd1	R	3402	3418	GATTGTAATTACTTCTC	6.9	0.00012	-9.01	3.913	694	1
galGal6_dna	site	ZBRK1	R	3681	3695	GGGCAGAAGAGGTTT	6	0.00012	-9.009	3.913	695	1
galGal6_dna	site	NR4A2	D	1423	1430	AAGGTCAG	7.1	0.00012	-9.007	3.912	696	2
galGal6_dna	site	GEN_INI	D	2561	2568	CGTCACTC	5.9	0.00012	-9.007	3.912	697	1
galGal6_dna	site	Klf7	D	3227	3242	CCACCCCCACCCCAAA	6.6	0.00012	-9.007	3.912	698	3
galGal6_dna	site	Ascl2	R	120	136	CTTCCCACCTGCCCGGT	7.2	0.00012	-9.005	3.911	699	2
galGal6_dna	site	C_EBPdelta	R	2065	2076	GATTTCTCCATC	7.2	0.00012	-9.006	3.911	700	2
galGal6_dna	site	Hoxb6	R	3404	3419	GGATTGTAATTACTTC	6.9	0.00012	-9.006	3.911	701	2
galGal6_dna	site	Spz1	D	3857	3871	GATGGAGGGATGGCC	7.1	0.00012	-9.004	3.91	702	3
galGal6_dna	site	TBX5	R	257	268	ATGGGTGTGGGA	7.4	0.00012	-9	3.909	703	1
galGal6_dna	site	Lhx1	D	3403	3419	AGAAGTAATTACAATCC	6.3	0.00012	-8.997	3.907	704	1
galGal6_dna	site	Dlx1	R	3406	3419	GGATTGTAATTACT	6.9	0.00012	-8.996	3.907	705	3
galGal6_dna	site	Gata5	R	1260	1276	AACGGAGATAAGGCTCA	6.9	0.00012	-8.994	3.906	706	2
galGal6_dna	site	AR	D	17	31	CGTGAATTTAGTTCT	6.8	0.00012	-8.992	3.905	707	1
galGal6_dna	site	Smad3	R	2602	2618	TGTCCCCAGACAGGGCA	7.3	0.00012	-8.99	3.905	708	2
galGal6_dna	site	Nkx6-1	R	3076	3092	AAAATTTAATGAGATGC	6.5	0.00012	-8.99	3.904	709	6
galGal6_dna	site	Osr2	R	1816	1831	GAGAACAGGAGCACAA	6.2	0.00012	-8.988	3.903	710	1
galGal6_dna	site	ISGF-3	R	1985	1999	AAGTTTCTATTTAGG	6.2	0.00013	-8.986	3.903	711	5
galGal6_dna	site	Pax-6	D	391	411	AAACTTCAAGCTAGACTTTCA	6.3	0.00013	-8.984	3.902	712	4
galGal6_dna	site	REST	D	597	617	GCCAGAAGGTCGGAGAGAGTC	2.8	0.00013	-8.985	3.902	713	4
galGal6_dna	site	Sox18	R	1792	1807	CCTCATTGTTTTAGCT	7.2	0.00013	-8.985	3.902	714	1
galGal6_dna	site	Klf4	D	2055	2064	TGGGAGTGGT	7.1	0.00013	-8.986	3.902	715	5
galGal6_dna	site	RXRA	D	2994	3010	TGCCTTGAACCCACTCT	7.1	0.00013	-8.985	3.902	716	1
galGal6_dna	site	RFX1_EF-C_	D	3430	3443	AGACACTCGGCAGC	7	0.00013	-8.984	3.902	717	1
galGal6_dna	site	CIZ	D	4600	4608	GAAAAAACA	7.6	0.00013	-8.985	3.902	718	1
galGal6_dna	site	RREB1	D	3226	3245	CCCACCCCCACCCCAAAAAT	5.7	0.00013	-8.982	3.901	719	11
galGal6_dna	site	IRC900814	D	4022	4037	AAAAACGACAACCAGG	6.1	0.00013	-8.982	3.901	720	1
galGal6_dna	site	Pou6f1	D	3307	3323	CAGAATAATAAGCAGGT	5.7	0.00013	-8.981	3.9	721	4
galGal6_dna	site	Pou2f2	D	860	875	TTGTATTCAGATGAGC	6.4	0.00013	-8.977	3.899	722	3
galGal6_dna	site	Hoxd13	D	3077	3092	CATCTCATTAAATTTT	6.9	0.00013	-8.978	3.899	723	3
galGal6_dna	site	Hoxc4	D	4274	4290	CGCTGCAATTATCTACA	6.5	0.00013	-8.975	3.898	724	1
galGal6_dna	site	RSRFC4	R	1634	1650	TCGTTATAAAAAGAAGG	5	0.00013	-8.971	3.896	725	2
galGal6_dna	site	v-Jun	R	2109	2124	TGGACCACGTCACCCC	4.1	0.00013	-8.97	3.896	726	4
galGal6_dna	site	Ebox	R	2111	2120	CCACGTCACC	7.1	0.00013	-8.97	3.896	727	4
galGal6_dna	site	FOXO3	D	4321	4328	GGAAAACA	7.3	0.00013	-8.968	3.895	728	3
galGal6_dna	site	Hoxc9	D	317	332	GGTAGCAATTAAAAAG	6.9	0.00013	-8.967	3.894	729	1
galGal6_dna	site	Elf5	D	3996	4009	GAAAAAGGAAATGA	6.7	0.00013	-8.966	3.894	730	1
galGal6_dna	site	XFD-2	R	741	754	ATAACAAACAAGGA	6.9	0.00013	-8.963	3.893	731	2
galGal6_dna	site	XFD-2	D	898	911	CCAGTAAACAGTTA	6.9	0.00013	-8.963	3.893	732	3
galGal6_dna	site	FEV	D	4000	4007	AAGGAAAT	7.3	0.00013	-8.965	3.893	733	1
galGal6_dna	site	FOXA1	R	4662	4672	TATTTGCATTC	7.1	0.00013	-8.962	3.892	734	3
galGal6_dna	site	TFE	D	14	21	ACACGTGA	7.9	0.00013	-8.96	3.891	735	3
galGal6_dna	site	TFE	R	14	21	TCACGTGT	7.9	0.00013	-8.96	3.891	736	4
galGal6_dna	site	HNF4	R	2790	2803	TGTTTAAAGGCCAT	7.1	0.00013	-8.954	3.889	737	1
galGal6_dna	site	Sox21	D	3578	3593	CCTAAATATATTTTGG	6.9	0.00013	-8.955	3.889	738	1
galGal6_dna	site	Irf4	R	1769	1783	AGATATGAAACTGTT	6.4	0.00013	-8.953	3.888	739	2
galGal6_dna	site	Hnf4a	D	2712	2728	CACTCAGGGTCAAGGGC	7	0.00013	-8.953	3.888	740	1
galGal6_dna	site	FAC1	D	3381	3394	AGCCAAAACACTCA	6.8	0.00013	-8.953	3.888	741	3
galGal6_dna	site	CdxA	D	3310	3316	AATAATA	6.2	0.00013	-8.947	3.886	742	1
galGal6_dna	site	E2A	R	4259	4272	GCACATGCTTTCGG	7.1	0.00013	-8.948	3.886	743	2
galGal6_dna	site	Sox12	R	1792	1805	TCATTGTTTTAGCT	7.1	0.00013	-8.944	3.884	744	2
galGal6_dna	site	ER	R	1422	1440	GAAACTGATCCTGACCTTA	7	0.00013	-8.941	3.883	745	2
galGal6_dna	site	Hoxd11	R	1636	1652	CATCGTTATAAAAAGAA	5.5	0.00013	-8.937	3.881	746	1
galGal6_dna	site	Zbtb12	D	3505	3521	CGTCTGTGCTAGATGAG	5.5	0.00013	-8.935	3.881	747	1
galGal6_dna	site	Lhx5	D	3403	3419	AGAAGTAATTACAATCC	6.1	0.00013	-8.931	3.879	748	1
galGal6_dna	site	Irx5	D	3483	3499	AGTCAACATGTTTACAG	6.7	0.00013	-8.932	3.879	749	2
galGal6_dna	site	Sox11	D	4182	4198	ACAACAACAAAAACCAA	7.1	0.00013	-8.931	3.879	750	4
galGal6_dna	site	E12	R	1619	1629	GGCAGATGCTG	7.2	0.00013	-8.93	3.878	751	5
galGal6_dna	site	SRF	D	1721	1738	CACAAATAAGGGATGGCT	6.4	0.00013	-8.929	3.878	752	8
galGal6_dna	site	SZF1-1	R	1160	1174	CAACGGTAACAGTCA	6.5	0.00013	-8.928	3.877	753	2
galGal6_dna	site	Six2	D	4617	4633	GAAGGGGTATCTGAGCT	5.9	0.00013	-8.927	3.877	754	2
galGal6_dna	site	Nr1h3::Rxra	D	4100	4118	TGCCCCTTTGTACCTTCTG	6.6	0.00013	-8.924	3.876	755	1
galGal6_dna	site	Jundm2	R	2109	2124	TGGACCACGTCACCCC	5.4	0.00013	-8.923	3.875	756	1
galGal6_dna	site	Sox6	R	2922	2931	GCTTTGTTCC	7.6	0.00013	-8.922	3.875	757	4
galGal6_dna	site	Jundm2	R	3903	3918	TCTCTGACGGCATAGG	5.4	0.00013	-8.923	3.875	758	2
galGal6_dna	site	Zfx	D	3975	3988	CGTTGCTGGGCCTC	6.9	0.00013	-8.923	3.875	759	1
galGal6_dna	site	Zbtb3	D	2594	2610	CGTCACACTGCCCTGTC	7	0.00013	-8.92	3.874	760	6
galGal6_dna	site	Hoxc5	D	4274	4290	CGCTGCAATTATCTACA	6.6	0.00013	-8.919	3.874	761	1
galGal6_dna	site	NFATC2	R	1173	1179	TTTTCCA	7.8	0.00013	-8.919	3.873	762	1
galGal6_dna	site	Ascl2	R	2734	2750	TCCAGCAGGTGCTCAGA	7.1	0.00013	-8.917	3.873	763	3
galGal6_dna	site	NFATC2	D	3089	3095	TTTTCCA	7.8	0.00013	-8.919	3.873	764	2
galGal6_dna	site	NFATC2	D	3604	3610	TTTTCCA	7.8	0.00013	-8.919	3.873	765	3
galGal6_dna	site	Bhlhb2	D	4377	4398	ATACCTGTAACGTGGGCAGCTC	6	0.00013	-8.919	3.873	766	4
galGal6_dna	site	NFATC2	R	4452	4458	TTTTCCA	7.8	0.00013	-8.919	3.873	767	4
galGal6_dna	site	Gfi	R	2568	2577	TAAATCCCAG	7.2	0.00013	-8.915	3.872	768	1
galGal6_dna	site	Foxl1	R	267	283	CGTAAGTATACACAGAT	5.8	0.00013	-8.91	3.87	769	1
galGal6_dna	site	Foxl1	R	3783	3799	AGAATGAAAACAAGCAA	5.8	0.00013	-8.91	3.87	770	2
galGal6_dna	site	GZF1	R	769	780	TGTGCTGTTATA	4.6	0.00014	-8.908	3.869	771	1
galGal6_dna	site	YY1	R	2786	2794	GCCATCTGG	6.9	0.00014	-8.909	3.869	772	1
galGal6_dna	site	Evi1	R	3017	3030	CAGACCAGACAAGA	5.5	0.00014	-8.908	3.869	773	2
galGal6_dna	site	v-Jun	D	2109	2124	GGGGTGACGTGGTCCA	4	0.00014	-8.907	3.868	774	5
galGal6_dna	site	HLF	R	3097	3106	GTTACAAAAC	6.9	0.00014	-8.905	3.868	775	1
galGal6_dna	site	NF-AT	D	2705	2714	CTGGAAACAC	7.3	0.00014	-8.904	3.867	776	3
galGal6_dna	site	ETF	R	2839	2845	GCGGAGG	7.5	0.00014	-8.898	3.864	777	1
galGal6_dna	site	Meox1	R	3402	3417	ATTGTAATTACTTCTC	6.8	0.00014	-8.891	3.861	778	2
galGal6_dna	site	Sox5	D	1797	1803	AAACAAT	7.9	0.00014	-8.887	3.86	779	3
galGal6_dna	site	FOXA1	R	2140	2150	TGTTTGTATTA	7	0.00014	-8.888	3.86	780	4
galGal6_dna	site	Sox5	D	4324	4330	AAACAAT	7.9	0.00014	-8.887	3.86	781	4
galGal6_dna	site	DEC	R	863	875	GCTCATCTGAATA	6.9	0.00014	-8.88	3.857	782	2
galGal6_dna	site	Hlx1	D	4214	4228	CAATATTTAAAAAGC	6.8	0.00014	-8.882	3.857	783	1
galGal6_dna	site	Nkx2-5	R	322	328	TTAATTG	6.9	0.00014	-8.878	3.856	784	3
galGal6_dna	site	Hoxc9	D	3076	3091	GCATCTCATTAAATTT	6.8	0.00014	-8.879	3.856	785	2
galGal6_dna	site	Pax-6	D	4376	4389	CATACCTGTAACGT	5.8	0.00014	-8.876	3.855	786	5
galGal6_dna	site	Mafk	D	189	203	TTACTATGATGACGG	6.8	0.00014	-8.875	3.854	787	2
galGal6_dna	site	C_EBP	R	939	950	TTTGCTTAATTC	6.8	0.00014	-8.875	3.854	788	2
galGal6_dna	site	Osf2	D	3444	3451	ACCACAGC	7.2	0.00014	-8.87	3.852	789	2
galGal6_dna	site	PPARG::RXRA	D	3644	3658	GCAAAGCAAAGGTGA	6.9	0.00014	-8.87	3.852	790	1
galGal6_dna	site	FOXI1	D	1974	1985	GTGTGTTTGTAC	7	0.00014	-8.868	3.851	791	5
galGal6_dna	site	NFE2L2	D	2464	2474	CTGACTCAGCT	6.8	0.00014	-8.868	3.851	792	2
galGal6_dna	site	Six6	D	4617	4633	GAAGGGGTATCTGAGCT	6.3	0.00014	-8.868	3.851	793	5
galGal6_dna	site	XFD-2	D	2141	2154	AATACAAACAGGCA	6.8	0.00014	-8.863	3.849	794	4
galGal6_dna	site	Irx5	R	3087	3103	ACAAAACATGGAAAATT	6.6	0.00014	-8.862	3.849	795	3
galGal6_dna	site	RXRA::VDR	D	3482	3496	GAGTCAACATGTTTA	5.8	0.00014	-8.862	3.849	796	2
galGal6_dna	site	Sox17	D	3607	3615	TCCATTGTG	7.4	0.00014	-8.862	3.849	797	1
galGal6_dna	site	Spz1	D	125	139	GCAGGTGGGAAGGGA	7	0.00014	-8.861	3.848	798	4
galGal6_dna	site	Lhx1	D	317	333	GGTAGCAATTAAAAAGA	6.1	0.00014	-8.861	3.848	799	2
galGal6_dna	site	NF-kappaB	R	4366	4381	GGTATGGTAATTCCAA	6.9	0.00014	-8.861	3.848	800	3
galGal6_dna	site	Egr1	R	4383	4396	GCTGCCCACGTTAC	6.1	0.00014	-8.86	3.848	801	3
galGal6_dna	site	Zfp740	D	3230	3245	CCCCCACCCCAAAAAT	7.1	0.00014	-8.858	3.847	802	17
galGal6_dna	site	Evx1	D	3403	3419	AGAAGTAATTACAATCC	6.5	0.00014	-8.857	3.847	803	1
galGal6_dna	site	Pknox1	R	750	765	AACAAGCTGTTATAAC	5.9	0.00014	-8.857	3.846	804	1
galGal6_dna	site	KROX	R	445	458	GCTGCCCACACACA	6.5	0.00014	-8.853	3.845	805	8
galGal6_dna	site	Zfp281	D	3227	3241	CCACCCCCACCCCAA	6.7	0.00014	-8.853	3.845	806	25
galGal6_dna	site	RREB1	D	4178	4197	AACAACAACAACAAAAACCA	5.5	0.00014	-8.853	3.845	807	12
galGal6_dna	site	Gata1	R	4339	4349	GCTGATAACAG	7.5	0.00014	-8.853	3.845	808	2
galGal6_dna	site	HOXA4	R	367	374	ATAACTGG	6.6	0.00014	-8.852	3.844	809	1
galGal6_dna	site	Foxj3	R	1335	1351	CATCAGTAAATAAGCTT	6.5	0.00014	-8.852	3.844	810	3
galGal6_dna	site	Foxl1	R	1335	1351	CATCAGTAAATAAGCTT	5.7	0.00014	-8.85	3.844	811	3
galGal6_dna	site	Nkx2-5	R	4279	4286	GATAATTG	7.2	0.00014	-8.852	3.844	812	4
galGal6_dna	site	Hlxb9	D	3404	3419	GAAGTAATTACAATCC	6.4	0.00014	-8.85	3.843	813	1
galGal6_dna	site	Sox21	R	3578	3593	CCAAAATATATTTAGG	6.8	0.00014	-8.849	3.843	814	2
galGal6_dna	site	MEF2A	D	3579	3588	CTAAATATAT	5.6	0.00014	-8.849	3.843	815	3
galGal6_dna	site	ZNF219	R	4476	4487	TCCCCCCCCCCC	5.6	0.00014	-8.85	3.843	816	10
galGal6_dna	site	Sox12	R	3304	3317	TTATTATTCTGCAC	7	0.00014	-8.847	3.842	817	3
galGal6_dna	site	Pou2f3	D	3626	3641	ATCTATGCTAAAGGGA	6	0.00014	-8.847	3.842	818	4
galGal6_dna	site	ELF5	R	4000	4008	CATTTCCTT	6.9	0.00014	-8.846	3.842	819	1
galGal6_dna	site	Sox12	R	4319	4332	CTATTGTTTTCCTG	7	0.00014	-8.847	3.842	820	4
galGal6_dna	site	HEN1	D	4722	4743	CTGGGAAGGAGCTGAGACCTCT	5.3	0.00014	-8.847	3.842	821	2
galGal6_dna	site	Myf	D	3695	3706	CAGCCGCTGGAG	6.8	0.00014	-8.845	3.841	822	2
galGal6_dna	site	IPF1	R	190	204	ACCGTCATCATAGTA	7	0.00014	-8.843	3.84	823	1
galGal6_dna	site	Irx2	R	3087	3103	ACAAAACATGGAAAATT	6.2	0.00014	-8.843	3.84	824	2
galGal6_dna	site	Pou2f2	D	3626	3641	ATCTATGCTAAAGGGA	6.2	0.00014	-8.843	3.84	825	4
galGal6_dna	site	Zic1	D	2153	2166	CACACCCGGAGTGG	6.8	0.00014	-8.841	3.839	826	1
galGal6_dna	site	Irx3	R	3482	3498	TGTAAACATGTTGACTC	6.4	0.00015	-8.839	3.839	827	2
galGal6_dna	site	Egr1	R	2265	2275	CACGTGAGAGG	6.4	0.00015	-8.836	3.837	828	4
galGal6_dna	site	Zscan4	R	3271	3287	TTCATGTGCATTCATGT	6.3	0.00015	-8.836	3.837	829	3
galGal6_dna	site	Tcf7	R	1838	1854	ACCAGAACAAAGGGAGT	6.9	0.00015	-8.834	3.836	830	3
galGal6_dna	site	Lmo2-comp>Lex	R	2332	2343	CCACAGGTGTGC	7.2	0.00015	-8.831	3.835	831	2
galGal6_dna	site	E2A	D	2077	2090	CCACCTGGAGCTGG	7	0.00015	-8.827	3.833	832	3
galGal6_dna	site	Smad3	D	2538	2554	CTGAATCAGACAGTGGA	7.1	0.00015	-8.826	3.833	833	3
galGal6_dna	site	E2	D	2810	2825	CCAACTCAGACGGTTC	6.5	0.00015	-8.825	3.833	834	4
galGal6_dna	site	Isgf3g	R	4361	4375	GTAATTCCAAACTGA	6.2	0.00015	-8.826	3.833	835	5
galGal6_dna	site	Esrrb	D	1418	1429	CTGTTAAGGTCA	6.7	0.00015	-8.822	3.831	836	2
galGal6_dna	site	Sox14	D	3578	3593	CCTAAATATATTTTGG	6.7	0.00015	-8.819	3.83	837	1
galGal6_dna	site	Sox14	R	3578	3593	CCAAAATATATTTAGG	6.7	0.00015	-8.819	3.83	838	2
galGal6_dna	site	Zfp691	R	4624	4640	TTCCCAGAGCTCAGATA	5.8	0.00015	-8.82	3.83	839	4
galGal6_dna	site	SP1	R	129	138	CCCTTCCCAC	7	0.00015	-8.815	3.828	840	10
galGal6_dna	site	Tel-2	R	222	231	ATTCTTCCTG	6.9	0.00015	-8.814	3.828	841	1
galGal6_dna	site	Hoxb13	D	382	397	CAATCAGTAAAACTTC	6.7	0.00015	-8.813	3.828	842	2
galGal6_dna	site	CREB	R	2558	2569	AGAGTGACGCCT	6.7	0.00015	-8.814	3.828	843	2
galGal6_dna	site	SMAD3	D	4096	4104	CGTCTGCCC	6.9	0.00015	-8.813	3.828	844	2
galGal6_dna	site	SP1	R	4464	4473	CCCCCCCCCT	7	0.00015	-8.815	3.828	845	11
galGal6_dna	site	SP1	R	4474	4483	CCCCCCCCCA	7	0.00015	-8.815	3.828	846	12
galGal6_dna	site	Six6	D	4617	4633	GAAGGGGTATCTGAGCT	5.7	0.00015	-8.812	3.827	847	6
galGal6_dna	site	Pbx	D	176	187	GAGTGAAGGGTG	6.9	0.00015	-8.804	3.823	848	2
galGal6_dna	site	RoRalpha	R	3926	3936	TAGTTAGGTAA	6.8	0.00015	-8.8	3.822	849	2
galGal6_dna	site	IRF2	D	3996	4013	GAAAAAGGAAATGAAATC	5.3	0.00015	-8.801	3.822	850	4
galGal6_dna	site	POU1F1	D	4430	4439	ATGAATTTAC	7	0.00015	-8.801	3.822	851	1
galGal6_dna	site	Octamer1	D	658	669	GGTATGGAAACT	4.4	0.00015	-8.797	3.821	852	5
galGal6_dna	site	CACD	D	3227	3234	CCACCCCC	7.4	0.00015	-8.798	3.821	853	5
galGal6_dna	site	CACD	R	4469	4476	CCACCCCC	7.4	0.00015	-8.798	3.821	854	6
galGal6_dna	site	Nkx2-5	D	2138	2145	CTTAATAC	7.1	0.00015	-8.795	3.82	855	5
galGal6_dna	site	RREB1	R	4470	4489	CATCCCCCCCCCCCCACCCC	5.4	0.00015	-8.796	3.82	856	13
galGal6_dna	site	DMRT3	D	183	197	GGGTGGTTACTATGA	5.8	0.00015	-8.794	3.819	857	3
galGal6_dna	site	Hoxa9	R	1635	1651	ATCGTTATAAAAAGAAG	6.7	0.00015	-8.793	3.819	858	1
galGal6_dna	site	R	D	2035	2055	GGGACCGCAGGGCGAGGAGCT	5	0.00015	-8.793	3.819	859	1
galGal6_dna	site	OG-2	D	3408	3413	TAATTA	7.2	0.00015	-8.794	3.819	860	1
galGal6_dna	site	OG-2	R	3408	3413	TAATTA	7.2	0.00015	-8.794	3.819	861	2
galGal6_dna	site	Dlx5	R	3402	3417	ATTGTAATTACTTCTC	7	0.00015	-8.791	3.818	862	1
galGal6_dna	site	Spic	D	3996	4009	GAAAAAGGAAATGA	6.4	0.00015	-8.789	3.817	863	1
galGal6_dna	site	Bhlhb2	D	244	265	ATCTGGGACACGTTCCCACACC	5.8	0.00015	-8.784	3.815	864	5
galGal6_dna	site	KROX	R	4472	4485	CCCCCCCCCCCACC	6.4	0.00015	-8.783	3.815	865	9
galGal6_dna	site	HLF	R	3925	3934	GTTAGGTAAA	6.8	0.00015	-8.781	3.814	866	2
galGal6_dna	site	SRY	R	744	755	TATAACAAACAA	7	0.00015	-8.78	3.813	867	9
galGal6_dna	site	SRY	R	761	772	TATAACAAACAA	7	0.00015	-8.78	3.813	868	10
galGal6_dna	site	Tcf1	R	1272	1288	GCTTGGTTATCCAACGG	6.7	0.00015	-8.78	3.813	869	3
galGal6_dna	site	Srf	D	1720	1733	TCACAAATAAGGGA	6.8	0.00015	-8.781	3.813	870	1
galGal6_dna	site	S8	D	4273	4288	TCGCTGCAATTATCTA	7	0.00015	-8.779	3.813	871	1
galGal6_dna	site	Sox30	R	3604	3619	GATGCACAATGGAAAA	7.1	0.00015	-8.777	3.812	872	2
galGal6_dna	site	FOXO3	D	4519	4526	GCTAAACA	7.2	0.00015	-8.778	3.812	873	4
galGal6_dna	site	YY1	D	4893	4901	GCCATCTCT	6.8	0.00015	-8.774	3.811	874	2
galGal6_dna	site	USF2	D	15	20	CACGTG	7.2	0.00015	-8.774	3.81	875	1
galGal6_dna	site	USF2	R	15	20	CACGTG	7.2	0.00015	-8.774	3.81	876	2
galGal6_dna	site	USF2	D	554	559	CACGTG	7.2	0.00015	-8.774	3.81	877	3
galGal6_dna	site	USF2	R	554	559	CACGTG	7.2	0.00015	-8.774	3.81	878	4
galGal6_dna	site	XFD-2	D	887	900	ATAGTAACCATCCA	6.7	0.00015	-8.773	3.81	879	5
galGal6_dna	site	USF2	D	2270	2275	CACGTG	7.2	0.00015	-8.774	3.81	880	5
galGal6_dna	site	USF2	R	2270	2275	CACGTG	7.2	0.00015	-8.774	3.81	881	6
galGal6_dna	site	ESR1	R	2593	2612	CAGACAGGGCAGTGTGACGC	6.4	0.00015	-8.773	3.81	882	2
galGal6_dna	site	Zfp410	R	2797	2813	TTGGAAGGGATGTTTAA	6	0.00015	-8.773	3.81	883	2
galGal6_dna	site	Dobox5	R	732	748	AACAAGGATTTAGTCCT	5.9	0.00016	-8.772	3.809	884	1
galGal6_dna	site	POU3F2	D	279	288	TTACGCTCAT	6	0.00016	-8.767	3.808	885	4
galGal6_dna	site	Gata6	R	1772	1788	AAGAGAGATATGAAACT	6.9	0.00016	-8.768	3.808	886	2
galGal6_dna	site	SALL1	R	1636	1647	TTATAAAAAGAA	6.8	0.00016	-8.766	3.807	887	1
galGal6_dna	site	Mybl1	D	899	915	CAGTAAACAGTTACATG	6.4	0.00016	-8.763	3.806	888	2
galGal6_dna	site	Hoxc5	D	3403	3419	AGAAGTAATTACAATCC	6.4	0.00016	-8.764	3.806	889	2
galGal6_dna	site	Max	D	4262	4277	AAAGCATGTGCTCGCT	6.4	0.00016	-8.762	3.805	890	5
galGal6_dna	site	Pou6f1	R	3574	3590	AAATATATTTAGGTTTG	5.3	0.00016	-8.759	3.804	891	5
galGal6_dna	site	Nr2e3	D	1334	1340	CAAGCTT	7.8	0.00016	-8.756	3.803	892	1
galGal6_dna	site	Pax4	D	4322	4351	GAAAACAATAGCAAGCTCTGTTATCAGCAC	6.7	0.00016	-8.756	3.803	893	3
galGal6_dna	site	Mycn	R	4383	4392	CCCACGTTAC	6.6	0.00016	-8.758	3.803	894	2
galGal6_dna	site	Hoxc6	D	317	333	GGTAGCAATTAAAAAGA	6.6	0.00016	-8.755	3.802	895	3
galGal6_dna	site	Zfp740	R	4465	4480	CCCCCCACCCCCCCCC	7	0.00016	-8.755	3.802	896	18
galGal6_dna	site	RSRFC4	R	2214	2230	AAGCTACAGATAGGTTC	4.6	0.00016	-8.751	3.801	897	3
galGal6_dna	site	PLAG1	D	2965	2978	GAGGCAGAATGGGG	5.6	0.00016	-8.752	3.801	898	2
galGal6_dna	site	Irf5	R	791	805	ATAAAACGAAAGCCT	5.8	0.00016	-8.749	3.8	899	2
galGal6_dna	site	Pou6f1	R	3574	3590	AAATATATTTAGGTTTG	5.7	0.00016	-8.749	3.8	900	6
galGal6_dna	site	SOX9	D	1797	1805	AAACAATGA	7	0.00016	-8.748	3.799	901	7
galGal6_dna	site	Pax-6	R	2028	2041	CGGTCCCGGACCGA	5.6	0.00016	-8.747	3.799	902	6
galGal6_dna	site	Hoxb13	R	1636	1651	ATCGTTATAAAAAGAA	6.6	0.00016	-8.745	3.798	903	3
galGal6_dna	site	Ebox	R	551	560	ACACGTGTGC	6.9	0.00016	-8.74	3.796	904	5
galGal6_dna	site	DEAF1	D	3340	3364	AACGAGTCGGGCAGGTCTGGGGAGG	5.2	0.00016	-8.742	3.796	905	1
galGal6_dna	site	Ebox	D	4789	4798	CCACCTGCTC	6.9	0.00016	-8.74	3.796	906	6
galGal6_dna	site	MZF1_5-13	R	1295	1304	GGATGGGGAT	6.9	0.00016	-8.739	3.795	907	3
galGal6_dna	site	HSF1	R	3060	3076	CTTCCTGAAACTTCGGT	6	0.00016	-8.737	3.794	908	1
galGal6_dna	site	Pax-4	R	182	193	AGTAACCACCCT	6.6	0.00016	-8.73	3.792	909	8
galGal6_dna	site	Pax-4	R	556	567	TGTCCCCACACG	6.6	0.00016	-8.73	3.792	910	9
galGal6_dna	site	RREB1	R	4469	4488	ATCCCCCCCCCCCCACCCCC	5.3	0.00016	-8.732	3.792	911	14
galGal6_dna	site	Sox13	D	3305	3320	TGCAGAATAATAAGCA	6.7	0.00016	-8.73	3.791	912	1
galGal6_dna	site	SREBP	R	4466	4480	CCCCCCACCCCCCCC	6.8	0.00016	-8.73	3.791	913	8
galGal6_dna	site	Rxra	R	4859	4869	CTAGGGTCAGG	7.1	0.00016	-8.726	3.79	914	1
galGal6_dna	site	T	D	2754	2764	GTAGGTGTCCC	4.8	0.00016	-8.724	3.789	915	2
galGal6_dna	site	Pax-5	D	2630	2657	GCAACGCTCACTGCAGTGTGTAGGGCCA	6.1	0.00016	-8.723	3.788	916	3
galGal6_dna	site	Stra13	R	550	563	CCCACACGTGTGCA	5.8	0.00016	-8.72	3.787	917	2
galGal6_dna	site	AREB6	R	1060	1071	CCACATCTGGGG	6.7	0.00016	-8.719	3.787	918	4
galGal6_dna	site	Sox4	D	1793	1809	GCTAAAACAATGAGGAC	6.9	0.00016	-8.718	3.786	919	4
galGal6_dna	site	Sox4	R	1809	1825	AGGAGCACAAAGAAAAG	6.9	0.00016	-8.718	3.786	920	5
galGal6_dna	site	Tel-2	R	3070	3079	ATGCTTCCTG	6.7	0.00016	-8.716	3.785	921	2
galGal6_dna	site	Pou2f2	R	4161	4176	TTAAATGCAAAAGCAA	6	0.00016	-8.716	3.785	922	5
galGal6_dna	site	Zfp410	D	4609	4625	ACAGATGGGAAGGGGTA	5.9	0.00016	-8.716	3.785	923	3
galGal6_dna	site	AP1	D	1389	1395	TGAATCA	6.9	0.00016	-8.714	3.784	924	4
galGal6_dna	site	SPIB	D	1483	1489	AGAGGAA	7.3	0.00016	-8.712	3.784	925	1
galGal6_dna	site	SPIB	R	1503	1509	AGAGGAA	7.3	0.00016	-8.712	3.784	926	2
galGal6_dna	site	PPARG	R	2271	2290	GCAGGGGATGGTGTCCACGT	4.7	0.00016	-8.712	3.784	927	3
galGal6_dna	site	AP1	D	2539	2545	TGAATCA	6.9	0.00016	-8.714	3.784	928	5
galGal6_dna	site	NHLH1	R	2737	2748	CAGCAGGTGCTC	6.5	0.00016	-8.713	3.784	929	5
galGal6_dna	site	C_EBP	D	2865	2876	ATTGCCACATAT	6.7	0.00016	-8.713	3.784	930	3
galGal6_dna	site	AP1	D	2887	2893	TGAATCA	6.9	0.00016	-8.714	3.784	931	6
galGal6_dna	site	Irx3	D	3483	3499	AGTCAACATGTTTACAG	6.1	0.00016	-8.712	3.784	932	3
galGal6_dna	site	Pax-3	D	2593	2605	GCGTCACACTGCC	4.9	0.00016	-8.71	3.783	933	1
galGal6_dna	site	ZNF219	R	4474	4485	CCCCCCCCCCCA	5.4	0.00017	-8.709	3.782	934	11
galGal6_dna	site	ZNF219	R	4484	4495	CACTCCCATCCC	5.4	0.00017	-8.709	3.782	935	12
galGal6_dna	site	Mafb	D	116	123	GCTGACCG	6.1	0.00017	-8.705	3.781	936	2
galGal6_dna	site	MEF-2	D	700	711	TGCTATTGTTAT	6.7	0.00017	-8.705	3.781	937	3
galGal6_dna	site	MEF-2	R	1986	1997	GTTTCTATTTAG	6.7	0.00017	-8.705	3.781	938	4
galGal6_dna	site	Elf4	R	3066	3081	AGATGCTTCCTGAAAC	5.7	0.00017	-8.707	3.781	939	1
galGal6_dna	site	Msx3	D	3574	3589	CAAACCTAAATATATT	6	0.00017	-8.707	3.781	940	2
galGal6_dna	site	CREB	R	197	202	CGTCAT	7.8	0.00017	-8.703	3.78	941	3
galGal6_dna	site	CREB	R	2112	2117	CGTCAC	7.8	0.00017	-8.703	3.78	942	4
galGal6_dna	site	CREB	D	2561	2566	CGTCAC	7.8	0.00017	-8.703	3.78	943	5
galGal6_dna	site	CREB	D	2594	2599	CGTCAC	7.8	0.00017	-8.703	3.78	944	6
galGal6_dna	site	NFE2L2	R	3449	3459	GTGACACTGCT	6.6	0.00017	-8.704	3.78	945	3
galGal6_dna	site	Sox17	R	698	712	CATAACAATAGCAGA	6.8	0.00017	-8.7	3.778	946	2
galGal6_dna	site	Irf3	D	1986	1999	CTAAATAGAAACTT	6.7	0.00017	-8.7	3.778	947	6
galGal6_dna	site	Esrra	D	2712	2728	CACTCAGGGTCAAGGGC	6.4	0.00017	-8.7	3.778	948	1
galGal6_dna	site	Osr1	R	2944	2959	ATAGACAGAAGCAGCC	6	0.00017	-8.698	3.778	949	2
galGal6_dna	site	Sox15	D	3305	3321	TGCAGAATAATAAGCAG	6.8	0.00017	-8.699	3.778	950	2
galGal6_dna	site	SOX9	R	3606	3619	GATGCACAATGGAA	7	0.00017	-8.697	3.777	951	8
galGal6_dna	site	Zfp105	D	4171	4185	ATTTAAAAACAACAA	6.8	0.00017	-8.697	3.777	952	7
galGal6_dna	site	Zfp105	D	4180	4194	CAACAACAACAAAAA	6.8	0.00017	-8.697	3.777	953	8
galGal6_dna	site	Hoxa11	R	1637	1652	CATCGTTATAAAAAGA	5.3	0.00017	-8.691	3.775	954	1
galGal6_dna	site	Zfp281	D	3220	3234	TTCCTCCCCACCCCC	6.5	0.00017	-8.693	3.775	955	26
galGal6_dna	site	Zfp281	D	3225	3239	CCCCACCCCCACCCC	6.5	0.00017	-8.693	3.775	956	27
galGal6_dna	site	Srf	D	3927	3940	TACCTAACTAGGCA	6.7	0.00017	-8.692	3.775	957	2
galGal6_dna	site	Hoxd3	R	2859	2874	ATGTGGCAATGACACT	6.7	0.00017	-8.69	3.774	958	2
galGal6_dna	site	Lhx3	R	3080	3089	ATTTAATGAG	6.3	0.00017	-8.689	3.774	959	3
galGal6_dna	site	PLZF	R	4530	4558	CGGGTTTGAGGCAAAAGCAGTGTTAAGAT	3.6	0.00017	-8.689	3.774	960	2
galGal6_dna	site	Pbx	D	935	946	GATTGAATTAAG	6.8	0.00017	-8.688	3.773	961	3
galGal6_dna	site	GATA	R	2217	2223	AGATAGG	7.1	0.00017	-8.689	3.773	962	2
galGal6_dna	site	AhR_>Arnt_HIF-1	R	2267	2275	CACGTGAGA	7.2	0.00017	-8.689	3.773	963	2
galGal6_dna	site	Hmx1	D	2131	2147	GATGGCACTTAATACAA	6.3	0.00017	-8.686	3.772	964	2
galGal6_dna	site	Znf143	D	3602	3621	CATTTTCCATTGTGCATCAG	6.3	0.00017	-8.68	3.77	965	4
galGal6_dna	site	Pax2	D	1313	1320	AGTCACTC	6.3	0.00017	-8.677	3.768	966	2
galGal6_dna	site	IRF1	D	296	307	GAAAGTACAACC	6.2	0.00017	-8.675	3.767	967	6
galGal6_dna	site	Hoxa3	R	3406	3419	GGATTGTAATTACT	6.5	0.00017	-8.673	3.767	968	4
galGal6_dna	site	HSF1	D	3067	3083	TTTCAGGAAGCATCTCA	5.9	0.00017	-8.672	3.766	969	2
galGal6_dna	site	Lmx1a	D	4212	4228	CACAATATTTAAAAAGC	6.1	0.00017	-8.67	3.766	970	2
galGal6_dna	site	E12	R	619	629	AGCAGATGCTG	6.9	0.00017	-8.668	3.765	971	6
galGal6_dna	site	Hoxc12	R	1636	1652	CATCGTTATAAAAAGAA	5.1	0.00017	-8.667	3.764	972	1
galGal6_dna	site	p300	R	1960	1973	AAGGGGAGTGGGGG	6.5	0.00017	-8.668	3.764	973	4
galGal6_dna	site	SREBP	D	2182	2193	GCCACCAGCCCA	6.7	0.00017	-8.666	3.764	974	9
galGal6_dna	site	p300	D	3463	3476	ATGGGGAGTTAGGC	6.5	0.00017	-8.668	3.764	975	5
galGal6_dna	site	SREBP-1	R	2268	2278	GTCCACGTGAG	6.1	0.00017	-8.662	3.762	976	1
galGal6_dna	site	Hmbox1	D	362	378	GAAAACCAGTTATTCTG	6.3	0.00017	-8.659	3.761	977	1
galGal6_dna	site	SRF	D	3335	3348	GGCCAAACGAGTCG	6.3	0.00017	-8.66	3.761	978	9
galGal6_dna	site	Foxj1	D	898	913	CCAGTAAACAGTTACA	6.7	0.00017	-8.654	3.758	979	2
galGal6_dna	site	Myf	R	1619	1630	AGGCAGATGCTG	6.6	0.00017	-8.654	3.758	980	3
galGal6_dna	site	Irx4	R	3087	3103	ACAAAACATGGAAAATT	6.4	0.00018	-8.65	3.757	981	3
galGal6_dna	site	Dlx2	D	4275	4290	GCTGCAATTATCTACA	6.7	0.00018	-8.65	3.757	982	3
galGal6_dna	site	Egr1	R	4462	4475	CACCCCCCCCCTTT	5.8	0.00017	-8.652	3.757	983	5
galGal6_dna	site	Rhox11	R	2505	2521	ACTGTGATGTACAAGGA	6.5	0.00018	-8.648	3.756	984	7
galGal6_dna	site	Cart-1	D	3405	3422	AAGTAATTACAATCCCTC	6	0.00018	-8.648	3.756	985	1
galGal6_dna	site	Nkx6-1	R	4212	4228	GCTTTTTAAATATTGTG	6	0.00018	-8.647	3.755	986	7
galGal6_dna	site	Nkx6-3	R	4212	4228	GCTTTTTAAATATTGTG	6.4	0.00018	-8.645	3.755	987	5
galGal6_dna	site	Ets1	D	216	232	AGAAGACAGGAAGAATG	6	0.00018	-8.644	3.754	988	1
galGal6_dna	site	MEF2A	R	325	334	CTCTTTTTAA	5.3	0.00018	-8.644	3.754	989	4
galGal6_dna	site	Isl2	D	3075	3090	AGCATCTCATTAAATT	6.7	0.00018	-8.645	3.754	990	1
galGal6_dna	site	HNF3beta	R	2141	2155	GTGCCTGTTTGTATT	6.6	0.00018	-8.641	3.753	991	1
galGal6_dna	site	Pitx2	D	2566	2582	CTCTGGGATTTATGAAT	6.3	0.00018	-8.643	3.753	992	1
galGal6_dna	site	YY1	D	3869	3877	GCCATCATG	6.7	0.00018	-8.641	3.753	993	3
galGal6_dna	site	Elf3	R	3996	4012	ATTTCATTTCCTTTTTC	6.5	0.00018	-8.641	3.753	994	2
galGal6_dna	site	Zfp423	R	4861	4875	AGACACCTAGGGTCA	5.3	0.00018	-8.642	3.753	995	1
galGal6_dna	site	T	D	235	245	GTAGGTGCAAT	4.7	0.00018	-8.638	3.751	996	3
galGal6_dna	site	Pax-5	D	578	605	TCACTGTGCAAGGGTGGATGCCAGAAGG	6	0.00018	-8.638	3.751	997	4
galGal6_dna	site	Hlxb9	R	3402	3417	ATTGTAATTACTTCTC	6.1	0.00018	-8.638	3.751	998	2
galGal6_dna	site	E2	R	4289	4304	GAAAACACTGCCGGTG	5.9	0.00018	-8.636	3.751	999	5
galGal6_dna	site	TBP	D	1641	1647	TTTATAA	6.5	0.00018	-8.634	3.75	1000	2
galGal6_dna	site	AP1.2	D	1714	1724	TTTGAGTCACA	6.7	0.00018	-8.636	3.75	1001	4
galGal6_dna	site	AP1.2	D	3109	3119	TGTGACTCACC	6.7	0.00018	-8.636	3.75	1002	5
galGal6_dna	site	Sox11	R	3604	3620	TGATGCACAATGGAAAA	6.7	0.00018	-8.634	3.75	1003	5
galGal6_dna	site	TFE	D	4307	4314	ACATGTGG	7.4	0.00018	-8.636	3.75	1004	5
galGal6_dna	site	NR4A2	D	4785	4792	AAGGCCAC	6.9	0.00018	-8.636	3.75	1005	3
galGal6_dna	site	Sox5	D	3305	3320	TGCAGAATAATAAGCA	6.6	0.00018	-8.632	3.749	1006	5
galGal6_dna	site	RORA_2	D	1710	1723	GTAATTTGAGTCAC	5	0.00018	-8.631	3.748	1007	1
galGal6_dna	site	NR2F1	D	3809	3822	TGACGTTTGCAATC	6.5	0.00018	-8.631	3.748	1008	3
galGal6_dna	site	FOXI1	R	1984	1995	TTCTATTTAGGT	6.6	0.00018	-8.626	3.746	1009	6
galGal6_dna	site	Jundm2	D	2109	2124	GGGGTGACGTGGTCCA	4.9	0.00018	-8.625	3.746	1010	3
galGal6_dna	site	SRF	R	2309	2326	GCCAAAAATAGGACTGGG	6	0.00018	-8.626	3.746	1011	10
galGal6_dna	site	HNF4alpha	R	2628	2640	GTGAGCGTTGCCC	6.7	0.00018	-8.625	3.746	1012	1
galGal6_dna	site	HNF4alpha	D	2790	2802	ATGGCCTTTAAAC	6.7	0.00018	-8.625	3.746	1013	2
galGal6_dna	site	PLAG1	R	3166	3179	GGGGCCAGCAGGGA	5.4	0.00018	-8.626	3.746	1014	3
galGal6_dna	site	V-Myb	R	905	913	TGTAACTGT	6.6	0.00018	-8.623	3.745	1015	3
galGal6_dna	site	Pou3f4	D	3401	3417	TGAGAAGTAATTACAAT	6	0.00018	-8.623	3.745	1016	1
galGal6_dna	site	Hoxa5	D	3404	3419	GAAGTAATTACAATCC	6.4	0.00018	-8.623	3.745	1017	2
galGal6_dna	site	Zfp281	D	3226	3240	CCCACCCCCACCCCA	6.4	0.00018	-8.622	3.744	1018	28
galGal6_dna	site	Dlx5	D	4275	4290	GCTGCAATTATCTACA	6.8	0.00018	-8.619	3.743	1019	2
galGal6_dna	site	GATA-4	D	1722	1733	ACAAATAAGGGA	6.7	0.00018	-8.616	3.742	1020	4
galGal6_dna	site	CREB_ATF	D	197	205	ATGACGGTA	6.8	0.00018	-8.61	3.739	1021	3
galGal6_dna	site	Tcfcp2l1	D	502	515	CCTGTTCCAAGCAG	6.6	0.00018	-8.609	3.739	1022	1
galGal6_dna	site	c-Ets-1_p54_	D	3069	3078	TCAGGAAGCA	6.8	0.00018	-8.606	3.738	1023	1
galGal6_dna	site	RREB1	D	3223	3242	CTCCCCACCCCCACCCCAAA	5.1	0.00018	-8.606	3.738	1024	15
galGal6_dna	site	Arnt	D	4261	4276	GAAAGCATGTGCTCGC	5.2	0.00018	-8.607	3.738	1025	12
galGal6_dna	site	Pax-2	R	8	26	TAAATTCACGTGTGAGCAC	6.3	0.00018	-8.603	3.736	1026	1
galGal6_dna	site	Cdx1	R	1637	1652	CATCGTTATAAAAAGA	6.3	0.00018	-8.602	3.736	1027	1
galGal6_dna	site	BCL6	D	51	60	GGTCCTAGGG	6.7	0.00018	-8.601	3.735	1028	1
galGal6_dna	site	FOXF2	R	270	283	CGTAAGTATACACA	5.8	0.00018	-8.6	3.735	1029	2
galGal6_dna	site	DMRT3	D	3097	3111	GTTTTGTAACAGTGT	5.5	0.00018	-8.6	3.735	1030	4
galGal6_dna	site	Vax2	D	3402	3417	GAGAAGTAATTACAAT	6.4	0.00018	-8.599	3.735	1031	1
galGal6_dna	site	Sox7	D	4318	4339	TCAGGAAAACAATAGCAAGCTC	6.5	0.00018	-8.6	3.735	1032	2
galGal6_dna	site	AhR_>Arnt_HIF-1	D	554	562	CACGTGTGG	7.1	0.00018	-8.599	3.734	1033	3
galGal6_dna	site	HMG	D	1174	1180	GGAAAAT	6.9	0.00018	-8.598	3.734	1034	1
galGal6_dna	site	HMG	R	3088	3094	GGAAAAT	6.9	0.00018	-8.598	3.734	1035	2
galGal6_dna	site	Tax_CREB	D	3110	3124	GTGACTCACCCTCAC	5.3	0.00018	-8.597	3.734	1036	6
galGal6_dna	site	AhR_>Arnt_HIF-1	R	3500	3508	GACGTGGGG	7.1	0.00018	-8.599	3.734	1037	4
galGal6_dna	site	HMG	R	3594	3600	GGAAAAT	6.9	0.00018	-8.598	3.734	1038	3
galGal6_dna	site	HMG	R	3603	3609	GGAAAAT	6.9	0.00018	-8.598	3.734	1039	4
galGal6_dna	site	EBF	D	4872	4882	GTCTCCAGGGA	6.7	0.00018	-8.599	3.734	1040	1
galGal6_dna	site	Stra13	R	11	24	AATTCACGTGTGAG	5.6	0.00019	-8.592	3.732	1041	3
galGal6_dna	site	FXR_RXR-alpha	R	3803	3816	AAACGTCAAAGACC	6.3	0.00019	-8.593	3.732	1042	1
galGal6_dna	site	Pou2f2	R	4367	4382	AGGTATGGTAATTCCA	5.8	0.00019	-8.591	3.731	1043	6
galGal6_dna	site	RUNX1	R	156	166	CTCTGTGGCTG	6.9	0.00019	-8.59	3.73	1044	1
galGal6_dna	site	FOXD1	D	2797	2804	TTAAACAT	6.8	0.00019	-8.589	3.73	1045	5
galGal6_dna	site	FOXD1	D	3484	3491	GTCAACAT	6.8	0.00019	-8.589	3.73	1046	6
galGal6_dna	site	LXR	D	270	287	TGTGTATACTTACGCTCA	5.4	0.00019	-8.586	3.729	1047	3
galGal6_dna	site	TGIF	R	751	761	AGCTGTTATAA	6.7	0.00019	-8.587	3.729	1048	3
galGal6_dna	site	IRF-2	R	793	805	ATAAAACGAAAGC	4.8	0.00019	-8.586	3.729	1049	4
galGal6_dna	site	Tcf2	D	1274	1290	GTTGGATAACCAAGCCA	5.9	0.00019	-8.586	3.729	1050	1
galGal6_dna	site	Zfp410	R	2508	2524	AACACTGTGATGTACAA	5.7	0.00019	-8.586	3.729	1051	4
galGal6_dna	site	Pax-4	R	4484	4513	ACACTTCAACCCGGAATGCACTCCCATCCC	6.5	0.00019	-8.587	3.729	1052	10
galGal6_dna	site	Gfi	R	690	699	GAAATCACCC	7	0.00019	-8.583	3.728	1053	2
galGal6_dna	site	Pou6f1	R	1666	1682	TACCAAAATGAGTTATT	5	0.00019	-8.584	3.728	1054	7
galGal6_dna	site	Dobox5	D	2566	2582	CTCTGGGATTTATGAAT	5.6	0.00019	-8.583	3.728	1055	2
galGal6_dna	site	Zic3	D	2774	2782	CGGGGGGTT	6.2	0.00019	-8.585	3.728	1056	2
galGal6_dna	site	Smad3	D	2810	2826	CCAACTCAGACGGTTCT	6.8	0.00019	-8.585	3.728	1057	4
galGal6_dna	site	Smad3	R	3015	3031	GCAGACCAGACAAGAGC	6.8	0.00019	-8.585	3.728	1058	5
galGal6_dna	site	Egr1	R	4460	4473	CCCCCCCCCTTTTT	5.7	0.00019	-8.583	3.728	1059	6
galGal6_dna	site	RSRFC4	D	322	338	CAATTAAAAAGAGCACC	4.3	0.00019	-8.582	3.727	1060	4
galGal6_dna	site	PPAR_HNF-4_COUP_RAR	D	2586	2598	GGTGCAAGCGTCA	6.6	0.00019	-8.582	3.727	1061	1
galGal6_dna	site	PPAR_HNF-4_COUP_RAR	D	2627	2639	AGGGCAACGCTCA	6.6	0.00019	-8.582	3.727	1062	2
galGal6_dna	site	Pax-4	D	254	265	CGTTCCCACACC	6.5	0.00019	-8.579	3.726	1063	11
galGal6_dna	site	Pax-4	D	3222	3233	CCTCCCCACCCC	6.5	0.00019	-8.579	3.726	1064	12
galGal6_dna	site	RP58	D	1618	1629	GCAGCATCTGCC	4.8	0.00019	-8.578	3.725	1065	2
galGal6_dna	site	Elk3	D	774	790	CAGCACAGGAAGGGAAG	5.9	0.00019	-8.573	3.723	1066	1
galGal6_dna	site	Hoxa13	R	1637	1652	CATCGTTATAAAAAGA	5.3	0.00019	-8.573	3.723	1067	3
galGal6_dna	site	Gcm1	R	649	664	CCATACCCTTATGGTG	6.1	0.00019	-8.571	3.722	1068	1
galGal6_dna	site	Sox11	R	698	714	CACATAACAATAGCAGA	6.6	0.00019	-8.571	3.722	1069	6
galGal6_dna	site	Meox1	D	4275	4290	GCTGCAATTATCTACA	6.4	0.00019	-8.571	3.722	1070	3
galGal6_dna	site	Sox4	D	4320	4336	AGGAAAACAATAGCAAG	6.7	0.00019	-8.57	3.722	1071	6
galGal6_dna	site	REL	D	4367	4376	TGGAATTACC	6.8	0.00019	-8.571	3.722	1072	3
galGal6_dna	site	HNF1	R	897	914	ATGTAACTGTTTACTGGA	6.5	0.00019	-8.568	3.721	1073	2
galGal6_dna	site	HEN1	D	1454	1475	AAGGTGCCCAGCTGAGCTGGCA	4.8	0.00019	-8.568	3.721	1074	3
galGal6_dna	site	HEN1	R	2864	2885	TGTGTCCCCATATGTGGCAATG	4.8	0.00019	-8.568	3.721	1075	4
galGal6_dna	site	Cphx	D	1117	1130	GTGCTCTCATCAGT	5.8	0.00019	-8.566	3.72	1076	1
galGal6_dna	site	Zic2	D	2153	2167	CACACCCGGAGTGGG	6.5	0.00019	-8.566	3.72	1077	1
galGal6_dna	site	C_EBP	R	3095	3106	GTTACAAAACAT	6.6	0.00019	-8.567	3.72	1078	4
galGal6_dna	site	Irx2	R	4373	4389	ACGTTACAGGTATGGTA	5.8	0.00019	-8.566	3.72	1079	3
galGal6_dna	site	Nkx2-2	R	703	719	AACACCACATAACAATA	6.3	0.00019	-8.563	3.719	1080	1
galGal6_dna	site	TEAD1	R	1868	1879	CAAATTCCAGGG	6.3	0.00019	-8.56	3.718	1081	2
galGal6_dna	site	Hmx2	D	2131	2147	GATGGCACTTAATACAA	5.9	0.00019	-8.56	3.717	1082	2
galGal6_dna	site	Hoxa6	D	4433	4448	AATTTACTTACAACAT	6	0.00019	-8.559	3.717	1083	3
galGal6_dna	site	Pax-8	R	10	24	AATTCACGTGTGAGC	6	0.00019	-8.552	3.714	1084	1
galGal6_dna	site	HNF3beta	D	1381	1395	GGAACTGTTGAATCA	6.5	0.00019	-8.551	3.714	1085	2
galGal6_dna	site	MAZ	D	2195	2202	GGTGAGGG	7	0.00019	-8.547	3.712	1086	4
galGal6_dna	site	AP1.2	D	2463	2473	GCTGACTCAGC	6.6	0.00019	-8.548	3.712	1087	6
galGal6_dna	site	Pou2f3	R	4161	4176	TTAAATGCAAAAGCAA	5.5	0.00019	-8.547	3.712	1088	5
galGal6_dna	site	Esrrb	D	2621	2632	GTCTGAAGGGCA	6.3	0.00019	-8.545	3.711	1089	3
galGal6_dna	site	Hoxb6	R	318	333	TCTTTTTAATTGCTAC	6.4	0.0002	-8.542	3.71	1090	3
galGal6_dna	site	V-Myb	R	1549	1557	TGTAACTGA	6.5	0.0002	-8.542	3.71	1091	4
galGal6_dna	site	Max	R	2284	2299	GGAGCATGTGCAGGGG	6.1	0.00019	-8.543	3.71	1092	6
galGal6_dna	site	Mtf1	D	3808	3823	TTGACGTTTGCAATCT	5.5	0.0002	-8.542	3.71	1093	2
galGal6_dna	site	TP53	R	241	260	GGGAACGTGTCCCAGATTGC	2.7	0.0002	-8.54	3.709	1094	4
galGal6_dna	site	Hoxa10	D	318	333	GTAGCAATTAAAAAGA	6.4	0.0002	-8.54	3.709	1095	2
galGal6_dna	site	LRH1	R	583	594	CCACCCTTGCAC	6.8	0.0002	-8.539	3.708	1096	1
galGal6_dna	site	RREB1	D	3222	3241	CCTCCCCACCCCCACCCCAA	5	0.0002	-8.537	3.708	1097	16
galGal6_dna	site	CREB_ATF	D	1346	1354	CTGATGTCG	6.7	0.0002	-8.535	3.707	1098	4
galGal6_dna	site	FOXA1	D	3788	3798	TGTTTTCATTC	6.5	0.0002	-8.533	3.706	1099	5
galGal6_dna	site	TFE	D	553	560	ACACGTGT	7.1	0.0002	-8.532	3.705	1100	6
galGal6_dna	site	TFE	R	553	560	ACACGTGT	7.1	0.0002	-8.532	3.705	1101	7
galGal6_dna	site	Myb	D	899	915	CAGTAAACAGTTACATG	6.2	0.0002	-8.531	3.705	1102	3
galGal6_dna	site	TFE	R	2428	2435	ACATGTGT	7.1	0.0002	-8.532	3.705	1103	8
galGal6_dna	site	Lmx1a	D	317	333	GGTAGCAATTAAAAAGA	5.9	0.0002	-8.527	3.703	1104	3
galGal6_dna	site	Lmx1a	D	1982	1998	GTACCTAAATAGAAACT	5.9	0.0002	-8.527	3.703	1105	4
galGal6_dna	site	Ets	R	3070	3077	GCTTCCTG	6.8	0.0002	-8.527	3.703	1106	2
galGal6_dna	site	Hoxd11	D	3076	3092	GCATCTCATTAAATTTT	4.8	0.0002	-8.526	3.703	1107	2
galGal6_dna	site	E2	R	2019	2034	GGACCGACACTTTTAC	6.1	0.0002	-8.525	3.702	1108	6
galGal6_dna	site	Hoxa1	R	3404	3419	GGATTGTAATTACTTC	5.6	0.0002	-8.519	3.7	1109	2
galGal6_dna	site	SREBP-1	R	13	23	ATTCACGTGTG	5.9	0.0002	-8.517	3.699	1110	2
galGal6_dna	site	HNF4A	R	3809	3821	ATTGCAAACGTCA	6.6	0.0002	-8.518	3.699	1111	1
galGal6_dna	site	Srf	R	1720	1733	TCCCTTATTTGTGA	6.5	0.0002	-8.516	3.698	1112	3
galGal6_dna	site	Srf	R	2314	2327	AGCCAAAAATAGGA	6.5	0.0002	-8.516	3.698	1113	4
galGal6_dna	site	Osr1	R	697	712	CATAACAATAGCAGAA	5.7	0.0002	-8.51	3.696	1114	3
galGal6_dna	site	Osr1	R	1161	1176	TCCAACGGTAACAGTC	5.7	0.0002	-8.51	3.696	1115	4
galGal6_dna	site	E2A	D	2739	2752	GCACCTGCTGGAGA	6.7	0.0002	-8.507	3.695	1116	4
galGal6_dna	site	Tcfe2a	R	2329	2345	TCCCACAGGTGTGCCTG	6.6	0.0002	-8.507	3.694	1117	5
galGal6_dna	site	Msx1	D	3402	3417	GAGAAGTAATTACAAT	6.5	0.0002	-8.507	3.694	1118	2
galGal6_dna	site	SREBP	R	2105	2119	CACGTCACCCCCAGT	6.6	0.0002	-8.505	3.693	1119	10
galGal6_dna	site	NFIL3	D	3926	3936	TTACCTAACTA	5.9	0.0002	-8.501	3.692	1120	3
galGal6_dna	site	Elf2	R	218	233	ACATTCTTCCTGTCTT	5.7	0.0002	-8.499	3.691	1121	1
galGal6_dna	site	Elf2	R	3066	3081	AGATGCTTCCTGAAAC	5.7	0.0002	-8.499	3.691	1122	2
galGal6_dna	site	Zscan4	D	3	19	GGTAGGTGCTCACACGT	5.8	0.0002	-8.494	3.689	1123	4
galGal6_dna	site	MTF-1	D	70	83	CATGCACACAGACC	5.9	0.0002	-8.494	3.689	1124	2
galGal6_dna	site	Sox11	D	953	969	AGCAGATCAAAGACATA	6.5	0.0002	-8.494	3.689	1125	7
galGal6_dna	site	Tcf1	D	3924	3940	CTTTACCTAACTAGGCA	6.5	0.0002	-8.493	3.689	1126	4
galGal6_dna	site	Sox11	D	4320	4336	AGGAAAACAATAGCAAG	6.5	0.0002	-8.494	3.689	1127	8
galGal6_dna	site	Pbx	R	1120	1131	GACTGATGAGAG	6.6	0.00021	-8.489	3.687	1128	4
galGal6_dna	site	PPARG::RXRA	D	3186	3200	CCAGAACAGGGGGCA	6.5	0.00021	-8.489	3.687	1129	2
galGal6_dna	site	Pbx	D	3857	3868	GATGGAGGGATG	6.6	0.00021	-8.489	3.687	1130	5
galGal6_dna	site	POU1F1	R	4063	4072	ATGAATGAAC	6.6	0.00021	-8.49	3.687	1131	2
galGal6_dna	site	Spz1	D	4478	4492	GGGGGGGGGATGGGA	6.7	0.00021	-8.49	3.687	1132	5
galGal6_dna	site	YY1	R	314	319	ACCATC	6.4	0.00021	-8.488	3.686	1133	4
galGal6_dna	site	ZNF354C	R	591	596	ATCCAC	7	0.00021	-8.488	3.686	1134	1
galGal6_dna	site	YY1	D	893	898	ACCATC	6.4	0.00021	-8.488	3.686	1135	5
galGal6_dna	site	RP58	R	1192	1203	TTCAGATCTGGA	4.6	0.00021	-8.487	3.686	1136	3
galGal6_dna	site	YY1	D	2279	2284	ACCATC	6.4	0.00021	-8.488	3.686	1137	6
galGal6_dna	site	ZNF354C	R	2550	2555	ATCCAC	7	0.00021	-8.488	3.686	1138	2
galGal6_dna	site	ZNF354C	R	3298	3303	ATCCAC	7	0.00021	-8.488	3.686	1139	3
galGal6_dna	site	CREB1	D	3809	3816	TGACGTTT	6.5	0.00021	-8.487	3.686	1140	2
galGal6_dna	site	YY1	R	4690	4695	ACCATC	6.4	0.00021	-8.488	3.686	1141	7
galGal6_dna	site	Lmo2-comp>Lex	D	916	927	CTACAGCTGCAT	6.9	0.00021	-8.484	3.685	1142	3
galGal6_dna	site	Foxj1	R	264	279	AGTATACACAGATGGG	6.5	0.00021	-8.483	3.684	1143	3
galGal6_dna	site	RXRA	R	2712	2728	GCCCTTGACCCTGAGTG	6.4	0.00021	-8.483	3.684	1144	2
galGal6_dna	site	myogenin_NF-1	D	4292	4320	CGGCAGTGTTTTCGGACATGTGGACTTCA	5.1	0.00021	-8.483	3.684	1145	6
galGal6_dna	site	BCL6	R	4449	4458	TTTTCCAGGA	6.6	0.00021	-8.482	3.684	1146	2
galGal6_dna	site	ZEB1	R	5	10	CACCTA	6.6	0.00021	-8.481	3.683	1147	1
galGal6_dna	site	ZEB1	R	236	241	CACCTA	6.6	0.00021	-8.481	3.683	1148	2
galGal6_dna	site	Rfx4	D	1218	1232	GCCCATGACTACGGA	5.2	0.00021	-8.481	3.683	1149	3
galGal6_dna	site	ZEB1	R	1687	1692	CACCTA	6.6	0.00021	-8.481	3.683	1150	3
galGal6_dna	site	ZEB1	D	1755	1760	CACCTA	6.6	0.00021	-8.481	3.683	1151	4
galGal6_dna	site	ZEB1	R	2755	2760	CACCTA	6.6	0.00021	-8.481	3.683	1152	5
galGal6_dna	site	RREB1	D	3220	3239	TTCCTCCCCACCCCCACCCC	4.9	0.00021	-8.482	3.683	1153	17
galGal6_dna	site	IRF2	R	4158	4175	TAAATGCAAAAGCAAAAC	4.8	0.00021	-8.481	3.683	1154	5
galGal6_dna	site	IRF2	D	4189	4206	CAAAAACCAAACATAATC	4.8	0.00021	-8.481	3.683	1155	6
galGal6_dna	site	ZEB1	R	4867	4872	CACCTA	6.6	0.00021	-8.481	3.683	1156	6
galGal6_dna	site	Irf6	D	1987	2003	TAAATAGAAACTTAGGG	5.8	0.00021	-8.479	3.682	1157	1
galGal6_dna	site	Zic3	R	2152	2166	CCACTCCGGGTGTGC	6.4	0.00021	-8.479	3.682	1158	3
galGal6_dna	site	CREB_ATF	R	2591	2599	GTGACGCTT	6.6	0.00021	-8.476	3.681	1159	5
galGal6_dna	site	Irx3	R	3087	3103	ACAAAACATGGAAAATT	5.9	0.00021	-8.476	3.681	1160	4
galGal6_dna	site	Irx3	D	3483	3499	AGTCAACATGTTTACAG	5.9	0.00021	-8.476	3.681	1161	5
galGal6_dna	site	Bapx1	R	704	720	GAACACCACATAACAAT	6.1	0.00021	-8.469	3.678	1162	1
galGal6_dna	site	HNF3	D	740	757	ATCCTTGTTTGTTATAAC	6.7	0.00021	-8.469	3.678	1163	1
galGal6_dna	site	Nkx6-1	R	3077	3092	AAAATTTAATGAGATG	5.8	0.00021	-8.469	3.678	1164	8
galGal6_dna	site	NF-AT	R	3602	3611	ATGGAAAATG	7	0.00021	-8.468	3.678	1165	4
galGal6_dna	site	Spdef	R	2027	2042	GCGGTCCCGGACCGAC	6.4	0.00021	-8.467	3.677	1166	2
galGal6_dna	site	Osf2	D	2654	2661	GCCACAAA	7	0.00021	-8.466	3.677	1167	3
galGal6_dna	site	KROX	R	3289	3302	TCCACCCACTGCCC	6	0.00021	-8.466	3.677	1168	10
galGal6_dna	site	KROX	R	4473	4486	CCCCCCCCCCCCAC	6	0.00021	-8.466	3.677	1169	11
galGal6_dna	site	SP1	R	4478	4487	TCCCCCCCCC	6.6	0.00021	-8.466	3.677	1170	13
galGal6_dna	site	Arnt	R	252	257	AACGTG	7.3	0.00021	-8.461	3.675	1171	13
galGal6_dna	site	Irf4	D	290	304	CAGCTCGAAAGTACA	5.7	0.00021	-8.461	3.675	1172	3
galGal6_dna	site	Arnt	R	1186	1191	AACGTG	7.3	0.00021	-8.461	3.675	1173	14
galGal6_dna	site	Pax-2	D	1338	1356	CTTATTTACTGATGTCGGC	6.2	0.00021	-8.462	3.675	1174	2
galGal6_dna	site	Arnt	R	3973	3978	AACGTG	7.3	0.00021	-8.461	3.675	1175	15
galGal6_dna	site	Arnt	D	4385	4390	AACGTG	7.3	0.00021	-8.461	3.675	1176	16
galGal6_dna	site	Mafb	D	196	203	GATGACGG	6	0.00021	-8.46	3.674	1177	3
galGal6_dna	site	Isgf3g	D	4189	4203	CAAAAACCAAACATA	5.7	0.00021	-8.46	3.674	1178	6
galGal6_dna	site	IRF1	D	4190	4201	AAAAACCAAACA	5.9	0.00021	-8.461	3.674	1179	7
galGal6_dna	site	AREB6	D	2426	2437	GGACACATGTAC	6.4	0.00021	-8.457	3.673	1180	5
galGal6_dna	site	Esrrb	D	2712	2723	CACTCAGGGTCA	6.2	0.00021	-8.457	3.673	1181	4
galGal6_dna	site	Pou4f3	R	3077	3092	AAAATTTAATGAGATG	5.2	0.00021	-8.456	3.673	1182	1
galGal6_dna	site	SOX9	R	3608	3616	GCACAATGG	6.8	0.00021	-8.459	3.673	1183	9
galGal6_dna	site	FAC1	D	4175	4188	AAAAACAACAACAA	6.4	0.00021	-8.455	3.672	1184	4
galGal6_dna	site	AP1.1	R	2886	2895	CCTGATTCAG	6.6	0.00021	-8.452	3.671	1185	5
galGal6_dna	site	CTCF	D	3361	3379	GAGGCAGTAGGAGGCGAGC	4.6	0.00021	-8.452	3.671	1186	3
galGal6_dna	site	Egr1	R	4474	4487	TCCCCCCCCCCCCA	5.5	0.00021	-8.452	3.671	1187	7
galGal6_dna	site	Cphx	D	376	389	CTGTTACAATCAGT	5.6	0.00021	-8.45	3.67	1188	2
galGal6_dna	site	HNF6	R	934	945	TTAATTCAATCT	6.2	0.00021	-8.452	3.67	1189	1
galGal6_dna	site	Jundm2	D	3903	3918	CCTATGCCGTCAGAGA	4.6	0.00021	-8.45	3.67	1190	4
galGal6_dna	site	SREBP-1	D	1183	1193	CATCACGTTTC	5.8	0.00021	-8.448	3.669	1191	3
galGal6_dna	site	SREBP-1	R	2121	2131	CATCACCTGGA	5.8	0.00021	-8.448	3.669	1192	4
galGal6_dna	site	HNF4alpha	R	2587	2599	GTGACGCTTGCAC	6.5	0.00021	-8.447	3.669	1193	3
galGal6_dna	site	SREBP-1	R	3455	3465	CATCGTGTGAC	5.8	0.00021	-8.448	3.669	1194	5
galGal6_dna	site	C_EBPalpha	D	2863	2876	TCATTGCCACATAT	6.3	0.00022	-8.444	3.667	1195	2
galGal6_dna	site	C_EBPalpha	R	3810	3823	AGATTGCAAACGTC	6.3	0.00022	-8.444	3.667	1196	3
galGal6_dna	site	ZNF219	R	4472	4483	CCCCCCCCCACC	4.9	0.00022	-8.444	3.667	1197	13
galGal6_dna	site	Staf	R	117	137	CCTTCCCACCTGCCCGGTCAG	6	0.00022	-8.441	3.666	1198	4
galGal6_dna	site	Znf143	D	977	996	TACCTTCCCTACATCAGTGC	6	0.00022	-8.441	3.666	1199	5
galGal6_dna	site	MAF	R	3771	3781	GGCTGGGTCAG	6.5	0.00022	-8.441	3.666	1200	4
galGal6_dna	site	MAF	D	3946	3956	AGTGGAGTCAA	6.5	0.00022	-8.441	3.666	1201	5
galGal6_dna	site	E2	D	4288	4303	ACACCGGCAGTGTTTT	6	0.00022	-8.442	3.666	1202	7
galGal6_dna	site	Srf	R	3927	3940	TGCCTAGTTAGGTA	6.4	0.00022	-8.439	3.665	1203	5
galGal6_dna	site	NFE2L2	D	962	972	AAGACATAGCA	6.2	0.00022	-8.436	3.664	1204	4
galGal6_dna	site	Arid3a	D	3403	3419	AGAAGTAATTACAATCC	6.5	0.00022	-8.436	3.664	1205	1
galGal6_dna	site	VDR_CAR_PXR	D	1956	1976	CGAGCCCCCACTCCCCTTGTG	5.9	0.00022	-8.435	3.663	1206	1
galGal6_dna	site	VDR_CAR_PXR	R	3339	3359	CCAGACCTGCCCGACTCGTTT	5.9	0.00022	-8.435	3.663	1207	2
galGal6_dna	site	VDR_CAR_PXR	R	3608	3628	GATGCACCTGATGCACAATGG	5.9	0.00022	-8.435	3.663	1208	3
galGal6_dna	site	IRF	D	1426	1440	GTCAGGATCAGTTTC	6.3	0.00022	-8.433	3.662	1209	6
galGal6_dna	site	Sox11	R	4054	4070	GAATGAACAAAGCCTGA	6.4	0.00022	-8.432	3.662	1210	9
galGal6_dna	site	Foxk1	D	4317	4333	TTCAGGAAAACAATAGC	5.1	0.00022	-8.431	3.662	1211	3
galGal6_dna	site	Tcfe2a	D	914	930	TGCTACAGCTGCATTTA	6.5	0.00022	-8.43	3.661	1212	6
galGal6_dna	site	v-Jun	D	2554	2569	ATGGAGGCGTCACTCT	3.1	0.00022	-8.43	3.661	1213	6
galGal6_dna	site	E2	D	1159	1174	CTGACTGTTACCGTTG	5.6	0.00022	-8.425	3.659	1214	8
galGal6_dna	site	AP1	D	350	356	TTACTCA	6.7	0.00022	-8.421	3.657	1215	7
galGal6_dna	site	IRF2	R	788	805	ATAAAACGAAAGCCTCTT	4.7	0.00022	-8.42	3.657	1216	7
galGal6_dna	site	Hoxa2	D	3404	3419	GAAGTAATTACAATCC	5.9	0.00022	-8.421	3.657	1217	2
galGal6_dna	site	Rhox11	R	4281	4297	CTGCCGGTGTAGATAAT	6.2	0.00022	-8.422	3.657	1218	8
galGal6_dna	site	MEF2A	D	1638	1647	CTTTTTATAA	4.9	0.00022	-8.419	3.656	1219	5
galGal6_dna	site	Lhx3	D	3403	3419	AGAAGTAATTACAATCC	4.9	0.00022	-8.418	3.656	1220	4
galGal6_dna	site	E2A	D	2262	2275	CCACCTCTCACGTG	6.6	0.00022	-8.415	3.655	1221	5
galGal6_dna	site	MAX	R	553	562	CCACACGTGT	6.1	0.00022	-8.41	3.653	1222	6
galGal6_dna	site	YY1	D	3092	3100	TCCATGTTT	6.5	0.00022	-8.412	3.653	1223	8
galGal6_dna	site	Nr1h3::Rxra	R	235	253	TGTCCCAGATTGCACCTAC	5.9	0.00022	-8.408	3.652	1224	2
galGal6_dna	site	SREBP	R	2108	2119	CACGTCACCCCC	6.4	0.00022	-8.409	3.652	1225	11
galGal6_dna	site	CP2_LBP-1c_LSF	D	4126	4140	GCTGGATCCTTCTTC	6.5	0.00022	-8.408	3.652	1226	1
galGal6_dna	site	RELA	D	4367	4376	TGGAATTACC	6.2	0.00022	-8.408	3.652	1227	2
galGal6_dna	site	Sox5	R	699	714	CACATAACAATAGCAG	6.3	0.00022	-8.406	3.651	1228	6
galGal6_dna	site	Dlx4	D	1705	1721	TCGTTGTAATTTGAGTC	5.9	0.00022	-8.407	3.651	1229	4
galGal6_dna	site	Pax5	D	2634	2653	CGCTCACTGCAGTGTGTAGG	6.3	0.00022	-8.406	3.651	1230	1
galGal6_dna	site	Zfp740	D	3222	3237	CCTCCCCACCCCCACC	6.6	0.00022	-8.407	3.651	1231	19
galGal6_dna	site	NKX3-1	R	3580	3586	ATATTTA	6.7	0.00022	-8.408	3.651	1232	3
galGal6_dna	site	NKX3-1	D	4216	4222	ATATTTA	6.7	0.00022	-8.408	3.651	1233	4
galGal6_dna	site	Foxj3	D	4317	4333	TTCAGGAAAACAATAGC	5.8	0.00022	-8.407	3.651	1234	4
galGal6_dna	site	Pax-4	D	962	991	AAGACATAGCACATTTACCTTCCCTACATC	6.3	0.00022	-8.404	3.65	1235	13
galGal6_dna	site	HNF4A	D	2586	2598	GGTGCAAGCGTCA	6.5	0.00022	-8.405	3.65	1236	2
galGal6_dna	site	Msx3	D	362	377	GAAAACCAGTTATTCT	5.5	0.00022	-8.402	3.649	1237	3
galGal6_dna	site	CEBPA	D	1363	1371	TTTCTCAAT	6.4	0.00022	-8.402	3.649	1238	1
galGal6_dna	site	NF-kappaB	R	3592	3601	GGGAAAATCC	6.2	0.00022	-8.401	3.649	1239	4
galGal6_dna	site	Hbp1	R	280	295	GAGCTGAATGAGCGTA	6.1	0.00022	-8.4	3.648	1240	2
galGal6_dna	site	GATA	R	927	933	AGATAAA	6.9	0.00023	-8.399	3.648	1241	3
galGal6_dna	site	RBP-Jkappa	R	1170	1177	TTCCAACG	6.3	0.00022	-8.4	3.648	1242	3
galGal6_dna	site	ER	D	4850	4868	CCCATCCAGCCTGACCCTA	6.4	0.00022	-8.4	3.648	1243	3
galGal6_dna	site	Gabpa	R	273	289	AATGAGCGTAAGTATAC	5	0.00023	-8.395	3.646	1244	3
galGal6_dna	site	Tcf7	R	187	203	CCGTCATCATAGTAACC	6.4	0.00023	-8.392	3.645	1245	4
galGal6_dna	site	Myf	D	4604	4615	AAACAACAGATG	6.3	0.00023	-8.393	3.645	1246	4
galGal6_dna	site	Lhx3	D	936	945	ATTGAATTAA	5.9	0.00023	-8.39	3.644	1247	5
galGal6_dna	site	TTF-1_Nkx2-1_	D	2207	2218	CCCTCAGGAACC	6.3	0.00023	-8.391	3.644	1248	2
galGal6_dna	site	Osr1	D	311	326	CCTGATGGTAGCAATT	5.5	0.00023	-8.387	3.643	1249	5
galGal6_dna	site	Hoxa11	D	3076	3091	GCATCTCATTAAATTT	4.8	0.00023	-8.389	3.643	1250	2
galGal6_dna	site	FOXF2	D	3574	3587	CAAACCTAAATATA	5.5	0.00023	-8.388	3.643	1251	3
galGal6_dna	site	Nkx3-1	D	3734	3750	TTTCACCACTCAATAGC	6	0.00023	-8.389	3.643	1252	3
galGal6_dna	site	Vax2	R	3404	3419	GGATTGTAATTACTTC	6.1	0.00023	-8.387	3.642	1253	2
galGal6_dna	site	Lmo2-comp>Lex	D	3616	3627	CATCAGGTGCAT	6.8	0.00023	-8.387	3.642	1254	4
galGal6_dna	site	ZNF219	R	2771	2782	AACCCCCCGCAA	4.8	0.00023	-8.383	3.641	1255	14
galGal6_dna	site	Spz1	D	4465	4479	GGGGGGGGGTGGGGG	6.6	0.00023	-8.384	3.641	1256	6
galGal6_dna	site	HNF1B	D	4213	4224	ACAATATTTAAA	5.9	0.00023	-8.38	3.639	1257	2
galGal6_dna	site	SREBP-1	R	1600	1610	GTTCACCTGAA	5.7	0.00023	-8.377	3.638	1258	6
galGal6_dna	site	VDR	R	1881	1895	GAGGCACTTGGGACA	6.5	0.00023	-8.377	3.638	1259	2
galGal6_dna	site	Evx1	R	3402	3418	GATTGTAATTACTTCTC	5.8	0.00023	-8.377	3.638	1260	2
galGal6_dna	site	HNF6	D	1794	1805	CTAAAACAATGA	6.1	0.00023	-8.376	3.637	1261	2
galGal6_dna	site	E2	R	4377	4392	CCCACGTTACAGGTAT	5.9	0.00023	-8.375	3.637	1262	9
galGal6_dna	site	Gm397	R	267	283	CGTAAGTATACACAGAT	5.5	0.00023	-8.372	3.636	1263	3
galGal6_dna	site	HNF4alpha	R	1418	1430	CTGACCTTAACAG	6.4	0.00023	-8.369	3.635	1264	4
galGal6_dna	site	Atf1	D	2109	2124	GGGGTGACGTGGTCCA	4.7	0.00023	-8.369	3.635	1265	3
galGal6_dna	site	AREB6	D	2894	2905	GGGCACCTGCAA	6.3	0.00023	-8.37	3.635	1266	6
galGal6_dna	site	Sp3	D	3341	3354	ACGAGTCGGGCAGG	6.4	0.00023	-8.37	3.635	1267	3
galGal6_dna	site	Pax-4	D	3405	3415	AAGTAATTACA	6.4	0.00023	-8.37	3.635	1268	14
galGal6_dna	site	Zfp105	D	4598	4612	AGGAAAAAACAACAG	6.5	0.00023	-8.371	3.635	1269	9
galGal6_dna	site	Obox5	D	2348	2364	GGCTGGGATTGAATCTC	4.8	0.00023	-8.368	3.634	1270	1
galGal6_dna	site	TBP	D	801	807	TTTATCC	6.3	0.00023	-8.365	3.633	1271	3
galGal6_dna	site	Evi1	R	4526	4539	GTGTTAAGATTACT	4.6	0.00023	-8.365	3.633	1272	3
galGal6_dna	site	Sox11	R	1809	1825	AGGAGCACAAAGAAAAG	6.3	0.00023	-8.364	3.632	1273	10
galGal6_dna	site	Plagl1	R	1953	1968	GAGTGGGGGCTCGTGG	6.4	0.00023	-8.362	3.632	1274	1
galGal6_dna	site	RORA_1	D	2714	2723	CTCAGGGTCA	6.2	0.00023	-8.362	3.632	1275	2
galGal6_dna	site	Pou2f1	R	3576	3591	AAAATATATTTAGGTT	6.1	0.00023	-8.363	3.632	1276	1
galGal6_dna	site	Octamer1	D	4369	4379	GAATTACCATA	6.5	0.00023	-8.36	3.631	1277	6
galGal6_dna	site	HOXA7	R	934	940	TCAATCT	8.1	0.00023	-8.359	3.63	1278	1
galGal6_dna	site	HOXA7	D	1149	1155	CCAATCT	8.1	0.00023	-8.359	3.63	1279	2
galGal6_dna	site	FOXL1	D	962	969	AAGACATA	6.2	0.00023	-8.356	3.629	1280	2
galGal6_dna	site	AP1.1	D	2537	2546	GCTGAATCAG	6.5	0.00023	-8.357	3.629	1281	6
galGal6_dna	site	VDR_CAR_PXR	R	3284	3304	CATCCACCCACTGCCCTTTCA	5.8	0.00024	-8.356	3.629	1282	4
galGal6_dna	site	FOXO3	R	2524	2531	TGGAAACA	6.7	0.00024	-8.354	3.628	1283	5
galGal6_dna	site	FOXO3	D	2706	2713	TGGAAACA	6.7	0.00024	-8.354	3.628	1284	6
galGal6_dna	site	Sox15	R	698	714	CACATAACAATAGCAGA	6.4	0.00024	-8.351	3.627	1285	3
galGal6_dna	site	Lmx1b	D	3075	3091	AGCATCTCATTAAATTT	5.3	0.00024	-8.351	3.627	1286	3
galGal6_dna	site	Osf2	D	2868	2875	GCCACATA	6.9	0.00024	-8.349	3.626	1287	4
galGal6_dna	site	Sox17	D	4322	4336	GAAAACAATAGCAAG	6.4	0.00024	-8.347	3.625	1288	3
galGal6_dna	site	HMG	R	4433	4439	GTAAATT	6.7	0.00024	-8.346	3.625	1289	5
galGal6_dna	site	Ikaros	D	55	64	CTAGGGAGGC	6.5	0.00024	-8.342	3.623	1290	2
galGal6_dna	site	Sry	D	3406	3421	AGTAATTACAATCCCT	5.5	0.00024	-8.341	3.623	1291	1
galGal6_dna	site	Sry	D	3578	3593	CCTAAATATATTTTGG	5.5	0.00024	-8.341	3.623	1292	2
galGal6_dna	site	NF-1	R	3821	3837	CGGCCGTGCAGCCAAGA	6.5	0.00024	-8.342	3.623	1293	1
galGal6_dna	site	Hoxa9	D	4424	4440	TCGGCCATGAATTTACT	6.1	0.00024	-8.343	3.623	1294	2
galGal6_dna	site	DEC	D	2120	2132	GTCCAGGTGATGA	6.4	0.00024	-8.34	3.622	1295	3
galGal6_dna	site	Hoxa7	R	3402	3417	ATTGTAATTACTTCTC	6	0.00024	-8.341	3.622	1296	5
galGal6_dna	site	HIF1	R	3825	3838	ACGGCCGTGCAGCC	5.7	0.00024	-8.339	3.622	1297	5
galGal6_dna	site	CREB_ATF	R	3907	3915	CTGACGGCA	6.5	0.00024	-8.341	3.622	1298	6
galGal6_dna	site	Arnt	D	2109	2124	GGGGTGACGTGGTCCA	4.6	0.00024	-8.337	3.621	1299	17
galGal6_dna	site	NF-kappaB	R	2069	2078	GGGATTTCTC	6.1	0.00024	-8.334	3.619	1300	5
galGal6_dna	site	TEAD1	D	3162	3173	TACATCCCTGCT	6	0.00024	-8.333	3.619	1301	3
galGal6_dna	site	Hmx1	D	4274	4290	CGCTGCAATTATCTACA	5.8	0.00024	-8.333	3.619	1302	3
galGal6_dna	site	Ets1	D	4285	4301	TCTACACCGGCAGTGTT	5.5	0.00024	-8.333	3.619	1303	2
galGal6_dna	site	Sox3	R	820	830	TGACAAAGGTG	6.7	0.00024	-8.33	3.618	1304	5
galGal6_dna	site	Spz1	D	3490	3500	ATGTTTACAGC	6.4	0.00024	-8.33	3.618	1305	7
galGal6_dna	site	Nkx2-2	R	365	374	ATAACTGGTT	6	0.00024	-8.328	3.617	1306	2
galGal6_dna	site	Lhx2	D	3926	3942	TTACCTAACTAGGCATC	6	0.00024	-8.328	3.617	1307	1
galGal6_dna	site	Sox2	D	822	836	CCTTTGTCATTGCAT	6.1	0.00024	-8.325	3.616	1308	7
galGal6_dna	site	Foxl1	R	740	756	TTATAACAAACAAGGAT	4.8	0.00024	-8.323	3.615	1309	4
galGal6_dna	site	CP2_LBP-1c_LSF	D	921	935	GCTGCATTTATCTAG	6.4	0.00024	-8.324	3.615	1310	2
galGal6_dna	site	ISGF-3	R	1321	1335	TGCTTTCATTTTCGG	5.2	0.00024	-8.323	3.615	1311	6
galGal6_dna	site	Foxj1	R	739	754	ATAACAAACAAGGATT	6.3	0.00024	-8.321	3.614	1312	4
galGal6_dna	site	Foxj1	R	756	771	ATAACAAACAAGCTGT	6.3	0.00024	-8.321	3.614	1313	5
galGal6_dna	site	Pou5f1	R	2508	2522	CACTGTGATGTACAA	5.6	0.00024	-8.321	3.614	1314	4
galGal6_dna	site	Irx6	R	3482	3498	TGTAAACATGTTGACTC	5.4	0.00024	-8.321	3.614	1315	2
galGal6_dna	site	MAX	R	14	23	ATTCACGTGT	6	0.00024	-8.32	3.613	1316	7
galGal6_dna	site	Pax2	D	1183	1190	CATCACGT	6.2	0.00024	-8.319	3.613	1317	3
galGal6_dna	site	Stra13	D	2266	2279	CTCTCACGTGGACA	5.2	0.00024	-8.32	3.613	1318	4
galGal6_dna	site	MIZF	D	4384	4393	TAACGTGGGC	5.6	0.00024	-8.319	3.613	1319	2
galGal6_dna	site	Sox18	D	700	715	TGCTATTGTTATGTGG	6.5	0.00024	-8.316	3.612	1320	2
galGal6_dna	site	RFX1_EF-C_	R	882	895	GGTTACTATGGTCA	6.3	0.00024	-8.318	3.612	1321	2
galGal6_dna	site	GATA-4	R	1035	1046	AGAAACAAGAGA	6.4	0.00024	-8.316	3.612	1322	5
galGal6_dna	site	Sox7	D	1791	1812	AAGCTAAAACAATGAGGACTTT	6.1	0.00024	-8.317	3.612	1323	3
galGal6_dna	site	CIZ	D	4019	4027	GAAAAAAAC	7.2	0.00024	-8.317	3.612	1324	2
galGal6_dna	site	KROX	R	4471	4484	CCCCCCCCCCACCC	5.8	0.00024	-8.316	3.612	1325	12
galGal6_dna	site	Tcfap2b	R	2322	2335	GTGCCTGAAGCCAA	6.3	0.00024	-8.315	3.611	1326	3
galGal6_dna	site	AP-4	D	2367	2384	AGACCCTGCGCTGCGCCG	6.1	0.00024	-8.315	3.611	1327	4
galGal6_dna	site	Lhx4	D	3926	3942	TTACCTAACTAGGCATC	5.9	0.00024	-8.315	3.611	1328	2
galGal6_dna	site	Tcfap2b	R	4701	4714	TCACCCCAGGGCCA	6.3	0.00024	-8.315	3.611	1329	4
galGal6_dna	site	Foxa2	D	272	283	TGTATACTTACG	5.7	0.00025	-8.312	3.61	1330	6
galGal6_dna	site	Sox4	R	698	714	CACATAACAATAGCAGA	6.3	0.00025	-8.311	3.61	1331	7
galGal6_dna	site	Obox5	R	732	748	AACAAGGATTTAGTCCT	4.7	0.00025	-8.312	3.61	1332	2
galGal6_dna	site	Sox4	D	953	969	AGCAGATCAAAGACATA	6.3	0.00025	-8.311	3.61	1333	8
galGal6_dna	site	Zfp740	R	2103	2118	ACGTCACCCCCAGTCT	6.5	0.00025	-8.312	3.61	1334	20
galGal6_dna	site	Pax-4	R	4470	4481	CCCCCCCACCCC	6.3	0.00025	-8.313	3.61	1335	15
galGal6_dna	site	Zfp281	D	255	269	GTTCCCACACCCATC	6	0.00025	-8.307	3.608	1336	29
galGal6_dna	site	Glis2	R	555	570	ATATGTCCCCACACGT	6.1	0.00025	-8.307	3.608	1337	1
galGal6_dna	site	Gfi	D	1149	1158	CCAATCTCTC	6.8	0.00025	-8.307	3.608	1338	3
galGal6_dna	site	Gfi	R	2825	2834	AGAATCACAG	6.8	0.00025	-8.307	3.608	1339	4
galGal6_dna	site	HSF2	R	3062	3071	TGAAACTTCG	6.5	0.00025	-8.308	3.608	1340	1
galGal6_dna	site	Sox17	R	4212	4220	AATATTGTG	7	0.00025	-8.307	3.608	1341	4
galGal6_dna	site	E2A	R	912	925	GCAGCTGTAGCATG	6.5	0.00025	-8.304	3.606	1342	6
galGal6_dna	site	Hoxb8	D	2131	2146	GATGGCACTTAATACA	6	0.00025	-8.303	3.606	1343	3
galGal6_dna	site	TFE	R	2269	2276	CCACGTGA	7	0.00025	-8.304	3.606	1344	9
galGal6_dna	site	C_EBPdelta	R	940	951	CTTTGCTTAATT	6.5	0.00025	-8.3	3.605	1345	3
galGal6_dna	site	Smad3	D	1132	1148	CGTATCCAGAAAAGATC	6.4	0.00025	-8.3	3.605	1346	6
galGal6_dna	site	Tbp	D	1637	1652	TCTTTTTATAACGATG	6.3	0.00025	-8.301	3.605	1347	7
galGal6_dna	site	Tcfe2a	D	3614	3630	TGCATCAGGTGCATCTA	6.3	0.00025	-8.301	3.605	1348	7
galGal6_dna	site	Msx1	D	316	331	TGGTAGCAATTAAAAA	6.2	0.00025	-8.298	3.604	1349	3
galGal6_dna	site	Fli1	R	3066	3081	AGATGCTTCCTGAAAC	5.1	0.00025	-8.298	3.604	1350	1
galGal6_dna	site	Hoxa10	D	3077	3092	CATCTCATTAAATTTT	6.1	0.00025	-8.298	3.604	1351	3
galGal6_dna	site	Hoxa3	D	316	329	TGGTAGCAATTAAA	5.9	0.00025	-8.296	3.603	1352	5
galGal6_dna	site	ARID3A	D	324	329	ATTAAA	7.4	0.00025	-8.296	3.603	1353	1
galGal6_dna	site	Obox5	D	732	748	AGGACTAAATCCTTGTT	4.9	0.00025	-8.296	3.603	1354	3
galGal6_dna	site	Gata5	R	1408	1424	TTAACAGAAAAGGGGAG	5.8	0.00025	-8.297	3.603	1355	3
galGal6_dna	site	Osr2	R	2944	2959	ATAGACAGAAGCAGCC	5.1	0.00025	-8.297	3.603	1356	2
galGal6_dna	site	ARID3A	D	3083	3088	ATTAAA	7.4	0.00025	-8.296	3.603	1357	2
galGal6_dna	site	WT1	D	3226	3234	CCCACCCCC	6.5	0.00025	-8.295	3.603	1358	6
galGal6_dna	site	LEF1	R	3804	3813	CGTCAAAGAC	6.6	0.00025	-8.297	3.603	1359	5
galGal6_dna	site	WT1	R	4467	4475	CACCCCCCC	6.5	0.00025	-8.295	3.603	1360	7
galGal6_dna	site	WT1	R	4469	4477	CCCACCCCC	6.5	0.00025	-8.295	3.603	1361	8
galGal6_dna	site	PPARG	R	1594	1613	CTGGTTCACCTGAACTCCTT	4	0.00025	-8.293	3.602	1362	4
galGal6_dna	site	Lhx3	D	1982	1998	GTACCTAAATAGAAACT	4.7	0.00025	-8.294	3.602	1363	6
galGal6_dna	site	HNF1	R	3396	3413	TAATTACTTCTCACCTTA	6.2	0.00025	-8.293	3.602	1364	3
galGal6_dna	site	Staf	R	234	254	GTGTCCCAGATTGCACCTACC	5.8	0.00025	-8.288	3.6	1365	5
galGal6_dna	site	Pax-4	D	2683	2703	AGAGGTGGTGGGTGTCCCATC	6.1	0.00025	-8.29	3.6	1366	16
galGal6_dna	site	GLI	D	2689	2700	GGTGGGTGTCCC	6.2	0.00025	-8.289	3.6	1367	1
galGal6_dna	site	Sfpi1	R	3214	3229	TGGGGAGGAAGCTGAT	6.2	0.00025	-8.29	3.6	1368	1
galGal6_dna	site	GLI	D	3293	3304	AGTGGGTGGATG	6.2	0.00025	-8.289	3.6	1369	2
galGal6_dna	site	STAT	R	1931	1943	CAGATTTCTGAGA	6.7	0.00025	-8.286	3.599	1370	3
galGal6_dna	site	ESR1	D	2119	2138	GGTCCAGGTGATGATGGCAC	5.8	0.00025	-8.288	3.599	1371	3
galGal6_dna	site	Irx3	R	3087	3103	ACAAAACATGGAAAATT	5.5	0.00025	-8.288	3.599	1372	6
galGal6_dna	site	Irx3	R	4373	4389	ACGTTACAGGTATGGTA	5.5	0.00025	-8.288	3.599	1373	7
galGal6_dna	site	Hoxc10	D	3076	3091	GCATCTCATTAAATTT	4.8	0.00025	-8.285	3.598	1374	1
galGal6_dna	site	Tcf7l2	D	187	203	GGTTACTATGATGACGG	6	0.00025	-8.281	3.597	1375	4
galGal6_dna	site	Bach2	R	348	358	GATGAGTAAGA	6.2	0.00025	-8.282	3.597	1376	3
galGal6_dna	site	Nr2e3	R	1335	1341	TAAGCTT	7.5	0.00025	-8.283	3.597	1377	2
galGal6_dna	site	Sry	R	1703	1718	TCAAATTACAACGAGT	5.4	0.00025	-8.282	3.597	1378	3
galGal6_dna	site	Zfp410	D	2346	2362	GAGGCTGGGATTGAATC	5.2	0.00025	-8.283	3.597	1379	5
galGal6_dna	site	Ehf	D	3065	3079	AGTTTCAGGAAGCAT	6.2	0.00025	-8.283	3.597	1380	1
galGal6_dna	site	CKROX	D	3225	3233	CCCCACCCC	6.2	0.00025	-8.283	3.597	1381	2
galGal6_dna	site	CKROX	D	3231	3239	CCCCACCCC	6.2	0.00025	-8.283	3.597	1382	3
galGal6_dna	site	CKROX	R	4470	4478	CCCCACCCC	6.2	0.00025	-8.283	3.597	1383	4
galGal6_dna	site	HIF1	R	1181	1194	GGAAACGTGATGGC	5.6	0.00025	-8.279	3.596	1384	6
galGal6_dna	site	Pou2f1	R	1983	1998	AGTTTCTATTTAGGTA	6	0.00025	-8.28	3.596	1385	2
galGal6_dna	site	Hoxa11	R	2570	2585	CAAATTCATAAATCCC	4.6	0.00025	-8.279	3.596	1386	3
galGal6_dna	site	EBF	R	2607	2617	GTCCCCAGACA	6.4	0.00025	-8.28	3.596	1387	2
galGal6_dna	site	TEAD1	D	4444	4455	AACATTCCTGGA	5.9	0.00025	-8.281	3.596	1388	4
galGal6_dna	site	Ncx	R	275	284	GCGTAAGTAT	5.8	0.00025	-8.278	3.595	1389	1
galGal6_dna	site	E12	R	2332	2342	CACAGGTGTGC	6.4	0.00025	-8.277	3.595	1390	7
galGal6_dna	site	myogenin_NF-1	R	3661	3689	AAGAGGTTTTCTTGGGCTCTGGACCTTCA	4.8	0.00025	-8.277	3.595	1391	7
galGal6_dna	site	ESR2	D	246	263	CTGGGACACGTTCCCACA	5.8	0.00025	-8.275	3.594	1392	1
galGal6_dna	site	AhR_>Arnt_HIF-1	R	551	559	CACGTGTGC	6.9	0.00025	-8.276	3.594	1393	5
galGal6_dna	site	AREB6	D	1818	1829	GTGCTCCTGTTC	6.2	0.00025	-8.275	3.594	1394	7
galGal6_dna	site	Shox2	D	3926	3942	TTACCTAACTAGGCATC	5.8	0.00025	-8.276	3.594	1395	1
galGal6_dna	site	Hoxb6	D	4363	4378	AGTTTGGAATTACCAT	6.1	0.00025	-8.275	3.594	1396	4
galGal6_dna	site	AREB6	D	4375	4386	CCATACCTGTAA	6.2	0.00025	-8.275	3.594	1397	8
galGal6_dna	site	SREBP	D	1284	1298	CAAGCCACCCGATCC	6.4	0.00026	-8.273	3.593	1398	12
galGal6_dna	site	Pou6f1	R	1666	1682	TACCAAAATGAGTTATT	4.9	0.00026	-8.273	3.593	1399	8
galGal6_dna	site	SP1	D	1961	1970	CCCCACTCCC	6.4	0.00026	-8.272	3.593	1400	14
galGal6_dna	site	Tcfcp2l1	D	2763	2776	CCTGTTCGTTGCGG	6.2	0.00026	-8.273	3.593	1401	2
galGal6_dna	site	Hoxb5	D	2859	2874	AGTGTCATTGCCACAT	5.8	0.00026	-8.274	3.593	1402	2
galGal6_dna	site	SP1	R	4614	4623	CCCCTTCCCA	6.4	0.00026	-8.272	3.593	1403	15
galGal6_dna	site	Hmx3	D	2131	2147	GATGGCACTTAATACAA	5.6	0.00026	-8.271	3.592	1404	2
galGal6_dna	site	Cphx	D	4003	4016	GAAATGAAATCAAA	5.3	0.00026	-8.271	3.592	1405	3
galGal6_dna	site	C_EBP	D	4439	4450	CTTACAACATTC	6.4	0.00026	-8.271	3.592	1406	5
galGal6_dna	site	Dobox4	R	197	213	AGAAGAGATACCGTCAT	5.3	0.00026	-8.268	3.591	1407	2
galGal6_dna	site	Pax4	D	934	950	AGATTGAATTAAGCAAA	5.4	0.00026	-8.269	3.591	1408	4
galGal6_dna	site	MYB	R	2177	2187	GGTGGCAGTTC	6.4	0.00026	-8.268	3.591	1409	1
galGal6_dna	site	Dlx4	R	3403	3419	GGATTGTAATTACTTCT	5.7	0.00026	-8.268	3.591	1410	5
galGal6_dna	site	Octamer1	R	3405	3417	ATTGTAATTACTT	6.3	0.00026	-8.268	3.591	1411	7
galGal6_dna	site	Dlx3	R	3403	3419	GGATTGTAATTACTTCT	5.5	0.00026	-8.267	3.59	1412	4
galGal6_dna	site	Foxl1	D	4170	4186	CATTTAAAAACAACAAC	4.7	0.00026	-8.266	3.59	1413	5
galGal6_dna	site	NF-AT	R	1187	1196	CTGGAAACGT	6.8	0.00026	-8.264	3.589	1414	5
galGal6_dna	site	NF-AT	D	1484	1493	GAGGAAAACT	6.8	0.00026	-8.264	3.589	1415	6
galGal6_dna	site	Elk4	R	3066	3081	AGATGCTTCCTGAAAC	5.4	0.00026	-8.263	3.589	1416	1
galGal6_dna	site	FOXL1	R	3584	3591	AAAATATA	6.1	0.00026	-8.264	3.589	1417	3
galGal6_dna	site	ISGF-3	D	4156	4170	AAGTTTTGCTTTTGC	5.1	0.00026	-8.264	3.589	1418	7
galGal6_dna	site	Gm5454	R	4287	4302	AAACACTGCCGGTGTA	4.9	0.00026	-8.263	3.589	1419	1
galGal6_dna	site	Hoxa9	D	318	334	GTAGCAATTAAAAAGAG	6	0.00026	-8.262	3.588	1420	3
galGal6_dna	site	REST	R	1116	1136	ATACGGACTGATGAGAGCACC	1.3	0.00026	-8.263	3.588	1421	5
galGal6_dna	site	REST	R	2050	2070	TCCATCACCACTCCCAGCTCC	1.3	0.00026	-8.263	3.588	1422	6
galGal6_dna	site	p300	D	2156	2169	ACCCGGAGTGGGGG	6.2	0.00026	-8.262	3.588	1423	6
galGal6_dna	site	GATA3	R	2218	2223	AGATAG	6.5	0.00026	-8.262	3.588	1424	1
galGal6_dna	site	Egr1	R	2770	2783	CAACCCCCCGCAAC	5.2	0.00026	-8.261	3.588	1425	8
galGal6_dna	site	Etv5	R	4287	4302	AAACACTGCCGGTGTA	5	0.00026	-8.261	3.588	1426	1
galGal6_dna	site	AR	D	1700	1714	AGGACTCGTTGTAAT	5.9	0.00026	-8.259	3.587	1427	2
galGal6_dna	site	Hoxd8	D	3404	3420	GAAGTAATTACAATCCC	5.8	0.00026	-8.26	3.587	1428	1
galGal6_dna	site	Bapx1	D	3734	3750	TTTCACCACTCAATAGC	5.8	0.00026	-8.259	3.587	1429	2
galGal6_dna	site	Bapx1	R	4116	4132	ATCCAGCTCTTAAACAG	5.8	0.00026	-8.259	3.587	1430	3
galGal6_dna	site	Gm397	D	3	19	GGTAGGTGCTCACACGT	5.3	0.00026	-8.257	3.586	1431	4
galGal6_dna	site	FOXA1	D	272	282	TGTATACTTAC	6.1	0.00026	-8.256	3.586	1432	6
galGal6_dna	site	Klf7	R	2052	2067	ATCACCACTCCCAGCT	5.5	0.00026	-8.257	3.586	1433	4
galGal6_dna	site	Klf7	R	4467	4482	CCCCCCCCACCCCCCC	5.5	0.00026	-8.257	3.586	1434	5
galGal6_dna	site	Myb	D	1162	1178	ACTGTTACCGTTGGAAA	5.8	0.00026	-8.256	3.585	1435	4
galGal6_dna	site	HEN1	D	1055	1076	AACTGCCCCAGATGTGGCTGAG	4.2	0.00026	-8.252	3.584	1436	5
galGal6_dna	site	HEN1	R	1055	1076	CTCAGCCACATCTGGGGCAGTT	4.2	0.00026	-8.252	3.584	1437	6
galGal6_dna	site	SREBP-1	R	2112	2122	GACCACGTCAC	5.5	0.00026	-8.253	3.584	1438	7
galGal6_dna	site	CREB_ATF	R	2510	2518	GTGATGTAC	6.3	0.00026	-8.254	3.584	1439	7
galGal6_dna	site	CREB_ATF	D	3808	3816	TTGACGTTT	6.3	0.00026	-8.254	3.584	1440	8
galGal6_dna	site	POU3F2	D	922	935	CTGCATTTATCTAG	4	0.00026	-8.247	3.582	1441	5
galGal6_dna	site	Meox1	R	1658	1673	GAGTTATTTGCATCAG	6	0.00026	-8.248	3.582	1442	4
galGal6_dna	site	Rara	D	1418	1433	CTGTTAAGGTCAGGAT	5.7	0.00026	-8.246	3.581	1443	1
galGal6_dna	site	Rxra	D	1421	1431	TTAAGGTCAGG	6.3	0.00026	-8.246	3.581	1444	2
galGal6_dna	site	MEF2A	R	1986	1995	TTCTATTTAG	4.6	0.00026	-8.245	3.581	1445	6
galGal6_dna	site	BCL6	R	2703	2712	GTTTCCAGGG	6.4	0.00026	-8.246	3.581	1446	3
galGal6_dna	site	Hoxc6	D	4274	4290	CGCTGCAATTATCTACA	6	0.00026	-8.245	3.581	1447	4
galGal6_dna	site	Tcf1	R	1272	1288	GCTTGGTTATCCAACGG	6.2	0.00026	-8.243	3.58	1448	5
galGal6_dna	site	KROX	D	254	267	CGTTCCCACACCCA	5.7	0.00026	-8.241	3.579	1449	13
galGal6_dna	site	GZF1	R	986	997	TGCACTGATGTA	3.3	0.00026	-8.241	3.579	1450	2
galGal6_dna	site	Sox4	R	4054	4070	GAATGAACAAAGCCTGA	6.2	0.00026	-8.241	3.579	1451	9
galGal6_dna	site	Hoxb9	D	382	397	CAATCAGTAAAACTTC	5.7	0.00026	-8.238	3.578	1452	3
galGal6_dna	site	Zfp281	D	1290	1304	ACCCGATCCCCATCC	5.9	0.00026	-8.239	3.578	1453	30
galGal6_dna	site	Zfp187	R	2863	2876	ATATGTGGCAATGA	4	0.00026	-8.238	3.578	1454	1
galGal6_dna	site	Mycn	D	13	22	CACACGTGAA	5.9	0.00026	-8.236	3.577	1455	3
galGal6_dna	site	Hdx	D	376	392	CTGTTACAATCAGTAAA	6.3	0.00026	-8.237	3.577	1456	2
galGal6_dna	site	Pax-2	R	792	800	ACGAAAGCC	5.8	0.00026	-8.236	3.577	1457	3
galGal6_dna	site	Mycn	R	2268	2277	TCCACGTGAG	5.9	0.00026	-8.236	3.577	1458	4
galGal6_dna	site	Bsx	R	4273	4288	TAGATAATTGCAGCGA	6.3	0.00026	-8.236	3.577	1459	1
galGal6_dna	site	Bsx	D	4275	4290	GCTGCAATTATCTACA	6.3	0.00026	-8.236	3.577	1460	2
galGal6_dna	site	DEAF1	R	1133	1157	AGAGATTGGGATCTTTTCTGGATAC	4.4	0.00027	-8.235	3.576	1461	2
galGal6_dna	site	DEC	R	1598	1610	GTTCACCTGAACT	6.3	0.00027	-8.233	3.576	1462	4
galGal6_dna	site	ETF	D	2243	2249	GAGGAGG	6.5	0.00027	-8.233	3.576	1463	2
galGal6_dna	site	Nkx2-5	R	1881	1896	CGAGGCACTTGGGACA	5.5	0.00027	-8.231	3.575	1464	6
galGal6_dna	site	Nkx3-1	D	3401	3417	TGAGAAGTAATTACAAT	5.8	0.00027	-8.233	3.575	1465	4
galGal6_dna	site	RREB1	R	4473	4492	TCCCATCCCCCCCCCCCCAC	4.5	0.00027	-8.231	3.575	1466	18
galGal6_dna	site	Zfp410	D	2969	2985	CAGAATGGGGTAGGTTC	5.1	0.00027	-8.229	3.574	1467	6
galGal6_dna	site	Tcfe2a	D	121	137	CCGGGCAGGTGGGAAGG	6.2	0.00027	-8.228	3.573	1468	8
galGal6_dna	site	Gata3	D	1132	1153	CGTATCCAGAAAAGATCCCAAT	5	0.00027	-8.227	3.573	1469	2
galGal6_dna	site	Gata3	R	1257	1278	CCAACGGAGATAAGGCTCAGTC	5	0.00027	-8.227	3.573	1470	3
galGal6_dna	site	MAF	R	3110	3120	GGGTGAGTCAC	6.3	0.00027	-8.226	3.573	1471	6
galGal6_dna	site	Egr1	D	4385	4395	AACGTGGGCAG	5.6	0.00027	-8.227	3.573	1472	9
galGal6_dna	site	RBP-Jkappa	R	128	135	TTCCCACC	6.1	0.00027	-8.226	3.572	1473	4
galGal6_dna	site	Lmx1b	R	3076	3092	AAAATTTAATGAGATGC	5.1	0.00027	-8.224	3.572	1474	4
galGal6_dna	site	RBP-Jkappa	R	4387	4394	TGCCCACG	6.1	0.00027	-8.226	3.572	1475	5
galGal6_dna	site	Elf4	R	218	233	ACATTCTTCCTGTCTT	4.9	0.00027	-8.223	3.571	1476	2
galGal6_dna	site	HNF1A	R	3406	3419	GGATTGTAATTACT	5.4	0.00027	-8.224	3.571	1477	2
galGal6_dna	site	CTCF	D	2233	2251	GAGCCAGCCGGAGGAGGAA	4.2	0.00027	-8.221	3.57	1478	4
galGal6_dna	site	VDR_CAR_PXR	R	2545	2565	TGACGCCTCCATCCACTGTCT	5.6	0.00027	-8.22	3.57	1479	5
galGal6_dna	site	Hoxd13	D	318	333	GTAGCAATTAAAAAGA	5.8	0.00027	-8.218	3.569	1480	4
galGal6_dna	site	AP-2alpha	D	1207	1215	GCCCCAGGG	6.4	0.00027	-8.219	3.569	1481	1
galGal6_dna	site	TFAP2A	D	1207	1215	GCCCCAGGG	6.4	0.00027	-8.219	3.569	1482	1
galGal6_dna	site	Tcf7l2	R	3278	3294	CTGCCCTTTCATGTGCA	5.9	0.00027	-8.217	3.569	1483	5
galGal6_dna	site	Barx1	R	3402	3417	ATTGTAATTACTTCTC	6.2	0.00027	-8.219	3.569	1484	1
galGal6_dna	site	Sry	R	3406	3421	AGGGATTGTAATTACT	5.3	0.00027	-8.217	3.569	1485	4
galGal6_dna	site	Arid5a	R	4209	4222	TAAATATTGTGGCC	6.2	0.00027	-8.217	3.569	1486	2
galGal6_dna	site	Barhl1	D	3402	3417	GAGAAGTAATTACAAT	5.6	0.00027	-8.216	3.568	1487	1
galGal6_dna	site	TTF-1_Nkx2-1_	D	3475	3486	GCCCCAAGAGTC	6.2	0.00027	-8.217	3.568	1488	3
galGal6_dna	site	C_EBPdelta	D	3924	3935	CTTTACCTAACT	6.4	0.00027	-8.215	3.568	1489	4
galGal6_dna	site	REST	D	4379	4399	ACCTGTAACGTGGGCAGCTCA	1.2	0.00027	-8.216	3.568	1490	7
galGal6_dna	site	E2A	R	4881	4894	GCAGATGCCCCATC	6.4	0.00027	-8.215	3.568	1491	7
galGal6_dna	site	c-Ets-1_p54_	D	221	230	ACAGGAAGAA	6.4	0.00027	-8.214	3.567	1492	2
galGal6_dna	site	SRF	D	1720	1733	TCACAAATAAGGGA	5.7	0.00027	-8.213	3.567	1493	11
galGal6_dna	site	Tcf7	R	3801	3817	CAAACGTCAAAGACCTA	6.2	0.00027	-8.214	3.567	1494	5
galGal6_dna	site	Sox17	R	1798	1806	CTCATTGTT	6.8	0.00027	-8.21	3.566	1495	5
galGal6_dna	site	Hoxa2	D	2859	2874	AGTGTCATTGCCACAT	5.6	0.00027	-8.21	3.566	1496	3
galGal6_dna	site	GABPA	D	996	1006	CAGGAAGGGGT	5	0.00027	-8.209	3.565	1497	1
galGal6_dna	site	Nr2f2	D	1418	1433	CTGTTAAGGTCAGGAT	5.8	0.00027	-8.21	3.565	1498	1
galGal6_dna	site	Hoxb4	R	3402	3418	GATTGTAATTACTTCTC	5.7	0.00027	-8.21	3.565	1499	1
galGal6_dna	site	Tel-2	R	779	788	TCCCTTCCTG	6.1	0.00027	-8.205	3.564	1500	3
galGal6_dna	site	Pax	R	1098	1108	CAGGGGCTCAC	6.2	0.00027	-8.207	3.564	1501	1
galGal6_dna	site	HIF1	R	2265	2278	GTCCACGTGAGAGG	5.5	0.00027	-8.206	3.564	1502	7
galGal6_dna	site	PPAR-direct-repeat1	R	2586	2598	TGACGCTTGCACC	6.3	0.00027	-8.207	3.564	1503	1
galGal6_dna	site	Nkx6-1	D	3402	3417	GAGAAGTAATTACAAT	5.4	0.00027	-8.207	3.564	1504	9
galGal6_dna	site	Tbp	R	3580	3595	ATCCAAAATATATTTA	6.2	0.00027	-8.206	3.564	1505	8
galGal6_dna	site	Lmo2-comp>Lex	D	4305	4316	GGACATGTGGAC	6.6	0.00027	-8.206	3.564	1506	5
galGal6_dna	site	Xvent-1	D	4417	4429	CTGTTATTCGGCC	6.3	0.00027	-8.206	3.564	1507	2
galGal6_dna	site	Egr1	R	445	458	GCTGCCCACACACA	5.1	0.00027	-8.205	3.563	1508	10
galGal6_dna	site	Obox5	R	796	812	TAGCAGGATAAAACGAA	4.5	0.00027	-8.201	3.562	1509	4
galGal6_dna	site	MEF-2	R	4173	4184	TGTTGTTTTTAA	6.1	0.00027	-8.201	3.562	1510	5
galGal6_dna	site	Irf4	R	4296	4310	ATGTCCGAAAACACT	5.3	0.00027	-8.201	3.562	1511	4
galGal6_dna	site	Irf5	R	1433	1447	TCCCACTGAAACTGA	4.9	0.00027	-8.2	3.561	1512	3
galGal6_dna	site	Vax1	R	3402	3417	ATTGTAATTACTTCTC	6	0.00027	-8.2	3.561	1513	1
galGal6_dna	site	Foxa2	R	896	907	TGTTTACTGGAT	5.5	0.00028	-8.197	3.56	1514	7
galGal6_dna	site	Zic1	D	2155	2168	CACCCGGAGTGGGG	6.1	0.00028	-8.197	3.56	1515	2
galGal6_dna	site	FOXJ2	D	3577	3590	ACCTAAATATATTT	6.1	0.00028	-8.194	3.559	1516	3
galGal6_dna	site	Hoxc11	D	3830	3845	CACGGCCGTACAACAG	4.4	0.00028	-8.192	3.558	1517	2
galGal6_dna	site	Gm397	D	544	560	CCAGCGTGCACACGTGT	5.2	0.00028	-8.191	3.557	1518	5
galGal6_dna	site	Ebox	D	553	562	ACACGTGTGG	6.4	0.00028	-8.191	3.557	1519	7
galGal6_dna	site	Sp3	R	2663	2676	AGTCTGGGGCAGAG	6.2	0.00028	-8.19	3.557	1520	4
galGal6_dna	site	HNF3	D	1335	1352	AAGCTTATTTACTGATGT	6.4	0.00028	-8.187	3.556	1521	2
galGal6_dna	site	Elk3	D	3065	3081	AGTTTCAGGAAGCATCT	5.3	0.00028	-8.187	3.556	1522	2
galGal6_dna	site	CDP_CR1_	D	4579	4588	AATGGATGGC	6.1	0.00028	-8.188	3.556	1523	1
galGal6_dna	site	Sox4	D	2919	2935	GACGGAACAAAGCTTCA	6.1	0.00028	-8.185	3.555	1524	10
galGal6_dna	site	Lef1	R	3278	3294	CTGCCCTTTCATGTGCA	5.6	0.00028	-8.186	3.555	1525	4
galGal6_dna	site	p53	R	3348	3357	AGACCTGCCC	6.6	0.00028	-8.183	3.554	1526	2
galGal6_dna	site	Isgf3g	D	4001	4015	AGGAAATGAAATCAA	5.3	0.00028	-8.184	3.554	1527	7
galGal6_dna	site	Isgf3g	R	4155	4169	CAAAAGCAAAACTTT	5.3	0.00028	-8.184	3.554	1528	8
galGal6_dna	site	ZID	R	2062	2074	TTTCTCCATCACC	5.5	0.00028	-8.182	3.553	1529	1
galGal6_dna	site	Srf	R	2867	2880	CCCCATATGTGGCA	6.1	0.00028	-8.18	3.553	1530	6
galGal6_dna	site	CREB	D	3910	3915	CGTCAG	7.4	0.00028	-8.181	3.553	1531	7
galGal6_dna	site	Irx6	R	3575	3591	AAAATATATTTAGGTTT	5.2	0.00028	-8.179	3.552	1532	3
galGal6_dna	site	LEF1	R	4057	4066	GAACAAAGCC	6.5	0.00028	-8.179	3.552	1533	6
galGal6_dna	site	PLAG1	D	4468	4481	GGGGGGTGGGGGGG	4.7	0.00028	-8.179	3.552	1534	4
galGal6_dna	site	Zscan4	D	268	284	TCTGTGTATACTTACGC	5.3	0.00028	-8.177	3.551	1535	5
galGal6_dna	site	Gfi1	D	736	748	CTAAATCCTTGTT	6.5	0.00028	-8.177	3.551	1536	2
galGal6_dna	site	RREB1	D	3224	3243	TCCCCACCCCCACCCCAAAA	4.4	0.00028	-8.177	3.551	1537	19
galGal6_dna	site	Zscan4	R	3298	3314	TTATTCTGCACATCCAC	5.3	0.00028	-8.177	3.551	1538	6
galGal6_dna	site	Hoxa7	D	4212	4228	CACAATATTTAAAAAGC	6.1	0.00028	-8.177	3.551	1539	6
galGal6_dna	site	Tax_CREB	D	2425	2439	GGGACACATGTACCC	4.7	0.00028	-8.173	3.55	1540	7
galGal6_dna	site	NRSF	R	4628	4646	TTTCTGTTCCCAGAGCTCA	3.1	0.00028	-8.175	3.55	1541	4
galGal6_dna	site	SP1	D	3231	3240	CCCCACCCCA	6.3	0.00028	-8.172	3.549	1542	16
galGal6_dna	site	Pbx	R	3411	3422	GAGGGATTGTAA	6.3	0.00028	-8.172	3.549	1543	6
galGal6_dna	site	Tcf3	R	3801	3817	CAAACGTCAAAGACCTA	6.1	0.00028	-8.172	3.549	1544	4
galGal6_dna	site	AhR	D	544	554	CCAGCGTGCAC	6.1	0.00028	-8.171	3.548	1545	1
galGal6_dna	site	Sox12	D	745	758	TGTTTGTTATAACA	6.2	0.00028	-8.169	3.548	1546	5
galGal6_dna	site	Sox12	D	762	775	TGTTTGTTATAACA	6.2	0.00028	-8.169	3.548	1547	6
galGal6_dna	site	NFE2L2	D	1552	1562	GTTACATGGCA	5.8	0.00028	-8.171	3.548	1548	5
galGal6_dna	site	NFE2L2	D	3110	3120	GTGACTCACCC	5.8	0.00028	-8.171	3.548	1549	6
galGal6_dna	site	NFE2L2	D	3771	3781	CTGACCCAGCC	5.8	0.00028	-8.171	3.548	1550	7
galGal6_dna	site	NR2F1	R	4673	4686	TCACCCTTGCACAG	5.9	0.00028	-8.169	3.548	1551	4
galGal6_dna	site	MAX	D	2426	2435	GGACACATGT	5.8	0.00028	-8.167	3.547	1552	8
galGal6_dna	site	XFD-2	D	4172	4185	TTTAAAAACAACAA	6	0.00028	-8.166	3.547	1553	6
galGal6_dna	site	XFD-2	R	4213	4226	TTTTTAAATATTGT	6	0.00028	-8.166	3.547	1554	7
galGal6_dna	site	AP-2	R	4702	4713	CACCCCAGGGCC	6.2	0.00028	-8.167	3.547	1555	2
galGal6_dna	site	AP-1	R	3476	3487	TGACTCTTGGGG	6.4	0.00028	-8.166	3.546	1556	6
galGal6_dna	site	Lhx4	R	3574	3590	AAATATATTTAGGTTTG	5.7	0.00028	-8.165	3.546	1557	3
galGal6_dna	site	Sox17	D	317	331	GGTAGCAATTAAAAA	6.2	0.00028	-8.163	3.545	1558	6
galGal6_dna	site	SF1	R	1422	1429	TGACCTTA	6	0.00028	-8.163	3.545	1559	1
galGal6_dna	site	Rfx3	R	533	555	TGTGCACGCTGGCACCGACACAC	4.4	0.00029	-8.161	3.544	1560	3
galGal6_dna	site	SREBP	R	685	699	GAAATCACCCCACAA	6.3	0.00029	-8.16	3.544	1561	13
galGal6_dna	site	Spic	R	275	288	ATGAGCGTAAGTAT	5.5	0.00029	-8.158	3.543	1562	2
galGal6_dna	site	LRH1	R	2189	2200	CTCACCTTGGGC	6.4	0.00029	-8.158	3.543	1563	2
galGal6_dna	site	Pou3f3	D	2572	2588	GATTTATGAATTTGGGT	5.3	0.00029	-8.159	3.543	1564	1
galGal6_dna	site	Zfp281	D	3219	3233	CTTCCTCCCCACCCC	5.8	0.00029	-8.157	3.543	1565	31
galGal6_dna	site	NF-AT	D	1172	1181	TTGGAAAATG	6.7	0.00029	-8.156	3.542	1566	7
galGal6_dna	site	Foxj1	R	1971	1986	GGTACAAACACACAAG	6.1	0.00029	-8.155	3.542	1567	6
galGal6_dna	site	Zfp740	R	2769	2784	CCAACCCCCCGCAACG	6.3	0.00029	-8.155	3.542	1568	21
galGal6_dna	site	Sox11	D	2919	2935	GACGGAACAAAGCTTCA	6	0.00029	-8.156	3.542	1569	11
galGal6_dna	site	Zfp740	R	4466	4481	CCCCCCCACCCCCCCC	6.3	0.00029	-8.155	3.542	1570	22
galGal6_dna	site	Zfp740	R	4467	4482	CCCCCCCCACCCCCCC	6.3	0.00029	-8.155	3.542	1571	23
galGal6_dna	site	Sox6	D	822	831	CCTTTGTCAT	5.9	0.00029	-8.151	3.54	1572	5
galGal6_dna	site	Octamer1	D	4432	4442	GAATTTACTTA	6.3	0.00029	-8.15	3.54	1573	8
galGal6_dna	site	Mycn	D	552	561	CACACGTGTG	5.8	0.00029	-8.15	3.539	1574	5
galGal6_dna	site	Mycn	R	552	561	CACACGTGTG	5.8	0.00029	-8.15	3.539	1575	6
galGal6_dna	site	SPI1	D	4001	4007	AGGAAAT	6.3	0.00029	-8.149	3.539	1576	1
galGal6_dna	site	Mycn	R	4788	4797	AGCAGGTGGC	5.8	0.00029	-8.15	3.539	1577	7
galGal6_dna	site	Egr1	R	4821	4831	GCTGTAGGCGT	5.5	0.00029	-8.15	3.539	1578	11
galGal6_dna	site	Foxk1	D	4170	4186	CATTTAAAAACAACAAC	4.6	0.00029	-8.147	3.538	1579	4
galGal6_dna	site	Nkx2-5	R	4506	4515	TCACACTTCA	6.1	0.00029	-8.146	3.538	1580	7
galGal6_dna	site	CEBPA	D	377	385	TGTTACAAT	6.2	0.00029	-8.144	3.537	1581	2
galGal6_dna	site	Mrg2	R	750	765	AACAAGCTGTTATAAC	5.5	0.00029	-8.145	3.537	1582	1
galGal6_dna	site	IRF	D	790	804	GAGGCTTTCGTTTTA	5.9	0.00029	-8.145	3.537	1583	7
galGal6_dna	site	Gsh2	R	3402	3417	ATTGTAATTACTTCTC	5.7	0.00029	-8.145	3.537	1584	1
galGal6_dna	site	Sry	R	3578	3593	CCAAAATATATTTAGG	5.2	0.00029	-8.144	3.537	1585	5
galGal6_dna	site	Myc	R	250	259	GGAACGTGTC	5.8	0.00029	-8.141	3.536	1586	4
galGal6_dna	site	SRF	D	1720	1731	TCACAAATAAGG	3.8	0.00029	-8.142	3.536	1587	12
galGal6_dna	site	Sp4	R	3289	3305	ACATCCACCCACTGCCC	4.7	0.00029	-8.141	3.536	1588	4
galGal6_dna	site	Sp4	R	4473	4489	CATCCCCCCCCCCCCAC	4.7	0.00029	-8.141	3.536	1589	5
galGal6_dna	site	ESR2	D	2858	2875	CAGTGTCATTGCCACATA	5.6	0.00029	-8.14	3.535	1590	2
galGal6_dna	site	Dlx4	R	317	333	TCTTTTTAATTGCTACC	5.5	0.00029	-8.137	3.534	1591	6
galGal6_dna	site	SRF	R	674	691	CCCACAAATGGCAGCACT	5.3	0.00029	-8.137	3.534	1592	13
galGal6_dna	site	SREBP	D	1284	1295	CAAGCCACCCGA	6.1	0.00029	-8.138	3.534	1593	14
galGal6_dna	site	SRF	D	3280	3297	CACATGAAAGGGCAGTGG	5.3	0.00029	-8.137	3.534	1594	14
galGal6_dna	site	Zbtb3	D	4269	4285	GTGCTCGCTGCAATTAT	5.9	0.00029	-8.136	3.534	1595	7
galGal6_dna	site	Mafb	D	1339	1355	TTATTTACTGATGTCGG	5.3	0.00029	-8.135	3.533	1596	4
galGal6_dna	site	Mafb	D	1873	1889	GAATTTGCTGTCCCAAG	5.3	0.00029	-8.135	3.533	1597	5
galGal6_dna	site	Stat3	D	2702	2711	TCCCTGGAAA	5.7	0.00029	-8.135	3.533	1598	4
galGal6_dna	site	CKROX	R	4465	4473	CCCCCCCCC	6	0.00029	-8.135	3.533	1599	5
galGal6_dna	site	Egr1	R	4473	4486	CCCCCCCCCCCCAC	5	0.00029	-8.135	3.533	1600	12
galGal6_dna	site	CKROX	R	4475	4483	CCCCCCCCC	6	0.00029	-8.135	3.533	1601	6
galGal6_dna	site	CKROX	R	4476	4484	CCCCCCCCC	6	0.00029	-8.135	3.533	1602	7
galGal6_dna	site	CKROX	R	4477	4485	CCCCCCCCC	6	0.00029	-8.135	3.533	1603	8
galGal6_dna	site	CKROX	R	4478	4486	CCCCCCCCC	6	0.00029	-8.135	3.533	1604	9
galGal6_dna	site	Pax6	R	351	364	TTCACAGATGAGTA	5.5	0.00029	-8.133	3.532	1605	3
galGal6_dna	site	Klf4	R	2435	2444	TGGGTGGGTA	5.7	0.00029	-8.133	3.532	1606	6
galGal6_dna	site	YY1	R	3455	3471	ACTCCCCATCGTGTGAC	6.2	0.00029	-8.132	3.532	1607	9
galGal6_dna	site	Pou2f3	R	4367	4382	AGGTATGGTAATTCCA	4.8	0.00029	-8.133	3.532	1608	6
galGal6_dna	site	Irf4	R	1432	1446	CCCACTGAAACTGAT	5.2	0.00029	-8.129	3.53	1609	5
galGal6_dna	site	Pax5	D	2022	2041	AAAGTGTCGGTCCGGGACCG	6	0.0003	-8.127	3.53	1610	2
galGal6_dna	site	RSRFC4	D	3576	3592	AACCTAAATATATTTTG	3.5	0.0003	-8.128	3.53	1611	5
galGal6_dna	site	Ncx	R	1162	1171	CGGTAACAGT	5.7	0.0003	-8.126	3.529	1612	2
galGal6_dna	site	Mtf1	D	4383	4398	GTAACGTGGGCAGCTC	4.8	0.0003	-8.127	3.529	1613	3
galGal6_dna	site	MEF-2	R	4218	4229	AGCTTTTTAAAT	6	0.0003	-8.123	3.528	1614	6
galGal6_dna	site	TEAD1	D	4494	4505	TGCATTCCGGGT	5.7	0.0003	-8.121	3.527	1615	5
galGal6_dna	site	Barhl2	D	316	331	TGGTAGCAATTAAAAA	4.6	0.0003	-8.118	3.526	1616	1
galGal6_dna	site	Octamer1	D	3404	3416	GAAGTAATTACAA	6.2	0.0003	-8.12	3.526	1617	9
galGal6_dna	site	Irx6	D	3483	3499	AGTCAACATGTTTACAG	5.1	0.0003	-8.118	3.526	1618	4
galGal6_dna	site	Octamer1	D	4198	4210	AACATAATCAGGG	6.2	0.0003	-8.12	3.526	1619	10
galGal6_dna	site	Hic1	R	1464	1479	CCTGTGCCAGCTCAGC	5.6	0.0003	-8.116	3.525	1620	2
galGal6_dna	site	Pou1f1	D	3401	3417	TGAGAAGTAATTACAAT	5.5	0.0003	-8.117	3.525	1621	1
galGal6_dna	site	FOXF2	D	4317	4330	TTCAGGAAAACAAT	5.1	0.0003	-8.117	3.525	1622	4
galGal6_dna	site	HNF1	R	1982	1999	AAGTTTCTATTTAGGTAC	6	0.0003	-8.114	3.524	1623	4
galGal6_dna	site	Sp3	R	1406	1419	AGAAAAGGGGAGCG	6.1	0.0003	-8.111	3.523	1624	5
galGal6_dna	site	Zfp410	D	2564	2580	CACTCTGGGATTTATGA	4.9	0.0003	-8.109	3.522	1625	7
galGal6_dna	site	Hoxc9	D	3403	3418	AGAAGTAATTACAATC	5.8	0.0003	-8.111	3.522	1626	3
galGal6_dna	site	Hoxb9	D	3404	3419	GAAGTAATTACAATCC	5.5	0.0003	-8.11	3.522	1627	4
galGal6_dna	site	Sox21	R	3406	3421	AGGGATTGTAATTACT	6	0.0003	-8.111	3.522	1628	3
galGal6_dna	site	Octamer1	D	4661	4672	TGAATGCAAATA	3	0.0003	-8.11	3.522	1629	11
galGal6_dna	site	Pax2	R	1220	1227	AGTCATGG	6.1	0.0003	-8.109	3.521	1630	4
galGal6_dna	site	Isgf3g	D	4254	4268	CAGATCCGAAAGCAT	5.2	0.0003	-8.108	3.521	1631	9
galGal6_dna	site	Max	R	4379	4394	TGCCCACGTTACAGGT	5.5	0.0003	-8.107	3.521	1632	7
galGal6_dna	site	SP1	R	4471	4480	CCCCCCACCC	6.2	0.0003	-8.108	3.521	1633	17
galGal6_dna	site	GZF1	R	276	287	TGAGCGTAAGTA	3.1	0.0003	-8.104	3.52	1634	3
galGal6_dna	site	Nkx2-6	R	1881	1896	CGAGGCACTTGGGACA	5	0.0003	-8.106	3.52	1635	1
galGal6_dna	site	FOXD1	D	4938	4945	GTAAAAAA	6.4	0.0003	-8.104	3.52	1636	7
galGal6_dna	site	RP58	D	2868	2879	GCCACATATGGG	3.8	0.0003	-8.102	3.518	1637	4
galGal6_dna	site	Msx2	R	3403	3419	GGATTGTAATTACTTCT	5.2	0.0003	-8.101	3.518	1638	2
galGal6_dna	site	Rhox11	R	2505	2521	ACTGTGATGTACAAGGA	5.8	0.0003	-8.098	3.517	1639	9
galGal6_dna	site	Rhox11	R	4281	4297	CTGCCGGTGTAGATAAT	5.8	0.0003	-8.098	3.517	1640	10
galGal6_dna	site	USF1	D	4308	4314	CATGTGG	5.7	0.0003	-8.098	3.517	1641	7
galGal6_dna	site	Tel-2	R	996	1005	CCCCTTCCTG	6	0.0003	-8.096	3.516	1642	4
galGal6_dna	site	Ascl2	D	617	633	CACAGCATCTGCTCAAA	6.2	0.00031	-8.094	3.515	1643	4
galGal6_dna	site	AP-2alpha	R	1208	1216	GCCCTGGGG	6.3	0.00031	-8.093	3.515	1644	2
galGal6_dna	site	TFAP2A	R	1208	1216	GCCCTGGGG	6.3	0.00031	-8.093	3.515	1645	2
galGal6_dna	site	KROX	R	2551	2564	GACGCCTCCATCCA	5.5	0.00031	-8.093	3.515	1646	14
galGal6_dna	site	HNF4A	R	2791	2803	TGTTTAAAGGCCA	6.2	0.00031	-8.093	3.515	1647	3
galGal6_dna	site	KROX	R	3365	3378	CTCGCCTCCTACTG	5.5	0.00031	-8.093	3.515	1648	15
galGal6_dna	site	Lhx3	R	3401	3413	TAATTACTTCTCA	5	0.00031	-8.094	3.515	1649	7
galGal6_dna	site	Lhx3	D	4432	4444	GAATTTACTTACA	5	0.00031	-8.094	3.515	1650	8
galGal6_dna	site	AP-2alpha	D	4703	4711	GCCCTGGGG	6.3	0.00031	-8.093	3.515	1651	3
galGal6_dna	site	TFAP2A	D	4703	4711	GCCCTGGGG	6.3	0.00031	-8.093	3.515	1652	3
galGal6_dna	site	Dlx3	D	1705	1721	TCGTTGTAATTTGAGTC	5.2	0.00031	-8.09	3.514	1653	5
galGal6_dna	site	Sp4	R	2551	2567	AGTGACGCCTCCATCCA	4.6	0.00031	-8.09	3.514	1654	6
galGal6_dna	site	Nkx2-2	D	3735	3751	TTCACCACTCAATAGCC	5.6	0.00031	-8.089	3.513	1655	3
galGal6_dna	site	EBF1	D	52	61	GTCCTAGGGA	6.3	0.00031	-8.086	3.512	1656	2
galGal6_dna	site	Hoxb8	R	1637	1652	CATCGTTATAAAAAGA	5.7	0.00031	-8.086	3.512	1657	4
galGal6_dna	site	Foxa2	R	2139	2150	TGTTTGTATTAA	5.3	0.00031	-8.087	3.512	1658	8
galGal6_dna	site	TBX5	D	2754	2765	GTAGGTGTCCCT	6.2	0.00031	-8.086	3.512	1659	2
galGal6_dna	site	Myf6	R	4786	4801	TTGGAGCAGGTGGCCT	6.2	0.00031	-8.087	3.512	1660	2
galGal6_dna	site	Osf2	D	158	165	GCCACAGA	6.4	0.00031	-8.085	3.511	1661	5
galGal6_dna	site	Hoxc5	D	317	333	GGTAGCAATTAAAAAGA	5.5	0.00031	-8.085	3.511	1662	3
galGal6_dna	site	Dmbx1	R	797	813	ATAGCAGGATAAAACGA	5.3	0.00031	-8.085	3.511	1663	1
galGal6_dna	site	RXRA::VDR	D	2110	2124	GGGTGACGTGGTCCA	4.6	0.00031	-8.084	3.511	1664	3
galGal6_dna	site	Osf2	D	2935	2942	ACCGCAAG	6.4	0.00031	-8.085	3.511	1665	6
galGal6_dna	site	Gabpa	R	273	289	AATGAGCGTAAGTATAC	4.4	0.00031	-8.083	3.51	1666	4
galGal6_dna	site	Zfp281	R	2772	2786	GTCCAACCCCCCGCA	5.7	0.00031	-8.081	3.51	1667	32
galGal6_dna	site	Zfp161	D	545	560	CAGCGTGCACACGTGT	5.2	0.00031	-8.081	3.509	1668	1
galGal6_dna	site	CHX10	D	1984	1997	ACCTAAATAGAAAC	5.6	0.00031	-8.079	3.509	1669	1
galGal6_dna	site	Egr1	D	3226	3239	CCCACCCCCACCCC	4.9	0.00031	-8.079	3.509	1670	13
galGal6_dna	site	CHX10	D	3405	3418	AAGTAATTACAATC	5.6	0.00031	-8.079	3.509	1671	2
galGal6_dna	site	HIF1	R	247	260	GGGAACGTGTCCCA	5.3	0.00031	-8.078	3.508	1672	8
galGal6_dna	site	Lhx1	D	1982	1998	GTACCTAAATAGAAACT	4.9	0.00031	-8.079	3.508	1673	3
galGal6_dna	site	Myf	D	3362	3373	AGGCAGTAGGAG	5.9	0.00031	-8.076	3.507	1674	5
galGal6_dna	site	Pou2f3	R	4430	4445	TTGTAAGTAAATTCAT	4.7	0.00031	-8.074	3.507	1675	7
galGal6_dna	site	Bcl6b	R	1979	1994	TCTATTTAGGTACAAA	5.8	0.00031	-8.073	3.506	1676	2
galGal6_dna	site	HSF2	R	2817	2826	AGAACCGTCT	6.3	0.00031	-8.073	3.506	1677	2
galGal6_dna	site	Ehf	D	2915	2929	ATCAGACGGAACAAA	5.9	0.00031	-8.072	3.506	1678	2
galGal6_dna	site	Hoxc11	D	3076	3091	GCATCTCATTAAATTT	4.2	0.00031	-8.074	3.506	1679	3
galGal6_dna	site	Gm397	R	3271	3287	TTCATGTGCATTCATGT	5	0.00031	-8.073	3.506	1680	6
galGal6_dna	site	RXR::RAR_DR5	D	3653	3669	AGGTGAAATGAAGGTCC	5.2	0.00031	-8.072	3.506	1681	3
galGal6_dna	site	Hoxa4	R	4274	4290	TGTAGATAATTGCAGCG	5.2	0.00031	-8.073	3.506	1682	1
galGal6_dna	site	Stra13	D	1182	1195	CCATCACGTTTCCA	4.8	0.00031	-8.069	3.505	1683	5
galGal6_dna	site	Mycn	D	1952	1961	TCCACGAGCC	5.7	0.00031	-8.072	3.505	1684	8
galGal6_dna	site	Zic3	R	1957	1965	TGGGGGCTC	5.8	0.00031	-8.069	3.505	1685	4
galGal6_dna	site	Glis2	R	2771	2786	GTCCAACCCCCCGCAA	5.8	0.00031	-8.071	3.505	1686	2
galGal6_dna	site	E12	D	2785	2795	ACCAGATGGCC	6.2	0.00031	-8.071	3.505	1687	8
galGal6_dna	site	Rfx4	R	3973	3987	AGGCCCAGCAACGTG	4.5	0.00031	-8.07	3.505	1688	4
galGal6_dna	site	Mtf1	D	542	557	TGCCAGCGTGCACACG	4.7	0.00031	-8.067	3.504	1689	4
galGal6_dna	site	GABPA	D	779	789	CAGGAAGGGAA	4.7	0.00031	-8.068	3.504	1690	2
galGal6_dna	site	Irf3	R	3555	3568	AAGAAAGAAAACTT	6	0.00031	-8.067	3.504	1691	7
galGal6_dna	site	Irf3	D	3996	4009	GAAAAAGGAAATGA	6	0.00031	-8.067	3.504	1692	8
galGal6_dna	site	Irf3	D	4022	4035	AAAAACGACAACCA	6	0.00031	-8.067	3.504	1693	9
galGal6_dna	site	Atf1	R	2109	2124	TGGACCACGTCACCCC	4.2	0.00031	-8.067	3.503	1694	4
galGal6_dna	site	GLI	R	2151	2162	TCCGGGTGTGCC	5.9	0.00031	-8.066	3.503	1695	3
galGal6_dna	site	TP53	R	4230	4249	TAAAACAAGCCTGGGATTCC	1.8	0.00031	-8.065	3.503	1696	5
galGal6_dna	site	RORA_2	R	1753	1766	TAAAGTTAGGTGAA	3.7	0.00031	-8.063	3.502	1697	2
galGal6_dna	site	Elk3	R	273	289	AATGAGCGTAAGTATAC	5.1	0.00032	-8.062	3.501	1698	3
galGal6_dna	site	Gcm1	D	1490	1505	AACTGCCCACATCTTC	5.4	0.00032	-8.061	3.501	1699	2
galGal6_dna	site	IRF2	R	1767	1784	GAGATATGAAACTGTTTC	4.1	0.00032	-8.062	3.501	1700	8
galGal6_dna	site	Gcm1	D	1920	1935	CAATGCCAGCATCTCA	5.4	0.00032	-8.061	3.501	1701	3
galGal6_dna	site	MTF-1	D	2371	2384	CCTGCGCTGCGCCG	5.3	0.00032	-8.061	3.501	1702	3
galGal6_dna	site	ESR2	D	2591	2608	AAGCGTCACACTGCCCTG	5.5	0.00032	-8.062	3.501	1703	3
galGal6_dna	site	Gcm1	D	3204	3219	CCAAACCCTCATCAGC	5.4	0.00032	-8.061	3.501	1704	4
galGal6_dna	site	Sox4	R	3604	3620	TGATGCACAATGGAAAA	5.9	0.00032	-8.062	3.501	1705	11
galGal6_dna	site	Sox6	D	4058	4067	GCTTTGTTCA	5.8	0.00032	-8.061	3.501	1706	6
galGal6_dna	site	Hoxb5	D	4433	4448	AATTTACTTACAACAT	5.5	0.00032	-8.061	3.501	1707	3
galGal6_dna	site	LRH1	R	4675	4686	TCACCCTTGCAC	6.3	0.00032	-8.06	3.501	1708	3
galGal6_dna	site	AP-4	R	839	856	TCAAGCAGCTGAGGAAAG	5.8	0.00032	-8.059	3.5	1709	5
galGal6_dna	site	CREB1	D	2113	2120	TGACGTGG	6	0.00032	-8.058	3.5	1710	3
galGal6_dna	site	Barhl2	D	362	377	GAAAACCAGTTATTCT	4.5	0.00032	-8.056	3.499	1711	2
galGal6_dna	site	Pax-4	R	2057	2068	CATCACCACTCC	6.1	0.00032	-8.056	3.499	1712	17
galGal6_dna	site	Pax-4	D	2928	2939	AAGCTTCACCGC	6.1	0.00032	-8.056	3.499	1713	18
galGal6_dna	site	NHLH1	R	619	630	GAGCAGATGCTG	5.5	0.00032	-8.054	3.498	1714	6
galGal6_dna	site	ZBRK1	R	3163	3177	GGCCAGCAGGGATGT	4.5	0.00032	-8.054	3.498	1715	2
galGal6_dna	site	Hoxa10	D	3404	3419	GAAGTAATTACAATCC	5.8	0.00032	-8.055	3.498	1716	4
galGal6_dna	site	Myb	R	3805	3821	ATTGCAAACGTCAAAGA	5.5	0.00032	-8.053	3.498	1717	5
galGal6_dna	site	Nkx2-6	R	525	540	CGACACACTTGTAGCC	4.9	0.00032	-8.053	3.497	1718	2
galGal6_dna	site	Nkx2-6	D	2131	2146	GATGGCACTTAATACA	4.9	0.00032	-8.053	3.497	1719	3
galGal6_dna	site	RREB1	D	4188	4207	ACAAAAACCAAACATAATCA	4.2	0.00032	-8.051	3.497	1720	20
galGal6_dna	site	RREB1	R	4472	4491	CCCATCCCCCCCCCCCCACC	4.2	0.00032	-8.051	3.497	1721	21
galGal6_dna	site	MEF-2	D	1636	1647	TTCTTTTTATAA	5.9	0.00032	-8.049	3.496	1722	7
galGal6_dna	site	Pou1f1	R	3077	3093	GAAAATTTAATGAGATG	5.4	0.00032	-8.05	3.496	1723	2
galGal6_dna	site	Pax	D	3108	3118	GTGTGACTCAC	6	0.00032	-8.051	3.496	1724	2
galGal6_dna	site	FOXD1	R	185	192	GTAACCAC	6.1	0.00032	-8.048	3.495	1725	8
galGal6_dna	site	HSF1	D	1742	1758	AGGCTGGGAGCTTCACC	5	0.00032	-8.048	3.495	1726	3
galGal6_dna	site	HSF1	R	2497	2513	GTACAAGGAGCTTCTCA	5	0.00032	-8.048	3.495	1727	4
galGal6_dna	site	Sox14	R	1703	1718	TCAAATTACAACGAGT	5.8	0.00032	-8.046	3.494	1728	3
galGal6_dna	site	Msx2	D	3402	3418	GAGAAGTAATTACAATC	5.1	0.00032	-8.045	3.494	1729	3
galGal6_dna	site	Sox14	R	3406	3421	AGGGATTGTAATTACT	5.8	0.00032	-8.046	3.494	1730	4
galGal6_dna	site	Foxl1	D	4317	4333	TTCAGGAAAACAATAGC	4.3	0.00032	-8.046	3.494	1731	6
galGal6_dna	site	Spz1	D	94	108	GGTGGAGGCAATGCC	6.3	0.00032	-8.044	3.493	1732	8
galGal6_dna	site	Cutl1	D	189	203	TTACTATGATGACGG	5.9	0.00032	-8.043	3.493	1733	1
galGal6_dna	site	Arid3a	R	933	949	TTGCTTAATTCAATCTA	6.1	0.00032	-8.042	3.493	1734	2
galGal6_dna	site	FOXF2	D	896	909	ATCCAGTAAACAGT	5	0.00032	-8.041	3.492	1735	5
galGal6_dna	site	Irx2	R	2424	2440	TGGGTACATGTGTCCCT	5	0.00032	-8.04	3.492	1736	4
galGal6_dna	site	Zfp128	D	3829	3845	GCACGGCCGTACAACAG	4.2	0.00032	-8.04	3.492	1737	1
galGal6_dna	site	Hmbox1	R	3926	3942	GATGCCTAGTTAGGTAA	5.4	0.00032	-8.04	3.492	1738	2
galGal6_dna	site	SRF	R	1722	1733	TCCCTTATTTGT	3.6	0.00032	-8.039	3.491	1739	15
galGal6_dna	site	Erg	R	3066	3081	AGATGCTTCCTGAAAC	4.8	0.00032	-8.039	3.491	1740	1
galGal6_dna	site	Sox1	D	319	334	TAGCAATTAAAAAGAG	6.1	0.00032	-8.037	3.49	1741	2
galGal6_dna	site	Foxk1	R	1335	1351	CATCAGTAAATAAGCTT	4.4	0.00032	-8.036	3.49	1742	5
galGal6_dna	site	Lhx5	D	3076	3092	GCATCTCATTAAATTTT	4.7	0.00032	-8.036	3.49	1743	2
galGal6_dna	site	Foxk1	R	3486	3502	GGGCTGTAAACATGTTG	4.4	0.00032	-8.036	3.49	1744	6
galGal6_dna	site	p53	R	249	258	GAACGTGTCC	6.5	0.00032	-8.035	3.489	1745	3
galGal6_dna	site	PR	D	701	727	GCTATTGTTATGTGGTGTTCCCACTGG	4.3	0.00032	-8.033	3.489	1746	1
galGal6_dna	site	Lhx3	R	2572	2584	AAATTCATAAATC	4.9	0.00032	-8.033	3.489	1747	9
galGal6_dna	site	p53	D	4238	4247	AGGCTTGTTT	6.5	0.00032	-8.035	3.489	1748	4
galGal6_dna	site	RFX1_EF-C_	R	189	202	CGTCATCATAGTAA	6	0.00032	-8.032	3.488	1749	3
galGal6_dna	site	Msx1	R	318	333	TCTTTTTAATTGCTAC	5.8	0.00033	-8.032	3.488	1750	4
galGal6_dna	site	Sox5	D	1793	1808	GCTAAAACAATGAGGA	5.8	0.00032	-8.032	3.488	1751	7
galGal6_dna	site	RFX1_EF-C_	D	2561	2574	CGTCACTCTGGGAT	6	0.00032	-8.032	3.488	1752	4
galGal6_dna	site	Pax-6	R	1550	1563	CTGCCATGTAACTG	4.5	0.00033	-8.03	3.487	1753	7
galGal6_dna	site	Lmx1b	R	4212	4228	GCTTTTTAAATATTGTG	4.8	0.00033	-8.03	3.487	1754	5
galGal6_dna	site	Pax-4	R	689	718	ACACCACATAACAATAGCAGAAATCACCCC	5.9	0.00033	-8.028	3.486	1755	19
galGal6_dna	site	Gm5454	R	3066	3081	AGATGCTTCCTGAAAC	4.5	0.00033	-8.026	3.486	1756	2
galGal6_dna	site	Tcfap2a	D	2958	2972	ATACCTGGAGGCAGA	6.2	0.00033	-8.026	3.485	1757	1
galGal6_dna	site	Sox11	D	4006	4022	ATGAAATCAAAGGGAAA	5.8	0.00033	-8.024	3.485	1758	12
galGal6_dna	site	SP1	D	1962	1971	CCCACTCCCC	6.1	0.00033	-8.021	3.484	1759	18
galGal6_dna	site	SP1	R	3367	3376	CGCCTCCTAC	6.1	0.00033	-8.021	3.484	1760	19
galGal6_dna	site	Mycn	D	3971	3980	TTCACGTTGC	5.6	0.00033	-8.023	3.484	1761	9
galGal6_dna	site	Hoxc8	D	4273	4288	TCGCTGCAATTATCTA	5.7	0.00033	-8.021	3.484	1762	3
galGal6_dna	site	NF-Y	R	1007	1019	GAGGGACCAATGC	6.1	0.00033	-8.021	3.483	1763	1
galGal6_dna	site	Six4	D	2360	2376	ATCTCTGAGACCCTGCG	5.1	0.00033	-8.02	3.483	1764	1
galGal6_dna	site	Six4	R	2688	2704	GGATGGGACACCCACCA	5.1	0.00033	-8.02	3.483	1765	2
galGal6_dna	site	Nobox	D	3408	3415	TAATTACA	6.2	0.00033	-8.02	3.483	1766	3
galGal6_dna	site	Ascl2	D	841	857	TTCCTCAGCTGCTTGAG	6.1	0.00033	-8.018	3.482	1767	5
galGal6_dna	site	HNF1A	R	900	913	TGTAACTGTTTACT	5.1	0.00033	-8.017	3.482	1768	3
galGal6_dna	site	Rfx4	R	2767	2781	ACCCCCCGCAACGAA	4.4	0.00033	-8.018	3.482	1769	5
galGal6_dna	site	COUPdirectrepeat1	R	3950	3962	TGCTCTTTGACTC	5.5	0.00033	-8.019	3.482	1770	1
galGal6_dna	site	Tcf3	R	187	203	CCGTCATCATAGTAACC	5.9	0.00033	-8.014	3.481	1771	5
galGal6_dna	site	Sp3	D	2038	2051	ACCGCAGGGCGAGG	6	0.00033	-8.015	3.481	1772	6
galGal6_dna	site	FOXJ2	D	2514	2527	ATCACAGTGTTGTT	5.9	0.00033	-8.015	3.481	1773	4
galGal6_dna	site	Zfp281	R	2770	2784	CCAACCCCCCGCAAC	5.6	0.00033	-8.015	3.481	1774	33
galGal6_dna	site	AP1.2	D	3516	3526	GATGAGCCAGG	6	0.00033	-8.016	3.481	1775	7
galGal6_dna	site	Tcfap2e	D	1204	1218	GGTGCCCCAGGGCAG	5.9	0.00033	-8.014	3.48	1776	1
galGal6_dna	site	Srf	D	1983	1996	TACCTAAATAGAAA	5.9	0.00033	-8.012	3.48	1777	7
galGal6_dna	site	Srf	R	1983	1996	TTTCTATTTAGGTA	5.9	0.00033	-8.012	3.48	1778	8
galGal6_dna	site	NR2F1	R	2980	2993	GGATCCCTGAACCT	5.7	0.00033	-8.012	3.48	1779	5
galGal6_dna	site	Obox5	D	796	812	TTCGTTTTATCCTGCTA	4.4	0.00033	-8.011	3.479	1780	5
galGal6_dna	site	VDR_CAR_PXR	D	1369	1389	AATGCACTCTTTGGAACTGTT	5.3	0.00033	-8.01	3.479	1781	6
galGal6_dna	site	Egr1	R	3227	3237	GGTGGGGGTGG	5.3	0.00033	-8.01	3.479	1782	14
galGal6_dna	site	Egr1	R	4461	4474	ACCCCCCCCCTTTT	4.8	0.00033	-8.01	3.479	1783	15
galGal6_dna	site	Myf6	D	490	505	GGGGAACAGGTTCCTG	6.1	0.00033	-8.009	3.478	1784	3
galGal6_dna	site	Barx2	R	3402	3417	ATTGTAATTACTTCTC	5.7	0.00033	-8.009	3.478	1785	1
galGal6_dna	site	Hoxb6	R	4275	4290	TGTAGATAATTGCAGC	5.8	0.00033	-8.007	3.478	1786	5
galGal6_dna	site	Sox6	D	702	711	CTATTGTTAT	5.6	0.00033	-8.006	3.477	1787	7
galGal6_dna	site	AP-1	R	1222	1229	GTAGTCAT	6.3	0.00033	-8.006	3.477	1788	7
galGal6_dna	site	Hoxc10	R	1637	1652	CATCGTTATAAAAAGA	4.3	0.00033	-8.005	3.477	1789	2
galGal6_dna	site	AP-1	D	1898	1905	TGGGTCAT	6.3	0.00033	-8.006	3.477	1790	8
galGal6_dna	site	Mafb	R	4339	4355	CTTTGTGCTGATAACAG	5.1	0.00033	-8.005	3.477	1791	6
galGal6_dna	site	Sox6	R	4347	4356	CCTTTGTGCT	5.6	0.00033	-8.006	3.477	1792	8
galGal6_dna	site	STAT	R	80	92	CGTTCTTCTGGTC	6.4	0.00033	-8.003	3.476	1793	4
galGal6_dna	site	Hoxa7	D	317	333	GGTAGCAATTAAAAAGA	5.9	0.00033	-8.004	3.476	1794	7
galGal6_dna	site	Ar	R	1696	1717	CAAATTACAACGAGTCCTGGGG	4.7	0.00033	-8.004	3.476	1795	1
galGal6_dna	site	PPARG	R	2875	2894	CTGATTCAGTGTGTCCCCAT	3.5	0.00033	-8.004	3.476	1796	5
galGal6_dna	site	Gata3	R	4333	4354	TTTGTGCTGATAACAGAGCTTG	4.6	0.00033	-8.004	3.476	1797	4
galGal6_dna	site	Cdx1	R	190	205	TACCGTCATCATAGTA	5.4	0.00033	-8.002	3.475	1798	2
galGal6_dna	site	Cdx1	D	3403	3418	AGAAGTAATTACAATC	5.4	0.00033	-8.002	3.475	1799	3
galGal6_dna	site	Irf6	R	1430	1446	CCCACTGAAACTGATCC	5.1	0.00034	-7.999	3.474	1800	2
galGal6_dna	site	YY1	D	680	688	GCCATTTGT	6.2	0.00034	-7.996	3.473	1801	10
galGal6_dna	site	YY1	D	1181	1189	GCCATCACG	6.2	0.00034	-7.996	3.473	1802	11
galGal6_dna	site	Irf4	D	1987	2001	TAAATAGAAACTTAG	5	0.00034	-7.997	3.473	1803	6
galGal6_dna	site	Nkx2-5	R	2136	2142	TTAAGTG	6.6	0.00034	-7.997	3.473	1804	8
galGal6_dna	site	RREB1	R	4462	4481	CCCCCCCACCCCCCCCCTTT	4.1	0.00034	-7.998	3.473	1805	22
galGal6_dna	site	Glis2	R	683	698	AAATCACCCCACAAAT	5.7	0.00034	-7.995	3.472	1806	3
galGal6_dna	site	Foxa2	R	740	756	TTATAACAAACAAGGAT	5.1	0.00034	-7.994	3.472	1807	9
galGal6_dna	site	TBP	R	793	807	GGATAAAACGAAAGC	5.9	0.00034	-7.995	3.472	1808	4
galGal6_dna	site	NHLH1	D	2737	2748	GAGCACCTGCTG	5.4	0.00034	-7.994	3.472	1809	7
galGal6_dna	site	IRF1	D	4002	4013	GGAAATGAAATC	5.2	0.00034	-7.994	3.472	1810	8
galGal6_dna	site	Dlx5	R	4273	4288	TAGATAATTGCAGCGA	6	0.00034	-7.994	3.472	1811	3
galGal6_dna	site	Zbtb3	R	4288	4304	GAAAACACTGCCGGTGT	5.7	0.00034	-7.994	3.472	1812	8
galGal6_dna	site	GCNF	R	874	891	ACTATGGTCAAGGACTGC	2.5	0.00034	-7.991	3.471	1813	3
galGal6_dna	site	CACD	D	3204	3211	CCAAACCC	6.1	0.00034	-7.993	3.471	1814	7
galGal6_dna	site	Zfp740	D	3223	3238	CTCCCCACCCCCACCC	6.1	0.00034	-7.993	3.471	1815	24
galGal6_dna	site	Foxj1	D	3481	3496	AGAGTCAACATGTTTA	5.9	0.00034	-7.991	3.471	1816	7
galGal6_dna	site	Sox17	R	3604	3618	ATGCACAATGGAAAA	6	0.00034	-7.993	3.471	1817	7
galGal6_dna	site	Ehf	R	3996	4012	ATTTCATTTCCTTTTTC	5.4	0.00034	-7.992	3.471	1818	3
galGal6_dna	site	Ebox	R	12	21	TCACGTGTGA	6.2	0.00034	-7.99	3.47	1819	8
galGal6_dna	site	HNF3	D	267	284	ATCTGTGTATACTTACGC	6.2	0.00034	-7.991	3.47	1820	3
galGal6_dna	site	Ebox	R	3616	3625	GCACCTGATG	6.2	0.00034	-7.99	3.47	1821	9
galGal6_dna	site	HNF3	R	4189	4206	GATTATGTTTGGTTTTTG	6.2	0.00034	-7.991	3.47	1822	4
galGal6_dna	site	HSF1	R	1943	1959	CTCGTGGAGGTTTCATC	4.9	0.00034	-7.989	3.469	1823	5
galGal6_dna	site	C_EBPalpha	R	3095	3108	CTGTTACAAAACAT	6	0.00034	-7.987	3.469	1824	4
galGal6_dna	site	HSF1	R	4441	4457	TTTCCAGGAATGTTGTA	4.9	0.00034	-7.989	3.469	1825	6
galGal6_dna	site	Nkx2-5	R	525	540	CGACACACTTGTAGCC	5.1	0.00034	-7.985	3.468	1826	9
galGal6_dna	site	Obox2	R	3409	3425	GCAGAGGGATTGTAATT	4.6	0.00034	-7.985	3.468	1827	1
galGal6_dna	site	LXR_PXR_CAR_COUP_RAR	R	3825	3841	TGTACGGCCGTGCAGCC	5.8	0.00034	-7.986	3.468	1828	1
galGal6_dna	site	Msx3	D	316	331	TGGTAGCAATTAAAAA	4.8	0.00034	-7.983	3.467	1829	4
galGal6_dna	site	Foxq1	D	3488	3498	ACATGTTTACA	5.6	0.00034	-7.982	3.467	1830	2
galGal6_dna	site	Lhx5	D	317	333	GGTAGCAATTAAAAAGA	4.6	0.00034	-7.982	3.466	1831	3
galGal6_dna	site	ZNF219	R	2772	2783	CAACCCCCCGCA	4.1	0.00034	-7.98	3.466	1832	15
galGal6_dna	site	Octamer1	R	3409	3420	GGGATTGTAATT	2.7	0.00034	-7.981	3.466	1833	12
galGal6_dna	site	CREB1	R	3907	3914	TGACGGCA	5.9	0.00034	-7.98	3.466	1834	4
galGal6_dna	site	Gata6	R	4336	4352	TGTGCTGATAACAGAGC	5.7	0.00034	-7.982	3.466	1835	3
galGal6_dna	site	Foxa2	D	270	281	TGTGTATACTTA	5.1	0.00034	-7.978	3.465	1836	10
galGal6_dna	site	Nkx3-1	D	527	538	CTACAAGTGTGT	5.6	0.00034	-7.978	3.465	1837	5
galGal6_dna	site	v-Jun	D	2126	2141	GTGATGATGGCACTTA	2.2	0.00034	-7.979	3.465	1838	7
galGal6_dna	site	RP58	D	351	362	TACTCATCTGTG	3.5	0.00034	-7.976	3.464	1839	5
galGal6_dna	site	Cphx	R	932	945	TTAATTCAATCTAG	4.8	0.00034	-7.975	3.464	1840	4
galGal6_dna	site	PLZF	R	1750	1778	TGAAACTGTTTCTAAAGTTAGGTGAAGCT	2.2	0.00034	-7.976	3.464	1841	3
galGal6_dna	site	Pax-6	D	117	130	CTGACCGGGCAGGT	4.4	0.00034	-7.974	3.463	1842	8
galGal6_dna	site	Pax-2	D	1833	1841	GACAAACTC	5.7	0.00034	-7.974	3.463	1843	4
galGal6_dna	site	Pax-6	R	2524	2537	CTGAGTTGGAAACA	4.4	0.00034	-7.974	3.463	1844	9
galGal6_dna	site	Etv5	R	3066	3081	AGATGCTTCCTGAAAC	4.5	0.00034	-7.974	3.463	1845	2
galGal6_dna	site	Lmx1a	D	3076	3092	GCATCTCATTAAATTTT	5.1	0.00034	-7.973	3.463	1846	5
galGal6_dna	site	Mafk	D	1872	1886	GGAATTTGCTGTCCC	5.7	0.00034	-7.973	3.462	1847	3
galGal6_dna	site	core-binding-factor	R	4024	4031	TGTCGTTT	5.9	0.00034	-7.972	3.462	1848	1
galGal6_dna	site	Otx1	R	732	748	AACAAGGATTTAGTCCT	4.9	0.00035	-7.968	3.461	1849	1
galGal6_dna	site	Oct-4_POU5F1_	R	1713	1727	ATTTGTGACTCAAAT	5.2	0.00035	-7.968	3.46	1850	4
galGal6_dna	site	Hoxc13	R	4115	4130	CCAGCTCTTAAACAGA	4.7	0.00035	-7.966	3.46	1851	4
galGal6_dna	site	Hoxa5	D	4433	4448	AATTTACTTACAACAT	5.5	0.00035	-7.967	3.46	1852	3
galGal6_dna	site	Pbx	R	4891	4902	GAGAGATGGCAG	6.1	0.00035	-7.968	3.46	1853	7
galGal6_dna	site	c-Maf	D	4	22	GTAGGTGCTCACACGTGAA	6	0.00035	-7.965	3.459	1854	2
galGal6_dna	site	Nkx2-4	D	2131	2146	GATGGCACTTAATACA	5.7	0.00035	-7.965	3.459	1855	1
galGal6_dna	site	Hoxd13	R	2569	2584	AAATTCATAAATCCCA	5.4	0.00035	-7.964	3.459	1856	5
galGal6_dna	site	Nr2f2	D	2712	2727	CACTCAGGGTCAAGGG	5.4	0.00035	-7.964	3.459	1857	2
galGal6_dna	site	T	D	125	135	GCAGGTGGGAA	3.4	0.00035	-7.962	3.458	1858	4
galGal6_dna	site	Muscle-initiator-sequences-19	D	2164	2184	TGGGGGACTCACAGAACTGCC	5.9	0.00035	-7.962	3.458	1859	1
galGal6_dna	site	RFX	R	2628	2636	GCGTTGCCC	6.2	0.00035	-7.962	3.458	1860	1
galGal6_dna	site	AP-1	D	3111	3118	TGACTCAC	6.2	0.00035	-7.961	3.458	1861	9
galGal6_dna	site	Sox14	D	3406	3421	AGTAATTACAATCCCT	5.7	0.00035	-7.963	3.458	1862	5
galGal6_dna	site	Lhx4	R	4196	4212	GGCCCTGATTATGTTTG	5.4	0.00035	-7.962	3.458	1863	4
galGal6_dna	site	Hoxc4	D	4212	4228	CACAATATTTAAAAAGC	5	0.00035	-7.962	3.458	1864	2
galGal6_dna	site	Hoxa3	D	316	329	TGGTAGCAATTAAA	5.4	0.00035	-7.959	3.457	1865	6
galGal6_dna	site	Zfp187	D	1239	1252	CCATGCACCAAAAC	3.5	0.00035	-7.96	3.457	1866	2
galGal6_dna	site	Dmbx1	D	1424	1440	AGGTCAGGATCAGTTTC	5.1	0.00035	-7.961	3.457	1867	2
galGal6_dna	site	Cdx2	D	3403	3418	AGAAGTAATTACAATC	5.1	0.00035	-7.961	3.457	1868	1
galGal6_dna	site	Tbp	D	4211	4226	CCACAATATTTAAAAA	5.9	0.00035	-7.96	3.457	1869	9
galGal6_dna	site	Hoxa3	D	4273	4286	TCGCTGCAATTATC	5.4	0.00035	-7.959	3.457	1870	7
galGal6_dna	site	CREB	D	194	205	ATGATGACGGTA	5.7	0.00035	-7.959	3.456	1871	8
galGal6_dna	site	FOXL1	R	274	281	TAAGTATA	5.9	0.00035	-7.958	3.456	1872	4
galGal6_dna	site	Ets	D	1501	1508	TCTTCCTC	6.4	0.00035	-7.958	3.456	1873	3
galGal6_dna	site	RXRA::VDR	R	1606	1620	TGCTCATCTGGTTCA	4.4	0.00035	-7.957	3.456	1874	4
galGal6_dna	site	Nkx2-2	R	2264	2280	GTGTCCACGTGAGAGGT	5.4	0.00035	-7.959	3.456	1875	4
galGal6_dna	site	Irx3	D	3088	3104	ATTTTCCATGTTTTGTA	5	0.00035	-7.958	3.456	1876	8
galGal6_dna	site	Stra13	D	11	24	CTCACACGTGAATT	4.6	0.00035	-7.956	3.455	1877	6
galGal6_dna	site	Elk1	R	273	289	AATGAGCGTAAGTATAC	4.7	0.00035	-7.955	3.455	1878	2
galGal6_dna	site	POU3F2	R	3083	3096	ATGGAAAATTTAAT	3.5	0.00035	-7.955	3.455	1879	6
galGal6_dna	site	Hoxd1	D	3403	3419	AGAAGTAATTACAATCC	5.5	0.00035	-7.955	3.455	1880	2
galGal6_dna	site	Octamer	D	4163	4173	GCTTTTGCATT	6.1	0.00035	-7.956	3.455	1881	3
galGal6_dna	site	KROX	R	4478	4491	CCCATCCCCCCCCC	5.3	0.00035	-7.956	3.455	1882	16
galGal6_dna	site	HSF2	D	3072	3081	GGAAGCATCT	6.2	0.00035	-7.953	3.454	1883	3
galGal6_dna	site	Irf5	D	4254	4268	CAGATCCGAAAGCAT	4.5	0.00035	-7.952	3.454	1884	4
galGal6_dna	site	Hoxc8	R	4433	4448	ATGTTGTAAGTAAATT	5.6	0.00035	-7.954	3.454	1885	4
galGal6_dna	site	Barhl2	D	1794	1809	CTAAAACAATGAGGAC	4.3	0.00035	-7.951	3.453	1886	3
galGal6_dna	site	Pax5	R	2364	2383	GGCGCAGCGCAGGGTCTCAG	5.8	0.00035	-7.951	3.453	1887	3
galGal6_dna	site	Gfi	D	4008	4017	GAAATCAAAG	6.5	0.00035	-7.95	3.453	1888	5
galGal6_dna	site	Evi1	R	3012	3025	CAGACAAGAGCAAA	3.9	0.00035	-7.949	3.452	1889	4
galGal6_dna	site	Pax4	D	3926	3942	TTACCTAACTAGGCATC	4.9	0.00035	-7.949	3.452	1890	5
galGal6_dna	site	FXR_RXR-alpha	R	1387	1400	CTGGGTGATTCAAC	5.5	0.00035	-7.947	3.451	1891	2
galGal6_dna	site	Hoxd12	D	3076	3092	GCATCTCATTAAATTTT	3.6	0.00035	-7.945	3.451	1892	2
galGal6_dna	site	Osr2	D	3320	3335	AGGTCTGGTAGCAGCG	4.5	0.00035	-7.946	3.451	1893	3
galGal6_dna	site	Hoxb13	D	318	333	GTAGCAATTAAAAAGA	5.5	0.00036	-7.943	3.45	1894	4
galGal6_dna	site	Hoxc10	R	2570	2585	CAAATTCATAAATCCC	4.2	0.00035	-7.943	3.45	1895	3
galGal6_dna	site	Spz1	D	612	622	AGAGTCACAGC	6	0.00036	-7.941	3.449	1896	9
galGal6_dna	site	Ikaros	D	2053	2062	GCTGGGAGTG	6.1	0.00036	-7.942	3.449	1897	3
galGal6_dna	site	Hoxb4	D	4274	4290	CGCTGCAATTATCTACA	5.3	0.00036	-7.942	3.449	1898	2
galGal6_dna	site	PLAG1	D	4469	4482	GGGGGTGGGGGGGG	4.3	0.00036	-7.942	3.449	1899	5
galGal6_dna	site	Zfp161	D	543	558	GCCAGCGTGCACACGT	5	0.00036	-7.94	3.448	1900	2
galGal6_dna	site	Irf4	D	658	672	GGTATGGAAACTTGG	4.9	0.00036	-7.939	3.448	1901	7
galGal6_dna	site	MYB	D	1164	1174	TGTTACCGTTG	6.2	0.00036	-7.94	3.448	1902	2
galGal6_dna	site	Klf7	D	3771	3786	CTGACCCAGCCCTTGC	5	0.00036	-7.94	3.448	1903	6
galGal6_dna	site	Ipf1	D	3404	3419	GAAGTAATTACAATCC	5.5	0.00036	-7.937	3.447	1904	2
galGal6_dna	site	IRF2	D	3885	3902	GCAAAGCTAAAAGAAAAC	3.9	0.00036	-7.937	3.447	1905	9
galGal6_dna	site	Tgif2	D	352	367	ACTCATCTGTGAAAAC	4.3	0.00036	-7.934	3.446	1906	2
galGal6_dna	site	Pbx-1b	D	1122	1136	CTCATCAGTCCGTAT	4.2	0.00036	-7.936	3.446	1907	1
galGal6_dna	site	Dbx2	D	1794	1809	CTAAAACAATGAGGAC	5.9	0.00036	-7.934	3.446	1908	2
galGal6_dna	site	Zfp691	R	2732	2748	CAGCAGGTGCTCAGAGC	4.3	0.00036	-7.935	3.446	1909	5
galGal6_dna	site	Myf	D	2737	2748	GAGCACCTGCTG	5.7	0.00036	-7.934	3.446	1910	6
galGal6_dna	site	Arid3a	R	3402	3418	GATTGTAATTACTTCTC	6	0.00036	-7.934	3.446	1911	3
galGal6_dna	site	Hoxa11	D	3830	3845	CACGGCCGTACAACAG	4	0.00036	-7.934	3.446	1912	4
galGal6_dna	site	RP58	D	4304	4315	CGGACATGTGGA	3.4	0.00036	-7.934	3.446	1913	6
galGal6_dna	site	Foxl1	R	4432	4448	ATGTTGTAAGTAAATTC	4.1	0.00036	-7.936	3.446	1914	7
galGal6_dna	site	AhR_>Arnt_HIF-1	R	12	20	CACGTGTGA	6.6	0.00036	-7.931	3.445	1915	6
galGal6_dna	site	Znf143	D	276	295	TACTTACGCTCATTCAGCTC	5.3	0.00036	-7.932	3.445	1916	6
galGal6_dna	site	Znf143	R	2096	2115	TCACCCCCAGTCTGCTCCGC	5.3	0.00036	-7.932	3.445	1917	7
galGal6_dna	site	Tcfap2c	R	2322	2336	TGTGCCTGAAGCCAA	6	0.00036	-7.933	3.445	1918	1
galGal6_dna	site	Tlx2	D	4166	4182	TTTGCATTTAAAAACAA	5.6	0.00036	-7.932	3.445	1919	2
galGal6_dna	site	E2A	R	2116	2129	TCACCTGGACCACG	6.1	0.00036	-7.929	3.443	1920	8
galGal6_dna	site	E12	R	2894	2904	TGCAGGTGCCC	6	0.00036	-7.929	3.443	1921	9
galGal6_dna	site	Msx3	R	1336	1351	CATCAGTAAATAAGCT	4.7	0.00036	-7.925	3.442	1922	5
galGal6_dna	site	Sox1	D	2137	2152	ACTTAATACAAACAGG	6	0.00036	-7.926	3.442	1923	3
galGal6_dna	site	AREB6	D	2956	2967	CTATACCTGGAG	5.8	0.00036	-7.924	3.442	1924	9
galGal6_dna	site	Foxa2	D	4661	4677	TGAATGCAAATACTGTG	5	0.00036	-7.926	3.442	1925	11
galGal6_dna	site	Sp4	R	86	102	GCCTCCACCCCGTTCTT	4.3	0.00036	-7.923	3.441	1926	7
galGal6_dna	site	Etv5	D	494	509	AACAGGTTCCTGTTCC	4.4	0.00036	-7.923	3.441	1927	3
galGal6_dna	site	SRF	R	681	692	CCCCACAAATGG	3.4	0.00036	-7.922	3.441	1928	16
galGal6_dna	site	NFATC2	R	1485	1491	TTTTCCT	6.3	0.00036	-7.923	3.441	1929	5
galGal6_dna	site	Sox15	D	1793	1809	GCTAAAACAATGAGGAC	5.9	0.00036	-7.923	3.441	1930	4
galGal6_dna	site	SF1	R	2192	2199	TCACCTTG	5.9	0.00036	-7.923	3.441	1931	2
galGal6_dna	site	MAX	R	3972	3981	AGCAACGTGA	5.5	0.00036	-7.923	3.441	1932	9
galGal6_dna	site	NFATC2	R	4320	4326	TTTTCCT	6.3	0.00036	-7.923	3.441	1933	6
galGal6_dna	site	NFATC2	R	4575	4581	ATTTCCA	6.3	0.00036	-7.923	3.441	1934	7
galGal6_dna	site	NFATC2	R	4598	4604	TTTTCCT	6.3	0.00036	-7.923	3.441	1935	8
galGal6_dna	site	Lef1	D	187	203	GGTTACTATGATGACGG	5.2	0.00036	-7.919	3.439	1936	5
galGal6_dna	site	MEF2A	D	702	711	CTATTGTTAT	4	0.00036	-7.919	3.439	1937	7
galGal6_dna	site	XFD-2	R	758	771	ATAACAAACAAGCT	5.7	0.00036	-7.918	3.439	1938	8
galGal6_dna	site	Zic2	R	2152	2166	CCACTCCGGGTGTGC	5.8	0.00036	-7.919	3.439	1939	2
galGal6_dna	site	Isl2	R	2571	2586	CCAAATTCATAAATCC	5.8	0.00036	-7.919	3.439	1940	2
galGal6_dna	site	Tcfap2b	D	2958	2971	ATACCTGGAGGCAG	5.8	0.00036	-7.916	3.438	1941	5
galGal6_dna	site	Lhx5	R	3075	3091	AAATTTAATGAGATGCT	4.5	0.00037	-7.915	3.438	1942	4
galGal6_dna	site	Ets1	D	773	789	ACAGCACAGGAAGGGAA	4.8	0.00037	-7.915	3.437	1943	3
galGal6_dna	site	Gcm1	D	2902	2917	GCAAGCCAGCATCATC	5.2	0.00037	-7.915	3.437	1944	5
galGal6_dna	site	Sp1	R	3223	3235	TGGGGGTGGGGAG	5.7	0.00037	-7.914	3.437	1945	3
galGal6_dna	site	Foxq1	R	4519	4529	TACTGTTTAGC	5.5	0.00037	-7.914	3.437	1946	3
galGal6_dna	site	MIZF	D	601	610	GAAGGTCGGA	5	0.00037	-7.912	3.436	1947	3
galGal6_dna	site	FOXO3	D	900	907	AGTAAACA	5.9	0.00037	-7.911	3.436	1948	7
galGal6_dna	site	CREB_ATF	R	985	993	CTGATGTAG	5.8	0.00037	-7.911	3.436	1949	9
galGal6_dna	site	FOXO3	D	4174	4181	TAAAAACA	5.9	0.00037	-7.911	3.436	1950	8
galGal6_dna	site	ESR1	D	4847	4866	AGCCCCATCCAGCCTGACCC	5.3	0.00037	-7.913	3.436	1951	4
galGal6_dna	site	Hoxa3	D	4273	4286	TCGCTGCAATTATC	5.3	0.00037	-7.909	3.435	1952	8
galGal6_dna	site	HNF3	R	4514	4531	ATTACTGTTTAGCTGCTC	6.1	0.00037	-7.909	3.435	1953	5
galGal6_dna	site	Foxa2	R	4661	4672	TATTTGCATTCA	5	0.00037	-7.91	3.435	1954	12
galGal6_dna	site	NFE2L2	R	1386	1396	GTGATTCAACA	5.4	0.00037	-7.906	3.434	1955	8
galGal6_dna	site	Tcfe2a	R	2264	2280	GTGTCCACGTGAGAGGT	5.7	0.00037	-7.907	3.434	1956	9
galGal6_dna	site	Pou2f3	D	3273	3288	ATGAATGCACATGAAA	4.4	0.00037	-7.907	3.434	1957	8
galGal6_dna	site	AP-4	R	3441	3458	TGACACTGCTGTGGTGCT	5.6	0.00037	-7.906	3.434	1958	6
galGal6_dna	site	FOXF2	D	4196	4209	CAAACATAATCAGG	4.8	0.00037	-7.907	3.434	1959	6
galGal6_dna	site	Tcfe2a	R	4283	4299	CACTGCCGGTGTAGATA	5.7	0.00037	-7.907	3.434	1960	10
galGal6_dna	site	MAZ	D	2043	2050	AGGGCGAG	6	0.00037	-7.904	3.433	1961	5
galGal6_dna	site	Hoxa5	D	2859	2874	AGTGTCATTGCCACAT	5.4	0.00037	-7.905	3.433	1962	4
galGal6_dna	site	MAZ	R	3031	3038	AGTGAGGG	6	0.00037	-7.904	3.433	1963	6
galGal6_dna	site	Hoxc4	D	3403	3419	AGAAGTAATTACAATCC	4.9	0.00037	-7.904	3.433	1964	3
galGal6_dna	site	NRSF	R	598	616	ACTCTCTCCGACCTTCTGG	2.6	0.00037	-7.902	3.432	1965	5
galGal6_dna	site	Foxj1	R	1334	1349	TCAGTAAATAAGCTTG	5.8	0.00037	-7.903	3.432	1966	8
galGal6_dna	site	Rxra	D	3285	3295	GAAAGGGCAGT	5.8	0.00037	-7.9	3.431	1967	3
[truncated: 4,883 more rows]

## Sheet: Epha4E1
; matrix-scan -v 1 -matrix_format jaspar -m $RSAT/public_html/tmp/apache/2022/01/18/matrix-scan_2022-01-18.124200_EoYzWT.matrix -pseudo 1 -decimals 1 -2str -origin start -bgfile $RSAT/public_html/data/genomes/Gallus_gallus_Galgal4/oligo-frequencies/2nt_upstream-noorf_Gallus_gallus_Galgal4-ovlp-1str.freq -bg_pseudo 0.01 -return limits -return sites -return pval -return rank -lth score 1 -uth pval …
; Slow counting mode
; Input files
;	input	tmp/apache/2022/01/18/tmp_sequence_2022-01-18.124200_KTjuzs.fasta
;	bg	data/genomes/Gallus_gallus_Galgal4/oligo-frequencies/2nt_upstream-noorf_Gallus_gallus_Galgal4-ovlp-1str.freq
; Matrix files
;	matrix 1	tmp/apache/2022/01/18/matrix-scan_2022-01-18.124200_EoYzWT.matrix
; Sequence format	fasta
; Pseudo counts	1
; Background model
;	Method	file
;	Markov order	1
;	Strand	sensitive
;	Background pseudo-frequency	0.01
;	Residue probabilities
;		a	0.25131
;		c	0.23985
;		g	0.2468
;		t	0.26205
; Thresholds	lower	upper
;	pval	NA	0.001
;	score	1	NA
; Output columns
;	1	seq_id
;	2	ft_type
;	3	ft_name
;	4	strand
;	5	start
;	6	end
;	7	sequence
;	8	weight
#seq_id	ft_type	ft_name	strand	start	end	sequence	weight	Pval	ln_Pval	sig	rank	rank_pm
galGal6_dna	limit	START_END	D	1	1508	.	0	0	0	0
galGal6_dna	site	Nkx2-9	R	1254	1270	ATTAGAGTACTTGAAAT	12.8	1.2e-07	-15.954	6.929	1	1
galGal6_dna	site	Nkx2-9	D	1255	1271	TTTCAAGTACTCTAATT	12.2	3.2e-07	-14.942	6.489	2	2
galGal6_dna	site	Barx1	R	1478	1493	CAAGCAATTACTCAAA	10.1	4.4e-06	-12.34	5.359	3	1
galGal6_dna	site	FOXP1	R	353	372	CCATTTGTGTTTTAGTTTTT	3.3	6.1e-06	-12.015	5.218	4	1
galGal6_dna	site	Nkx3-1	D	1255	1271	TTTCAAGTACTCTAATT	9.9	6.4e-06	-11.959	5.194	5	1
galGal6_dna	site	Mafk	R	292	306	TTAAAATGCAGACTC	9.8	6.8e-06	-11.892	5.165	6	1
galGal6_dna	site	Rara	R	607	622	CAGGAAAGGTCACCAG	10	7.4e-06	-11.81	5.129	7	1
galGal6_dna	site	SOX9	R	652	660	GAACAATGG	9.1	9.1e-06	-11.61	5.042	8	1
galGal6_dna	site	Nkx3-2	D	487	495	CTAAGTGGA	7.7	9.5e-06	-11.568	5.024	9	1
galGal6_dna	site	NFE2L2	R	1318	1328	GTGATACAGCA	9.6	9.5e-06	-11.569	5.024	10	1
galGal6_dna	site	Hoxa9	R	1265	1281	AAAGAAATAAAATTAGA	9.5	1e-05	-11.474	4.983	11	1
galGal6_dna	site	Nkx3-1	R	571	587	AAGTAGGTACTTAGTTT	9.4	1.1e-05	-11.423	4.961	12	2
galGal6_dna	site	Nkx3-1	R	1254	1270	ATTAGAGTACTTGAAAT	9.4	1.1e-05	-11.423	4.961	13	3
galGal6_dna	site	Obox2	D	795	811	TGATGGCGATTAAATAG	9.3	1.1e-05	-11.396	4.949	14	1
galGal6_dna	site	Irf5	D	1139	1153	TCTGATCGAAACTTC	9.5	1.1e-05	-11.387	4.945	15	1
galGal6_dna	site	Nkx3-1	D	572	588	AACTAAGTACCTACTTC	9.2	1.4e-05	-11.205	4.866	16	4
galGal6_dna	site	Irf6	D	1140	1156	CTGATCGAAACTTCTGG	9.4	1.4e-05	-11.164	4.849	17	1
galGal6_dna	site	Irf4	D	1140	1154	CTGATCGAAACTTCT	9.2	1.5e-05	-11.112	4.826	18	1
galGal6_dna	site	HNF1	R	538	555	AAGTTAATAAGCTACAAT	8.9	1.5e-05	-11.084	4.814	19	1
galGal6_dna	site	Sox6	D	652	661	CCATTGTTCC	9.5	1.5e-05	-11.085	4.814	20	1
galGal6_dna	site	NR4A2	R	610	617	AAGGTCAC	8.8	1.7e-05	-10.986	4.771	21	1
galGal6_dna	site	Nkx2-3	D	1255	1270	TTTCAAGTACTCTAAT	9	1.7e-05	-10.964	4.762	22	1
galGal6_dna	site	Nr2f2	R	607	622	CAGGAAAGGTCACCAG	9.3	1.8e-05	-10.947	4.754	23	1
galGal6_dna	site	Dlx3	D	530	546	GCAATATAATTGTAGCT	9.1	1.9e-05	-10.896	4.732	24	1
galGal6_dna	site	Obox6	D	510	524	ACAAAGGGATTACTG	8.8	1.9e-05	-10.859	4.716	25	1
galGal6_dna	site	Pax-4	D	557	586	AAATAATACCTTCCAAACTAAGTACCTACT	8.6	2e-05	-10.822	4.7	26	1
galGal6_dna	site	Pou4f3	R	39	54	GGTTTTTAATGAGGCT	8.6	2e-05	-10.802	4.691	27	1
galGal6_dna	site	Sox4	D	504	520	AGGGAAACAAAGGGATT	9.1	2e-05	-10.797	4.689	28	1
galGal6_dna	site	MEF-2	D	414	425	TCTTATTTTTAA	8.8	2.1e-05	-10.782	4.683	29	1
galGal6_dna	site	Arid3a	R	550	566	GGTATTATTTAAAGTTA	8.5	2.1e-05	-10.777	4.68	30	1
galGal6_dna	site	Hoxb9	R	1266	1281	AAAGAAATAAAATTAG	9	2.1e-05	-10.758	4.672	31	1
galGal6_dna	site	Sox3	D	508	518	AAACAAAGGGA	8.7	2.2e-05	-10.737	4.663	32	1
galGal6_dna	site	Nkx2-3	R	1255	1270	ATTAGAGTACTTGAAA	8.7	2.4e-05	-10.65	4.625	33	2
galGal6_dna	site	Nkx2-2	R	1252	1268	TAGAGTACTTGAAATAG	8.8	2.5e-05	-10.6	4.603	34	1
galGal6_dna	site	Tbp	R	550	565	GTATTATTTAAAGTTA	8.5	2.8e-05	-10.498	4.559	35	1
galGal6_dna	site	Zbtb3	D	973	989	GCCAGCACTGCACTTCC	8.8	2.8e-05	-10.486	4.554	36	1
galGal6_dna	site	Irf4	D	1240	1254	TCATTCGAAACTCTA	8.4	2.9e-05	-10.457	4.541	37	2
galGal6_dna	site	Sox11	R	1273	1289	TACAGGACAAAGAAATA	8.8	2.9e-05	-10.456	4.541	38	1
galGal6_dna	site	Evi1	R	409	422	AAAATAAGATTAAA	7.8	2.9e-05	-10.443	4.535	39	1
galGal6_dna	site	Sox4	R	1273	1289	TACAGGACAAAGAAATA	8.8	2.9e-05	-10.437	4.533	40	2
galGal6_dna	site	ZBRK1	R	454	468	GGGGGAGAGTTATTT	8.1	3e-05	-10.429	4.529	41	1
galGal6_dna	site	Lmx1b	R	551	567	AGGTATTATTTAAAGTT	8.2	3e-05	-10.398	4.516	42	1
galGal6_dna	site	Sry	R	528	543	TACAATTATATTGCTT	8.2	3.1e-05	-10.383	4.509	43	1
galGal6_dna	site	Obox5	D	554	570	TTTAAATAATACCTTCC	8.2	3.1e-05	-10.383	4.509	44	1
galGal6_dna	site	Pax-4	R	395	424	TAAAAATAAGATTAAAAGCATCTTCACATC	8.2	3.2e-05	-10.365	4.501	45	2
galGal6_dna	site	Rfx4	R	199	213	CCCCTTAGCGACCTG	8.2	3.2e-05	-10.353	4.496	46	1
galGal6_dna	site	Barx2	D	1480	1495	TGAGTAATTGCTTGAA	8.5	3.2e-05	-10.34	4.491	47	1
galGal6_dna	site	Zfp187	R	928	941	GTGTGTGCTAATAG	7.3	3.4e-05	-10.295	4.471	48	1
galGal6_dna	site	Hoxb6	D	1478	1493	TTTGAGTAATTGCTTG	8.2	3.4e-05	-10.288	4.468	49	1
galGal6_dna	site	HOXA4	R	776	783	GTAATTAG	7.7	3.4e-05	-10.284	4.466	50	1
galGal6_dna	site	Tcf1	D	1343	1359	CCTCAGTAAACTTAAAC	8.3	3.5e-05	-10.269	4.46	51	1
galGal6_dna	site	MEF2A	D	416	425	TTATTTTTAA	7.7	3.5e-05	-10.262	4.457	52	1
galGal6_dna	site	Dlx4	R	772	788	TCCCTGTAATTAGGGAA	8.3	3.6e-05	-10.241	4.448	53	1
galGal6_dna	site	Nkx2-4	R	1253	1268	TAGAGTACTTGAAATA	8.4	3.6e-05	-10.22	4.438	54	1
galGal6_dna	site	Muscle-initiator-sequences-19	D	1018	1038	GGTATGCAGCACGCAGGCACC	8.2	3.7e-05	-10.215	4.436	55	1
galGal6_dna	site	Pitx2	D	511	527	CAAAGGGATTACTGTTC	8.3	3.8e-05	-10.186	4.424	56	1
galGal6_dna	site	Obox5	R	796	812	TCTATTTAATCGCCATC	7.9	3.8e-05	-10.179	4.421	57	2
galGal6_dna	site	Sox21	D	528	543	AAGCAATATAATTGTA	8.1	3.8e-05	-10.177	4.42	58	1
galGal6_dna	site	Bsx	R	1478	1493	CAAGCAATTACTCAAA	8.4	3.8e-05	-10.171	4.417	59	1
galGal6_dna	site	Rfxdc2	R	199	213	CCCCTTAGCGACCTG	8.1	3.9e-05	-10.152	4.409	60	1
galGal6_dna	site	Evi-1	R	411	421	AAATAAGATTA	6.8	3.9e-05	-10.147	4.407	61	1
galGal6_dna	site	Bbx	R	320	334	TAATACTATGAATTT	8.1	3.9e-05	-10.144	4.405	62	1
galGal6_dna	site	RSRFC4	R	412	428	TTTTTAAAAATAAGATT	6.9	4e-05	-10.127	4.398	63	1
galGal6_dna	site	Nkx2-4	R	299	314	GAACCTACTTAAAATG	8.3	4e-05	-10.121	4.395	64	2
galGal6_dna	site	Irf5	D	1239	1253	ATCATTCGAAACTCT	7.8	4.1e-05	-10.1	4.386	65	2
galGal6_dna	site	SOX9	R	650	663	TGGGAACAATGGCA	8.3	4.2e-05	-10.089	4.382	66	2
galGal6_dna	site	Tcfe2a	D	873	889	ACCTACAGGTGGGGCAT	8.4	4.2e-05	-10.088	4.381	67	1
galGal6_dna	site	Octamer1	R	449	459	TTATTTTCATG	8	4.2e-05	-10.073	4.375	68	1
galGal6_dna	site	Pou6f1	R	540	556	AAAGTTAATAAGCTACA	7.9	4.3e-05	-10.046	4.363	69	1
galGal6_dna	site	Nkx2-6	R	299	314	GAACCTACTTAAAATG	7.9	4.4e-05	-10.038	4.36	70	1
galGal6_dna	site	Rxra	D	851	861	CAGGGGTCAGA	8.4	4.4e-05	-10.032	4.357	71	1
galGal6_dna	site	Tcfap2b	D	1424	1437	CTGCCTGAAGGCAA	8.2	4.4e-05	-10.031	4.356	72	1
galGal6_dna	site	Pax-8	R	1238	1252	GAGTTTCGAATGATT	6.9	4.5e-05	-10.012	4.348	73	1
galGal6_dna	site	Evx2	R	772	788	TCCCTGTAATTAGGGAA	7.3	4.6e-05	-9.986	4.337	74	1
galGal6_dna	site	Hoxb7	R	550	565	GTATTATTTAAAGTTA	8	4.6e-05	-9.981	4.335	75	1
galGal6_dna	site	Max	D	1107	1122	GGAGCACATGGTAAAG	8	4.6e-05	-9.98	4.334	76	1
galGal6_dna	site	Nr1h3::Rxra	R	182	200	TGGCCTTGAGTGGCACTCG	7.9	4.6e-05	-9.977	4.333	77	1
galGal6_dna	site	Pou6f1	R	37	53	GTTTTTAATGAGGCTCT	7.4	4.7e-05	-9.961	4.326	78	2
galGal6_dna	site	Nkx2-5	R	299	314	GAACCTACTTAAAATG	7.9	4.8e-05	-9.954	4.323	79	1
galGal6_dna	site	Hoxb5	R	771	786	CCTGTAATTAGGGAAT	7.9	4.9e-05	-9.927	4.311	80	1
galGal6_dna	site	Pitx1	D	1290	1306	GGATAGGGCTTAGAAAT	7.8	4.9e-05	-9.922	4.309	81	1
galGal6_dna	site	Nr1h3::Rxra	D	601	619	TGTCACCTGGTGACCTTTC	7.8	5.1e-05	-9.883	4.292	82	2
galGal6_dna	site	Hoxb6	D	771	786	ATTCCCTAATTACAGG	7.8	5.1e-05	-9.879	4.29	83	2
galGal6_dna	site	Hoxb9	D	527	542	CAAGCAATATAATTGT	8	5.1e-05	-9.874	4.288	84	2
galGal6_dna	site	Pou6f1	R	37	53	GTTTTTAATGAGGCTCT	7.6	5.2e-05	-9.87	4.286	85	3
galGal6_dna	site	Gsc	R	511	527	GAACAGTAATCCCTTTG	7.6	5.2e-05	-9.863	4.284	86	1
galGal6_dna	site	HSF2	R	1145	1154	AGAAGTTTCG	7.6	5.2e-05	-9.861	4.283	87	1
galGal6_dna	site	HNF6	R	546	557	TAAAGTTAATAA	7.9	5.2e-05	-9.856	4.28	88	1
galGal6_dna	site	Sox6	R	507	516	CCTTTGTTTC	8.7	5.3e-05	-9.843	4.275	89	2
galGal6_dna	site	Sox11	D	504	520	AGGGAAACAAAGGGATT	8.2	5.3e-05	-9.841	4.274	90	2
galGal6_dna	site	MEF2A	R	553	562	TTATTTAAAG	7.2	5.3e-05	-9.837	4.272	91	2
galGal6_dna	site	Znf143	D	655	674	TTGTTCCCAGGCTGCCCAGC	7.7	5.4e-05	-9.825	4.267	92	1
galGal6_dna	site	RP58	D	1146	1157	GAAACTTCTGGA	6.8	5.4e-05	-9.818	4.264	93	1
galGal6_dna	site	Lmx1a	D	551	567	AACTTTAAATAATACCT	7.6	5.5e-05	-9.814	4.262	94	1
galGal6_dna	site	SREBP	D	688	702	TCCCCCACGCCATGG	7.6	5.6e-05	-9.788	4.251	95	1
galGal6_dna	site	Otx2	D	511	527	CAAAGGGATTACTGTTC	7.7	5.6e-05	-9.785	4.25	96	1
galGal6_dna	site	Lhx1	R	550	566	GGTATTATTTAAAGTTA	7.4	5.7e-05	-9.781	4.248	97	1
galGal6_dna	site	ZNF219	D	687	698	TTCCCCCACGCC	7.2	5.7e-05	-9.777	4.246	98	1
galGal6_dna	site	Isgf3g	D	1239	1253	ATCATTCGAAACTCT	7.4	5.7e-05	-9.767	4.242	99	1
galGal6_dna	site	NKX3-1	R	575	581	GTACTTA	8.1	5.8e-05	-9.757	4.237	100	1
galGal6_dna	site	Nkx2-5	D	535	541	ATAATTG	7	5.8e-05	-9.755	4.236	101	2
galGal6_dna	site	Dbx1	D	546	562	TTATTAACTTTAAATAA	7.3	5.8e-05	-9.748	4.234	102	1
galGal6_dna	site	CTCF	R	598	616	AGGTCACCAGGTGACAGGG	6.7	6e-05	-9.729	4.225	103	1
galGal6_dna	site	Lmx1a	R	550	566	GGTATTATTTAAAGTTA	7.5	6e-05	-9.726	4.224	104	2
galGal6_dna	site	MEF-2	R	804	815	ACCTCTATTTAA	7.8	6e-05	-9.726	4.224	105	2
galGal6_dna	site	Dlx4	D	530	546	GCAATATAATTGTAGCT	7.7	6e-05	-9.72	4.221	106	2
galGal6_dna	site	Rfx3	R	195	217	CAGTCCCCTTAGCGACCTGGCCT	7	6e-05	-9.716	4.22	107	1
galGal6_dna	site	Gsh2	R	771	786	CCTGTAATTAGGGAAT	7.7	6.1e-05	-9.71	4.217	108	1
galGal6_dna	site	Titf1	R	1253	1268	TAGAGTACTTGAAATA	7.7	6.2e-05	-9.688	4.207	109	1
galGal6_dna	site	KROX	D	685	698	CCTTCCCCCACGCC	7.5	6.3e-05	-9.677	4.203	110	1
galGal6_dna	site	Dlx2	R	530	545	GCTACAATTATATTGC	7.9	6.3e-05	-9.671	4.2	111	1
galGal6_dna	site	Hoxa10	R	1266	1281	AAAGAAATAAAATTAG	7.7	6.3e-05	-9.671	4.2	112	1
galGal6_dna	site	Zfp105	D	271	285	AGCAAAAAAAAAAAA	7.6	6.4e-05	-9.661	4.196	113	1
galGal6_dna	site	Octamer	R	449	459	TTATTTTCATG	7.7	6.4e-05	-9.66	4.195	114	1
galGal6_dna	site	Arid3a	D	551	567	AACTTTAAATAATACCT	7.6	6.4e-05	-9.653	4.192	115	2
galGal6_dna	site	Nkx6-1	R	39	54	GGTTTTTAATGAGGCT	7.4	6.5e-05	-9.649	4.19	116	1
galGal6_dna	site	Dmbx1	D	510	526	ACAAAGGGATTACTGTT	7.6	6.5e-05	-9.648	4.19	117	1
galGal6_dna	site	Otx1	R	554	570	GGAAGGTATTATTTAAA	7.5	6.5e-05	-9.647	4.19	118	1
galGal6_dna	site	Egr1	R	461	471	TGCGGGGGAGA	7.4	6.6e-05	-9.629	4.182	119	1
galGal6_dna	site	Tcfap2b	R	1424	1437	TTGCCTTCAGGCAG	7.8	6.6e-05	-9.629	4.182	120	2
galGal6_dna	site	FOXI1	R	62	73	TGGTGTTTGGAT	8	6.8e-05	-9.602	4.17	121	1
galGal6_dna	site	Hmx3	R	1478	1494	TCAAGCAATTACTCAAA	7.4	6.8e-05	-9.592	4.166	122	1
galGal6_dna	site	Lmx1b	D	550	566	TAACTTTAAATAATACC	7.1	6.9e-05	-9.578	4.16	123	2
galGal6_dna	site	Hoxa1	D	771	786	ATTCCCTAATTACAGG	7.2	7e-05	-9.572	4.157	124	1
galGal6_dna	site	DEC	D	729	741	GCTCACCTGAATG	7.5	7e-05	-9.562	4.153	125	1
galGal6_dna	site	Hoxb13	D	39	54	AGCCTCATTAAAAACC	7.6	7.1e-05	-9.552	4.148	126	1
galGal6_dna	site	Obox1	D	795	811	TGATGGCGATTAAATAG	6.8	7.2e-05	-9.541	4.144	127	1
galGal6_dna	site	Tax_CREB	R	1015	1029	GTGCTGCATACCGCA	6.6	7.2e-05	-9.542	4.144	128	1
galGal6_dna	site	Titf1	R	299	314	GAACCTACTTAAAATG	7.5	7.3e-05	-9.525	4.137	129	2
galGal6_dna	site	Tlx2	R	549	565	GTATTATTTAAAGTTAA	7.4	7.3e-05	-9.526	4.137	130	1
galGal6_dna	site	Obox2	R	555	571	TGGAAGGTATTATTTAA	6.9	7.4e-05	-9.517	4.133	131	2
galGal6_dna	site	CHX10	R	772	785	CTGTAATTAGGGAA	7.4	7.5e-05	-9.502	4.127	132	1
galGal6_dna	site	Dlx3	R	772	788	TCCCTGTAATTAGGGAA	7.4	7.5e-05	-9.495	4.124	133	2
galGal6_dna	site	Hoxa3	R	775	788	TCCCTGTAATTAGG	7.6	7.5e-05	-9.493	4.123	134	1
galGal6_dna	site	Bbx	D	320	334	AAATTCATAGTATTA	7.5	7.6e-05	-9.488	4.121	135	2
galGal6_dna	site	Arx	D	799	815	GGCGATTAAATAGAGGT	7.1	7.6e-05	-9.486	4.12	136	1
galGal6_dna	site	HIF1	R	1022	1035	GCCTGCGTGCTGCA	7.3	7.6e-05	-9.487	4.12	137	1
galGal6_dna	site	Irx4	R	1251	1267	AGAGTACTTGAAATAGA	7.4	7.6e-05	-9.485	4.119	138	1
galGal6_dna	site	Lhx3	D	551	567	AACTTTAAATAATACCT	6.6	7.6e-05	-9.483	4.118	139	1
galGal6_dna	site	C_EBPdelta	R	1116	1127	CATTGCTTTACC	7.6	7.7e-05	-9.474	4.115	140	1
galGal6_dna	site	HNF1A	R	541	554	AGTTAATAAGCTAC	7.1	7.7e-05	-9.473	4.114	141	1
galGal6_dna	site	Sry	D	528	543	AAGCAATATAATTGTA	7.1	7.7e-05	-9.471	4.113	142	2
galGal6_dna	site	Sox3	D	894	904	ATACAAAGGGG	8	7.8e-05	-9.454	4.106	143	2
galGal6_dna	site	HOXA4	R	1266	1273	AAAATTAG	7.1	7.9e-05	-9.45	4.104	144	2
galGal6_dna	site	BRCA1	D	235	241	ACAACAC	6.4	7.9e-05	-9.448	4.103	145	1
galGal6_dna	site	BRCA1	D	443	449	ACAACAC	6.4	7.9e-05	-9.448	4.103	146	2
galGal6_dna	site	Emx2	R	799	815	ACCTCTATTTAATCGCC	7.2	8e-05	-9.436	4.098	147	1
galGal6_dna	site	Sox2	D	1277	1291	TCTTTGTCCTGTAGG	7.4	8e-05	-9.43	4.096	148	1
galGal6_dna	site	HNF1B	R	7	18	TTTGTGTTTAAC	7.2	8e-05	-9.43	4.095	149	1
galGal6_dna	site	Tbp	R	417	432	TTACTTTTTAAAAATA	7.5	8.1e-05	-9.42	4.091	150	2
galGal6_dna	site	Lhx1	D	551	567	AACTTTAAATAATACCT	6.9	8.1e-05	-9.417	4.09	151	2
galGal6_dna	site	Hoxb8	R	1479	1494	TCAAGCAATTACTCAA	7.4	8.2e-05	-9.414	4.088	152	1
galGal6_dna	site	Foxq1	R	75	85	AATAGTTTACA	7.4	8.2e-05	-9.41	4.087	153	1
galGal6_dna	site	Foxl1	D	550	566	TAACTTTAAATAATACC	6.6	8.2e-05	-9.409	4.086	154	1
galGal6_dna	site	Dlx2	R	1478	1493	CAAGCAATTACTCAAA	7.6	8.3e-05	-9.399	4.082	155	2
galGal6_dna	site	Pou6f1	R	540	556	AAAGTTAATAAGCTACA	6.4	8.4e-05	-9.386	4.076	156	4
galGal6_dna	site	Sox6	D	1277	1286	TCTTTGTCCT	8.2	8.4e-05	-9.382	4.074	157	3
galGal6_dna	site	Sox14	R	528	543	TACAATTATATTGCTT	7.3	8.5e-05	-9.375	4.072	158	1
galGal6_dna	site	Obox5	R	554	570	GGAAGGTATTATTTAAA	6.5	8.5e-05	-9.376	4.072	159	3
galGal6_dna	site	CIZ	D	352	360	GAAAAACTA	7.8	8.5e-05	-9.369	4.069	160	1
galGal6_dna	site	Prrx1	D	570	586	CAAACTAAGTACCTACT	6.7	8.6e-05	-9.359	4.064	161	1
galGal6_dna	site	Etv6	D	579	595	TACCTACTTCCACTTCT	6.5	8.7e-05	-9.355	4.063	162	1
galGal6_dna	site	Nkx6-3	R	38	54	GGTTTTTAATGAGGCTC	7.3	8.7e-05	-9.352	4.062	163	1
galGal6_dna	site	Dobox5	D	511	527	CAAAGGGATTACTGTTC	6.8	8.7e-05	-9.352	4.061	164	1
galGal6_dna	site	Lhx3	R	550	566	GGTATTATTTAAAGTTA	6.4	8.7e-05	-9.352	4.061	165	2
galGal6_dna	site	Gfi1	D	1235	1247	CCAAATCATTCGA	7.3	8.7e-05	-9.35	4.061	166	1
galGal6_dna	site	Egr1	D	460	473	CTCTCCCCCGCAAA	6.8	8.8e-05	-9.34	4.056	167	2
galGal6_dna	site	Barx2	R	1478	1493	CAAGCAATTACTCAAA	7.4	8.9e-05	-9.325	4.05	168	2
galGal6_dna	site	Tax_CREB	R	1473	1487	ATTACTCAAATCCCA	6.3	9e-05	-9.319	4.047	169	2
galGal6_dna	site	Hoxa7	D	1480	1495	TGAGTAATTGCTTGAA	7.2	9e-05	-9.318	4.047	170	1
galGal6_dna	site	NR2F1	R	846	859	TGACCCCTGCAGCT	7.3	9.1e-05	-9.309	4.043	171	1
galGal6_dna	site	Tcf1	D	1343	1359	CCTCAGTAAACTTAAAC	7.4	9.1e-05	-9.308	4.043	172	2
galGal6_dna	site	Hoxa6	R	1478	1493	CAAGCAATTACTCAAA	7	9.1e-05	-9.306	4.041	173	1
galGal6_dna	site	RFX1_EF-C_	R	541	554	AGTTAATAAGCTAC	7.3	9.1e-05	-9.303	4.04	174	1
galGal6_dna	site	Sox18	D	534	549	TATAATTGTAGCTTAT	7.5	9.1e-05	-9.3	4.039	175	1
galGal6_dna	site	AP-2alpha	R	719	727	GCCCCGAGC	7.2	9.2e-05	-9.294	4.036	176	1
galGal6_dna	site	TFAP2A	R	719	727	GCCCCGAGC	7.2	9.2e-05	-9.294	4.036	177	1
galGal6_dna	site	Msx1	R	1480	1495	TTCAAGCAATTACTCA	7.5	9.2e-05	-9.29	4.034	178	1
galGal6_dna	site	TTF-1_Nkx2-1_	D	285	296	AACCCAAGAGTC	6.8	9.3e-05	-9.284	4.032	179	1
galGal6_dna	site	Homez	R	73	89	AAGAAATAGTTTACATT	6.9	9.4e-05	-9.271	4.026	180	1
galGal6_dna	site	Otx2	D	796	812	GATGGCGATTAAATAGA	7	9.4e-05	-9.27	4.026	181	2
galGal6_dna	site	Gata3	R	407	428	TTTTTAAAAATAAGATTAAAAG	6.7	9.5e-05	-9.264	4.023	182	1
galGal6_dna	site	Gsc	R	781	797	TCACCCAAATCCCTGTA	6.7	9.5e-05	-9.26	4.022	183	2
galGal6_dna	site	Otx1	D	511	527	CAAAGGGATTACTGTTC	6.9	9.7e-05	-9.238	4.012	184	2
galGal6_dna	site	Sox7	R	529	550	AATAAGCTACAATTATATTGCT	7.3	9.8e-05	-9.233	4.01	185	1
galGal6_dna	site	Pitx1	D	795	811	TGATGGCGATTAAATAG	6.8	9.9e-05	-9.22	4.004	186	2
galGal6_dna	site	FAC1	D	356	369	AACTAAAACACAAA	7	9.9e-05	-9.218	4.003	187	1
galGal6_dna	site	Hoxa3	R	775	788	TCCCTGTAATTAGG	7.3	9.9e-05	-9.217	4.003	188	2
galGal6_dna	site	Cdx2	D	526	541	TCAAGCAATATAATTG	7.1	0.0001	-9.21	4	189	1
galGal6_dna	site	Dmbx1	D	1362	1378	TTAGGCAGATTAGTTCT	7	0.0001	-9.205	3.998	190	2
galGal6_dna	site	Obox6	R	408	422	AAAATAAGATTAAAA	6.5	0.0001	-9.203	3.997	191	2
galGal6_dna	site	MAZ	R	460	467	GGGGAGAG	7.7	0.0001	-9.202	3.996	192	1
galGal6_dna	site	IRF-2	D	1348	1360	GTAAACTTAAACG	6	0.0001	-9.201	3.996	193	1
galGal6_dna	site	Nkx3-1	R	533	544	CTACAATTATAT	7.1	0.0001	-9.196	3.994	194	5
galGal6_dna	site	Barx1	D	1480	1495	TGAGTAATTGCTTGAA	7.4	0.0001	-9.197	3.994	195	2
galGal6_dna	site	Lmo2-comp>Lex	D	875	886	CTACAGGTGGGG	7.5	0.0001	-9.195	3.993	196	1
galGal6_dna	site	Irf6	D	1240	1256	TCATTCGAAACTCTATT	6.8	0.0001	-9.192	3.992	197	2
galGal6_dna	site	HIC1	R	695	712	CCCGCTTGCCCCATGGCG	7.3	0.0001	-9.189	3.991	198	1
galGal6_dna	site	Hmx1	R	1478	1494	TCAAGCAATTACTCAAA	7	0.0001	-9.188	3.99	199	1
galGal6_dna	site	Gfi1	R	781	793	CCAAATCCCTGTA	7.2	0.0001	-9.179	3.986	200	2
galGal6_dna	site	POU6F1	R	535	545	GCTACAATTAT	6.9	0.0001	-9.173	3.984	201	1
galGal6_dna	site	Bsx	D	1480	1495	TGAGTAATTGCTTGAA	7.4	0.0001	-9.163	3.98	202	2
galGal6_dna	site	Obox1	R	555	571	TGGAAGGTATTATTTAA	6.2	0.00011	-9.15	3.974	203	2
galGal6_dna	site	Lhx9	R	799	815	ACCTCTATTTAATCGCC	6.9	0.00011	-9.149	3.973	204	1
galGal6_dna	site	Nkx2-3	R	572	587	AAGTAGGTACTTAGTT	7	0.00011	-9.144	3.971	205	3
galGal6_dna	site	Obox5	D	796	812	GATGGCGATTAAATAGA	6.1	0.00011	-9.136	3.968	206	4
galGal6_dna	site	Hoxb13	R	1266	1281	AAAGAAATAAAATTAG	7.1	0.00011	-9.136	3.968	207	2
galGal6_dna	site	Dbx2	D	550	565	TAACTTTAAATAATAC	7.2	0.00011	-9.13	3.965	208	1
galGal6_dna	site	Nkx2-2	D	303	312	TTAAGTAGGT	7	0.00011	-9.126	3.963	209	2
galGal6_dna	site	Nobox	D	1484	1491	TAATTGCT	7.7	0.00011	-9.126	3.963	210	1
galGal6_dna	site	Cart1	R	799	815	ACCTCTATTTAATCGCC	6.6	0.00011	-9.124	3.962	211	1
galGal6_dna	site	Gm5454	D	1145	1160	CGAAACTTCTGGACGG	6.3	0.00011	-9.123	3.962	212	1
galGal6_dna	site	Barhl2	R	1480	1495	TTCAAGCAATTACTCA	6.3	0.00011	-9.114	3.958	213	1
galGal6_dna	site	Myc	D	1109	1118	AGCACATGGT	7	0.00011	-9.112	3.957	214	1
galGal6_dna	site	Crx	D	407	419	CTTTTAATCTTAT	7.2	0.00011	-9.104	3.954	215	1
galGal6_dna	site	Foxj1	D	1345	1360	TCAGTAAACTTAAACG	7.2	0.00011	-9.1	3.952	216	1
galGal6_dna	site	NF-AT	D	349	358	ATGGAAAAAC	7.4	0.00011	-9.098	3.951	217	1
galGal6_dna	site	Gfi	D	25	34	CAAATCACAA	7.3	0.00011	-9.086	3.946	218	1
galGal6_dna	site	Gfi	D	172	181	CAAATCTCAC	7.3	0.00011	-9.086	3.946	219	2
galGal6_dna	site	SF1	R	193	200	TGGCCTTG	7.4	0.00011	-9.076	3.942	220	1
galGal6_dna	site	Alx4	R	799	815	ACCTCTATTTAATCGCC	6.6	0.00011	-9.074	3.941	221	1
galGal6_dna	site	Prrx2	R	540	556	AAAGTTAATAAGCTACA	6.4	0.00012	-9.069	3.939	222	1
galGal6_dna	site	Obox5	D	1363	1379	TAGGCAGATTAGTTCTC	6	0.00012	-9.069	3.938	223	5
galGal6_dna	site	Nkx2-2	D	442	458	AACAACACATGAAAATA	7	0.00012	-9.064	3.936	224	3
galGal6_dna	site	Zfp105	R	1266	1280	AAGAAATAAAATTAG	7.1	0.00012	-9.052	3.931	225	2
galGal6_dna	site	Sox21	R	528	543	TACAATTATATTGCTT	7	0.00012	-9.042	3.927	226	2
galGal6_dna	site	Nkx2-5	R	1253	1268	TAGAGTACTTGAAATA	6.7	0.00012	-9.041	3.927	227	3
galGal6_dna	site	Hmx1	D	796	812	GATGGCGATTAAATAGA	6.8	0.00012	-9.039	3.926	228	2
galGal6_dna	site	Tcf1	R	1	17	TTGTGTTTAACTGACTT	7	0.00012	-9.037	3.925	229	3
galGal6_dna	site	Hoxb7	D	801	816	CGATTAAATAGAGGTA	6.9	0.00012	-9.035	3.924	230	2
galGal6_dna	site	Hoxb7	D	1480	1495	TGAGTAATTGCTTGAA	6.9	0.00012	-9.035	3.924	231	3
galGal6_dna	site	Tbp	D	415	430	CTTATTTTTAAAAAGT	7.1	0.00012	-9.033	3.923	232	3
galGal6_dna	site	Cdx1	R	1267	1282	CAAAGAAATAAAATTA	6.9	0.00012	-9.033	3.923	233	1
galGal6_dna	site	Hoxa3	R	1482	1495	TTCAAGCAATTACT	7	0.00012	-9.032	3.923	234	3
galGal6_dna	site	IRF-2	R	984	996	GAAAGGTGGAAGT	5.7	0.00012	-9.032	3.922	235	2
galGal6_dna	site	NKX3-1	R	304	310	CTACTTA	6.9	0.00012	-9.013	3.914	236	2
galGal6_dna	site	Pou3f4	R	552	568	AAGGTATTATTTAAAGT	6.5	0.00012	-9.004	3.911	237	1
galGal6_dna	site	Dlx1	R	1482	1495	TTCAAGCAATTACT	6.9	0.00012	-8.996	3.907	238	1
galGal6_dna	site	Hlx1	R	799	813	CTCTATTTAATCGCC	6.9	0.00012	-8.993	3.906	239	1
galGal6_dna	site	Sox13	R	533	548	TAAGCTACAATTATAT	7	0.00012	-8.991	3.905	240	1
galGal6_dna	site	CIZ	D	1493	1501	GAAAAAACA	7.6	0.00013	-8.985	3.902	241	2
galGal6_dna	site	DEC	R	874	886	CCCCACCTGTAGG	7	0.00013	-8.983	3.901	242	2
galGal6_dna	site	Isgf3g	D	1139	1153	TCTGATCGAAACTTC	6.4	0.00013	-8.983	3.901	243	2
galGal6_dna	site	Pou1f1	R	552	568	AAGGTATTATTTAAAGT	6.6	0.00013	-8.977	3.899	244	1
galGal6_dna	site	Foxa2	D	71	87	CCAATGTAAACTATTTC	6.6	0.00013	-8.974	3.897	245	1
galGal6_dna	site	Dbx1	R	549	565	GTATTATTTAAAGTTAA	6.7	0.00013	-8.963	3.892	246	2
galGal6_dna	site	TFE	R	446	453	TCATGTGT	7.9	0.00013	-8.96	3.891	247	1
galGal6_dna	site	HSF2	D	1145	1154	CGAAACTTCT	7	0.00013	-8.958	3.89	248	2
galGal6_dna	site	Hnf4a	D	848	864	CTGCAGGGGTCAGAGGC	7	0.00013	-8.953	3.888	249	1
galGal6_dna	site	Hoxd10	R	1265	1281	AAAGAAATAAAATTAGA	7	0.00013	-8.951	3.887	250	1
galGal6_dna	site	Nkx3-1	R	483	499	TTTTTCCACTTAGGGTA	6.8	0.00013	-8.948	3.886	251	6
galGal6_dna	site	CdxA	R	534	540	AATTATA	6.1	0.00013	-8.947	3.886	252	1
galGal6_dna	site	CdxA	D	558	564	AATAATA	6.2	0.00013	-8.947	3.886	253	2
galGal6_dna	site	FOXI1	R	1386	1397	ACCTGTTTGTGT	7.1	0.00013	-8.945	3.885	254	2
galGal6_dna	site	MEF2A	D	1266	1275	CTAATTTTAT	5.8	0.00013	-8.943	3.884	255	3
galGal6_dna	site	Lhx5	D	551	567	AACTTTAAATAATACCT	6.1	0.00013	-8.931	3.879	256	1
galGal6_dna	site	GATA-4	D	777	788	TAATTACAGGGA	7	0.00013	-8.93	3.878	257	1
galGal6_dna	site	Six4	D	555	571	TTAAATAATACCTTCCA	6.5	0.00013	-8.927	3.877	258	1
galGal6_dna	site	Ipf1	R	771	786	CCTGTAATTAGGGAAT	6.8	0.00013	-8.926	3.876	259	1
galGal6_dna	site	Staf	D	656	676	TGTTCCCAGGCTGCCCAGCCA	6.6	0.00013	-8.92	3.874	260	1
galGal6_dna	site	NFATC2	R	350	356	TTTTCCA	7.8	0.00013	-8.919	3.873	261	1
galGal6_dna	site	NFATC2	R	492	498	TTTTCCA	7.8	0.00013	-8.919	3.873	262	2
galGal6_dna	site	FXR_RXR-alpha	D	1340	1353	TAACCTCAGTAAAC	6.7	0.00013	-8.912	3.87	263	1
galGal6_dna	site	Ncx	R	776	785	CTGTAATTAG	6.2	0.00014	-8.909	3.869	264	1
galGal6_dna	site	Isgf3g	D	863	877	GCATAAGGAAACCTA	6.3	0.00014	-8.909	3.869	265	3
galGal6_dna	site	Hmx2	D	796	812	GATGGCGATTAAATAGA	6.4	0.00014	-8.907	3.868	266	1
galGal6_dna	site	Otx1	D	1363	1379	TAGGCAGATTAGTTCTC	6.4	0.00014	-8.905	3.868	267	3
galGal6_dna	site	Pax-6	D	327	347	TAGTATTACTCTTCAGATACA	6.2	0.00014	-8.902	3.866	268	1
galGal6_dna	site	Lhx3	D	552	564	ACTTTAAATAATA	6.2	0.00014	-8.902	3.866	269	3
galGal6_dna	site	Sox3	R	751	761	TGACAAAGGCT	7.4	0.00014	-8.897	3.864	270	3
galGal6_dna	site	Spz1	R	1213	1223	ACAGTAAGAGC	7	0.00014	-8.894	3.863	271	1
galGal6_dna	site	Elk1	R	1145	1161	GCCGTCCAGAAGTTTCG	6.2	0.00014	-8.893	3.862	272	1
galGal6_dna	site	Prop1	R	550	566	GGTATTATTTAAAGTTA	6.2	0.00014	-8.888	3.86	273	1
galGal6_dna	site	Obox2	R	1189	1205	TGGAGGGGATTGACTGG	6	0.00014	-8.884	3.858	274	3
galGal6_dna	site	HSF1	D	1140	1156	CTGATCGAAACTTCTGG	6.2	0.00014	-8.88	3.857	275	1
galGal6_dna	site	Muscle-initiator-sequences-19	R	785	805	AATCGCCATCACCCAAATCCC	6.9	0.00014	-8.879	3.856	276	2
galGal6_dna	site	Hoxb3	D	772	788	TTCCCTAATTACAGGGA	6.9	0.00014	-8.868	3.851	277	1
galGal6_dna	site	Nobox	R	775	782	TAATTAGG	7.3	0.00014	-8.868	3.851	278	2
galGal6_dna	site	core-binding-factor	D	1015	1022	TGCGGTAT	7.3	0.00014	-8.867	3.851	279	1
galGal6_dna	site	Cart1	R	799	815	ACCTCTATTTAATCGCC	6.3	0.00014	-8.865	3.85	280	2
galGal6_dna	site	Tcf2	D	799	815	GGCGATTAAATAGAGGT	6.3	0.00014	-8.864	3.85	281	1
galGal6_dna	site	Hoxb7	D	773	788	TCCCTAATTACAGGGA	6.7	0.00014	-8.863	3.849	282	4
galGal6_dna	site	Sox30	R	532	547	AAGCTACAATTATATT	7.2	0.00014	-8.86	3.848	283	1
galGal6_dna	site	Lhx5	R	550	566	GGTATTATTTAAAGTTA	6	0.00014	-8.859	3.847	284	2
galGal6_dna	site	Otx2	R	554	570	GGAAGGTATTATTTAAA	6.4	0.00014	-8.859	3.847	285	3
galGal6_dna	site	Spic	R	582	595	AGAAGTGGAAGTAG	6.5	0.00014	-8.853	3.845	286	1
galGal6_dna	site	Foxl1	D	71	87	CCAATGTAAACTATTTC	5.7	0.00014	-8.85	3.844	287	2
galGal6_dna	site	SALL1	R	1266	1277	AAATAAAATTAG	6.9	0.00014	-8.846	3.842	288	1
galGal6_dna	site	Hoxa5	R	771	786	CCTGTAATTAGGGAAT	6.7	0.00014	-8.844	3.841	289	1
galGal6_dna	site	Tbp	R	415	430	ACTTTTTAAAAATAAG	6.9	0.00014	-8.843	3.84	290	4
galGal6_dna	site	Hoxc4	R	771	787	CCCTGTAATTAGGGAAT	6.3	0.00014	-8.841	3.839	291	1
galGal6_dna	site	Foxa2	D	550	566	TAACTTTAAATAATACC	6.4	0.00015	-8.838	3.838	292	2
galGal6_dna	site	Sfpi1	R	582	595	AGAAGTGGAAGTAG	7.1	0.00015	-8.837	3.838	293	1
galGal6_dna	site	Hmx3	D	796	812	GATGGCGATTAAATAGA	6.4	0.00015	-8.834	3.837	294	2
galGal6_dna	site	GCNF	D	1250	1267	CTCTATTTCAAGTACTCT	4.1	0.00015	-8.835	3.837	295	1
galGal6_dna	site	Hoxc5	R	771	787	CCCTGTAATTAGGGAAT	6.5	0.00015	-8.833	3.836	296	1
galGal6_dna	site	Max	R	1105	1120	TTACCATGTGCTCCAC	6.5	0.00015	-8.829	3.835	297	2
galGal6_dna	site	Hoxd13	D	527	542	CAAGCAATATAATTGT	6.7	0.00015	-8.829	3.834	298	1
galGal6_dna	site	Obox3	R	555	571	TGGAAGGTATTATTTAA	6	0.00015	-8.825	3.833	299	1
galGal6_dna	site	AP1.2	D	1478	1488	TTTGAGTAATT	6.9	0.00015	-8.826	3.833	300	1
galGal6_dna	site	Zfp105	R	410	424	TAAAAATAAGATTAA	6.9	0.00015	-8.822	3.831	301	3
galGal6_dna	site	Obox5	R	511	527	GAACAGTAATCCCTTTG	5.8	0.00015	-8.822	3.831	302	6
galGal6_dna	site	Pou2f1	R	542	557	TAAAGTTAATAAGCTA	6.7	0.00015	-8.819	3.83	303	1
galGal6_dna	site	Nkx3-1	R	299	315	GGAACCTACTTAAAATG	6.6	0.00015	-8.811	3.827	304	7
galGal6_dna	site	Hoxa13	D	38	53	GAGCCTCATTAAAAAC	5.7	0.00015	-8.81	3.826	305	1
galGal6_dna	site	Vax2	D	771	786	ATTCCCTAATTACAGG	6.7	0.00015	-8.809	3.826	306	1
galGal6_dna	site	Etv5	D	1145	1160	CGAAACTTCTGGACGG	5.9	0.00015	-8.809	3.826	307	1
galGal6_dna	site	Meox1	R	771	786	CCTGTAATTAGGGAAT	6.7	0.00015	-8.808	3.825	308	1
galGal6_dna	site	Irf3	D	863	876	GCATAAGGAAACCT	6.8	0.00015	-8.796	3.82	309	1
galGal6_dna	site	OG-2	D	777	782	TAATTA	7.2	0.00015	-8.794	3.819	310	1
galGal6_dna	site	OG-2	R	777	782	TAATTA	7.2	0.00015	-8.794	3.819	311	2
galGal6_dna	site	Cart-1	R	792	809	ATTTAATCGCCATCACCC	6.2	0.00015	-8.791	3.818	312	1
galGal6_dna	site	HOXA5	D	1264	1271	CTCTAATT	6.9	0.00015	-8.79	3.818	313	1
galGal6_dna	site	Tlx2	R	416	432	TTACTTTTTAAAAATAA	6.6	0.00015	-8.789	3.817	314	2
galGal6_dna	site	Hoxa2	R	771	786	CCTGTAATTAGGGAAT	6.4	0.00015	-8.786	3.816	315	1
galGal6_dna	site	Hoxd10	D	527	543	CAAGCAATATAATTGTA	6.8	0.00015	-8.782	3.814	316	2
galGal6_dna	site	Obox1	D	510	526	ACAAAGGGATTACTGTT	5.6	0.00015	-8.779	3.813	317	3
galGal6_dna	site	Hlxb9	D	1480	1495	TGAGTAATTGCTTGAA	6.3	0.00015	-8.779	3.813	318	1
galGal6_dna	site	Sox30	R	648	663	TGGGAACAATGGCAGG	7.1	0.00015	-8.777	3.812	319	2
galGal6_dna	site	Ipf1	R	1478	1493	CAAGCAATTACTCAAA	6.6	0.00015	-8.774	3.811	320	2
galGal6_dna	site	Obox3	R	1189	1205	TGGAGGGGATTGACTGG	5.9	0.00016	-8.766	3.807	321	2
galGal6_dna	site	Irx3	R	1251	1267	AGAGTACTTGAAATAGA	6.3	0.00016	-8.765	3.807	322	1
galGal6_dna	site	Hoxc13	D	541	556	GTAGCTTATTAACTTT	6	0.00016	-8.758	3.803	323	1
galGal6_dna	site	Zec	D	705	717	CAAGCGGGGTGGC	5.7	0.00016	-8.757	3.803	324	1
galGal6_dna	site	Lhx9	R	771	787	CCCTGTAATTAGGGAAT	6.4	0.00016	-8.756	3.803	325	2
galGal6_dna	site	Nkx2-3	D	572	587	AACTAAGTACCTACTT	6.5	0.00016	-8.747	3.799	326	4
galGal6_dna	site	Vax2	R	773	788	TCCCTGTAATTAGGGA	6.6	0.00016	-8.743	3.797	327	2
galGal6_dna	site	Sox14	D	528	543	AAGCAATATAATTGTA	6.6	0.00016	-8.739	3.795	328	2
galGal6_dna	site	FOXJ2	D	556	569	TAAATAATACCTTC	6.7	0.00016	-8.737	3.795	329	1
galGal6_dna	site	Dlx2	D	532	547	AATATAATTGTAGCTT	6.8	0.00016	-8.728	3.791	330	3
galGal6_dna	site	HNF4alpha	R	1432	1444	AAGGACTTTGCCT	6.8	0.00016	-8.721	3.788	331	1
galGal6_dna	site	FOXO3	D	75	82	TGTAAACT	7.1	0.00016	-8.72	3.787	332	1
galGal6_dna	site	FAC1	D	439	452	CCTAACAACACATG	6.6	0.00016	-8.713	3.784	333	2
galGal6_dna	site	Pitx2	R	554	570	GGAAGGTATTATTTAAA	6.4	0.00016	-8.712	3.783	334	2
galGal6_dna	site	Nkx3-1	D	476	492	CCCAAAGTACCCTAAGT	6.4	0.00017	-8.703	3.779	335	8
galGal6_dna	site	Dobox5	R	554	570	GGAAGGTATTATTTAAA	5.8	0.00017	-8.702	3.779	336	2
galGal6_dna	site	Hlxb9	R	771	786	CCTGTAATTAGGGAAT	6.2	0.00017	-8.701	3.779	337	2
galGal6_dna	site	Hoxb7	R	771	786	CCTGTAATTAGGGAAT	6.5	0.00017	-8.702	3.779	338	5
galGal6_dna	site	Foxa2	R	542	558	TTAAAGTTAATAAGCTA	6.2	0.00017	-8.696	3.777	339	3
galGal6_dna	site	Hmx2	R	1478	1494	TCAAGCAATTACTCAAA	6.1	0.00017	-8.697	3.777	340	2
galGal6_dna	site	Rax	R	799	815	ACCTCTATTTAATCGCC	6.2	0.00017	-8.694	3.776	341	1
galGal6_dna	site	Pitx1	D	510	526	ACAAAGGGATTACTGTT	6	0.00017	-8.691	3.774	342	3
galGal6_dna	site	Cart1	D	551	567	AACTTTAAATAATACCT	6	0.00017	-8.688	3.773	343	3
galGal6_dna	site	Nkx2-9	D	476	492	CCCAAAGTACCCTAAGT	6.4	0.00017	-8.682	3.77	344	3
galGal6_dna	site	Znf143	D	964	983	TGTGTCCCAGCCAGCACTGC	6.3	0.00017	-8.68	3.77	345	2
galGal6_dna	site	Nkx3-2	D	303	311	TTAAGTAGG	6.7	0.00017	-8.676	3.768	346	2
galGal6_dna	site	Pax-2	D	1244	1252	TCGAAACTC	6	0.00017	-8.67	3.766	347	1
galGal6_dna	site	ELF5	R	392	400	CACATCCTT	6.8	0.00017	-8.669	3.765	348	1
galGal6_dna	site	Esrrb	R	611	622	CAGGAAAGGTCA	6.5	0.00017	-8.669	3.765	349	1
galGal6_dna	site	SREBP	R	790	801	GCCATCACCCAA	6.7	0.00017	-8.666	3.764	350	2
galGal6_dna	site	Hoxb13	D	527	542	CAAGCAATATAATTGT	6.5	0.00017	-8.661	3.762	351	3
galGal6_dna	site	Etv6	D	979	995	ACTGCACTTCCACCTTT	5.4	0.00017	-8.663	3.762	352	2
galGal6_dna	site	Nkx2-6	R	1253	1268	TAGAGTACTTGAAATA	5.9	0.00017	-8.662	3.762	353	2
galGal6_dna	site	Foxj3	D	71	87	CCAATGTAAACTATTTC	6.2	0.00017	-8.659	3.761	354	1
galGal6_dna	site	Otx2	D	1363	1379	TAGGCAGATTAGTTCTC	6.1	0.00017	-8.657	3.76	355	4
galGal6_dna	site	Foxj1	D	73	88	AATGTAAACTATTTCT	6.7	0.00017	-8.654	3.758	356	2
galGal6_dna	site	CIZ	D	470	478	CAAAAACCC	7.4	0.00017	-8.653	3.758	357	3
galGal6_dna	site	Tbp	D	550	565	TAACTTTAAATAATAC	6.7	0.00018	-8.648	3.756	358	5
galGal6_dna	site	Hoxc9	D	796	811	GATGGCGATTAAATAG	6.5	0.00018	-8.643	3.753	359	1
galGal6_dna	site	MRF-2	D	356	369	AACTAAAACACAAA	6.6	0.00018	-8.64	3.752	360	1
galGal6_dna	site	Bsx	R	771	786	CCTGTAATTAGGGAAT	6.8	0.00018	-8.632	3.749	361	3
galGal6_dna	site	Obox3	D	1362	1378	TTAGGCAGATTAGTTCT	5.7	0.00018	-8.629	3.747	362	3
galGal6_dna	site	Alx3	R	540	556	AAAGTTAATAAGCTACA	5.7	0.00018	-8.625	3.746	363	1
galGal6_dna	site	Nkx2-5	R	1206	1215	AGCCACTTGC	6.9	0.00018	-8.619	3.743	364	4
galGal6_dna	site	FOXA1	R	72	82	AGTTTACATTG	6.6	0.00018	-8.616	3.742	365	1
galGal6_dna	site	GATA-4	R	1217	1228	ATAAAACAGTAA	6.7	0.00018	-8.616	3.742	366	2
galGal6_dna	site	CHX10	D	774	787	CCCTAATTACAGGG	6.3	0.00018	-8.612	3.74	367	2
galGal6_dna	site	Dbx1	R	416	432	TTACTTTTTAAAAATAA	6.4	0.00018	-8.606	3.738	368	3
galGal6_dna	site	IRF1	D	472	483	AAAACCCAAAGT	6.1	0.00018	-8.606	3.738	369	1
galGal6_dna	site	Crx	D	773	785	TCCCTAATTACAG	6.8	0.00018	-8.604	3.737	370	2
galGal6_dna	site	Vax2	D	550	565	TAACTTTAAATAATAC	6.4	0.00018	-8.599	3.735	371	3
galGal6_dna	site	Barhl1	R	1480	1495	TTCAAGCAATTACTCA	6.2	0.00018	-8.601	3.735	372	1
galGal6_dna	site	Rxra	R	609	619	GAAAGGTCACC	6.9	0.00018	-8.598	3.734	373	2
galGal6_dna	site	En2	R	799	815	ACCTCTATTTAATCGCC	6.3	0.00018	-8.598	3.734	374	1
galGal6_dna	site	Shox2	R	799	815	ACCTCTATTTAATCGCC	6.2	0.00019	-8.59	3.731	375	1
galGal6_dna	site	Obox5	R	1363	1379	GAGAACTAATCTGCCTA	5.4	0.00019	-8.589	3.73	376	7
galGal6_dna	site	Cart-1	R	69	86	AAATAGTTTACATTGGTG	5.9	0.00019	-8.584	3.728	377	2
galGal6_dna	site	Gfi	R	783	792	CAAATCCCTG	7	0.00019	-8.583	3.728	378	3
galGal6_dna	site	Uncx4.1	D	799	815	GGCGATTAAATAGAGGT	5.6	0.00019	-8.583	3.728	379	1
galGal6_dna	site	Hoxc6	R	1478	1494	TCAAGCAATTACTCAAA	6.4	0.00019	-8.585	3.728	380	1
galGal6_dna	site	E12	R	601	611	ACCAGGTGACA	6.8	0.00019	-8.571	3.722	381	1
galGal6_dna	site	Obox3	D	795	811	TGATGGCGATTAAATAG	5.6	0.00019	-8.571	3.722	382	4
galGal6_dna	site	Hoxc8	D	1478	1493	TTTGAGTAATTGCTTG	6.4	0.00019	-8.57	3.722	383	1
galGal6_dna	site	Meox1	R	1478	1493	CAAGCAATTACTCAAA	6.4	0.00019	-8.571	3.722	384	2
galGal6_dna	site	Hoxa9	D	527	543	CAAGCAATATAATTGTA	6.4	0.00019	-8.568	3.721	385	2
galGal6_dna	site	Gbx1	R	772	788	TCCCTGTAATTAGGGAA	6.3	0.00019	-8.567	3.721	386	1
galGal6_dna	site	Hoxa9	D	797	813	ATGGCGATTAAATAGAG	6.4	0.00019	-8.568	3.721	387	3
galGal6_dna	site	Hoxb4	R	771	787	CCCTGTAATTAGGGAAT	6.2	0.00019	-8.566	3.72	388	1
galGal6_dna	site	Tbp	D	1265	1280	TCTAATTTTATTTCTT	6.6	0.00019	-8.566	3.72	389	6
galGal6_dna	site	Hoxb9	D	39	54	AGCCTCATTAAAAACC	6.2	0.00019	-8.564	3.719	390	3
galGal6_dna	site	Hoxd13	D	40	55	GCCTCATTAAAAACCG	6.3	0.00019	-8.558	3.717	391	2
galGal6_dna	site	R	D	594	614	CTGCCCCTGTCACCTGGTGAC	4.6	0.00019	-8.557	3.716	392	1
galGal6_dna	site	Lhx3	R	776	785	CTGTAATTAG	6.1	0.00019	-8.554	3.715	393	4
galGal6_dna	site	Octamer1	D	1260	1271	AGTACTCTAATT	4	0.00019	-8.552	3.714	394	2
galGal6_dna	site	Sox5	R	533	548	TAAGCTACAATTATAT	6.5	0.00019	-8.549	3.713	395	1
galGal6_dna	site	Arid3a	D	800	816	GCGATTAAATAGAGGTA	6.6	0.00019	-8.55	3.713	396	3
galGal6_dna	site	Foxk1	D	71	87	CCAATGTAAACTATTTC	5.3	0.00019	-8.546	3.712	397	1
galGal6_dna	site	KROX	D	460	473	CTCTCCCCCGCAAA	6.1	0.00019	-8.547	3.712	398	2
galGal6_dna	site	HNF4alpha	D	1348	1360	GTAAACTTAAACG	6.6	0.00019	-8.548	3.712	399	2
galGal6_dna	site	Nkx3-1	D	533	544	ATATAATTGTAG	6.3	0.0002	-8.542	3.71	400	9
galGal6_dna	site	Dlx5	D	1480	1495	TGAGTAATTGCTTGAA	6.7	0.0002	-8.536	3.707	401	1
galGal6_dna	site	Hoxd10	D	797	813	ATGGCGATTAAATAGAG	6.5	0.0002	-8.534	3.706	402	3
galGal6_dna	site	Bapx1	R	483	499	TTTTTCCACTTAGGGTA	6.2	0.0002	-8.531	3.705	403	1
galGal6_dna	site	KAISO	D	646	655	TGCCTGCCAT	6.3	0.0002	-8.528	3.704	404	1
galGal6_dna	site	CHX10	R	541	554	AGTTAATAAGCTAC	6.2	0.0002	-8.527	3.703	405	3
galGal6_dna	site	Egr1	D	687	700	TTCCCCCACGCCAT	5.6	0.0002	-8.523	3.702	406	3
galGal6_dna	site	Staf	D	965	985	GTGTCCCAGCCAGCACTGCAC	6.1	0.0002	-8.525	3.702	407	2
galGal6_dna	site	Hoxc13	D	38	53	GAGCCTCATTAAAAAC	5.6	0.0002	-8.513	3.697	408	2
galGal6_dna	site	Evx1	D	772	788	TTCCCTAATTACAGGGA	6	0.0002	-8.512	3.697	409	1
galGal6_dna	site	S8	R	1480	1495	TTCAAGCAATTACTCA	6.6	0.0002	-8.512	3.697	410	1
galGal6_dna	site	Uncx4.1	R	551	567	AGGTATTATTTAAAGTT	5.5	0.0002	-8.511	3.696	411	2
galGal6_dna	site	Dlx1	R	775	788	TCCCTGTAATTAGG	6.2	0.0002	-8.506	3.694	412	2
galGal6_dna	site	Hlxb9	D	773	788	TCCCTAATTACAGGGA	5.9	0.0002	-8.499	3.691	413	3
galGal6_dna	site	Bcl6b	R	415	430	ACTTTTTAAAAATAAG	6.3	0.0002	-8.496	3.69	414	1
galGal6_dna	site	Hoxa7	D	773	788	TCCCTAATTACAGGGA	6.2	0.0002	-8.498	3.69	415	2
galGal6_dna	site	Hoxc4	D	551	567	AACTTTAAATAATACCT	5.8	0.00021	-8.49	3.687	416	2
galGal6_dna	site	PPARG::RXRA	D	1067	1081	CAGGAGCAAAAGGCA	6.5	0.00021	-8.489	3.687	417	1
galGal6_dna	site	YY1	R	433	438	ACCATC	6.4	0.00021	-8.488	3.686	418	1
galGal6_dna	site	Mycn	D	1109	1118	AGCACATGGT	6.3	0.00021	-8.486	3.686	419	1
galGal6_dna	site	Elf3	R	1272	1284	GACAAAGAAATAA	6.6	0.00021	-8.488	3.686	420	1
galGal6_dna	site	Esrra	R	606	622	CAGGAAAGGTCACCAGG	6.1	0.00021	-8.483	3.684	421	1
galGal6_dna	site	RXRA	R	848	864	GCCTCTGACCCCTGCAG	6.4	0.00021	-8.483	3.684	422	1
galGal6_dna	site	Cart1	R	550	566	GGTATTATTTAAAGTTA	5.7	0.00021	-8.478	3.682	423	4
galGal6_dna	site	IPF1	D	39	53	AGCCTCATTAAAAAC	6.6	0.00021	-8.471	3.679	424	1
galGal6_dna	site	Ar	D	172	193	CAAATCTCACCGAGTGCCACTC	5.4	0.00021	-8.469	3.678	425	1
galGal6_dna	site	NF-AT	D	491	500	GTGGAAAAAG	7	0.00021	-8.468	3.678	426	2
galGal6_dna	site	Lhx3	R	545	554	AGTTAATAAG	6	0.00021	-8.467	3.677	427	5
galGal6_dna	site	HOXA5	R	778	785	CTGTAATT	6.7	0.00021	-8.467	3.677	428	2
galGal6_dna	site	Cdx1	D	526	541	TCAAGCAATATAATTG	6.1	0.00021	-8.464	3.676	429	2
galGal6_dna	site	Irf4	D	864	878	CATAAGGAAACCTAC	5.7	0.00021	-8.461	3.675	430	3
galGal6_dna	site	IRF1	D	354	365	AAAACTAAAACA	5.9	0.00021	-8.461	3.674	431	2
galGal6_dna	site	Hoxd1	R	540	556	AAAGTTAATAAGCTACA	6.2	0.00021	-8.46	3.674	432	1
galGal6_dna	site	CHX10	D	802	815	GATTAAATAGAGGT	6.1	0.00021	-8.459	3.674	433	4
galGal6_dna	site	Zfp281	D	682	696	CAGCCTTCCCCCACG	6.2	0.00021	-8.458	3.673	434	1
galGal6_dna	site	SALL1	R	410	421	AAATAAGATTAA	6.4	0.00021	-8.454	3.671	435	2
galGal6_dna	site	Barx2	R	569	584	TAGGTACTTAGTTTGG	6.3	0.00021	-8.453	3.671	436	3
galGal6_dna	site	Uncx4.1	D	771	787	ATTCCCTAATTACAGGG	5.4	0.00021	-8.452	3.671	437	3
galGal6_dna	site	Nkx2-3	R	476	491	CTTAGGGTACTTTGGG	6.1	0.00021	-8.451	3.67	438	5
galGal6_dna	site	LEF1	D	894	903	ATACAAAGGG	6.8	0.00021	-8.448	3.669	439	1
galGal6_dna	site	Dlx3	R	531	547	AAGCTACAATTATATTG	5.8	0.00021	-8.446	3.668	440	3
galGal6_dna	site	Gfi1	D	24	36	CCAAATCACAAGC	6.7	0.00022	-8.444	3.667	441	3
galGal6_dna	site	Elf2	D	1145	1160	CGAAACTTCTGGACGG	5.6	0.00022	-8.441	3.666	442	1
galGal6_dna	site	Cart-1	R	1359	1376	AACTAATCTGCCTAAACG	5.7	0.00022	-8.436	3.664	443	3
galGal6_dna	site	Nkx3-2	R	187	195	TTGAGTGGC	6.6	0.00022	-8.434	3.663	444	3
galGal6_dna	site	IRF	R	255	269	CTTTTTTTCCTTTTC	6.3	0.00022	-8.433	3.662	445	1
galGal6_dna	site	Dlx2	R	771	786	CCTGTAATTAGGGAAT	6.4	0.00022	-8.432	3.662	446	4
galGal6_dna	site	Shox2	R	771	787	CCCTGTAATTAGGGAAT	6	0.00022	-8.432	3.662	447	2
galGal6_dna	site	HNF1A	R	554	567	AGGTATTATTTAAA	5.7	0.00022	-8.429	3.661	448	2
galGal6_dna	site	FOXC1	D	573	580	ACTAAGTA	6	0.00022	-8.431	3.661	449	1
galGal6_dna	site	Obox2	D	1290	1306	GGATAGGGCTTAGAAAT	5.3	0.00022	-8.428	3.66	450	4
galGal6_dna	site	Obox2	D	1362	1378	TTAGGCAGATTAGTTCT	5.3	0.00022	-8.428	3.66	451	5
galGal6_dna	site	Nkx2-2	R	298	314	GAACCTACTTAAAATGC	6.1	0.00022	-8.425	3.659	452	4
galGal6_dna	site	DBP	D	933	939	AGCACAC	6.4	0.00022	-8.424	3.659	453	1
galGal6_dna	site	AhR_>Arnt_HIF-1	R	1024	1032	TGCGTGCTG	7	0.00022	-8.425	3.659	454	1
galGal6_dna	site	Hoxb4	D	551	567	AACTTTAAATAATACCT	6	0.00022	-8.421	3.657	455	2
galGal6_dna	site	AP1	R	1480	1486	TTACTCA	6.7	0.00022	-8.421	3.657	456	1
galGal6_dna	site	Osr2	D	827	842	GAACACAGAAGCTTTC	5.3	0.00022	-8.417	3.656	457	1
galGal6_dna	site	MEIS1	R	597	608	AGGTGACAGGGG	6.8	0.00022	-8.416	3.655	458	1
galGal6_dna	site	Rhox6	D	772	788	TTCCCTAATTACAGGGA	6.2	0.00022	-8.416	3.655	459	1
galGal6_dna	site	DMRT3	R	536	550	AATAAGCTACAATTA	5.2	0.00022	-8.409	3.652	460	1
galGal6_dna	site	Sox3	R	1098	1108	CCACAAAGGTA	6.8	0.00022	-8.409	3.652	461	4
galGal6_dna	site	Cart1	R	771	787	CCCTGTAATTAGGGAAT	5.6	0.00023	-8.399	3.647	462	5
galGal6_dna	site	PPAR-direct-repeat1	D	1438	1450	AGTCCTTTGACAA	6.5	0.00023	-8.397	3.647	463	1
galGal6_dna	site	Phox2b	R	551	567	AGGTATTATTTAAAGTT	5.4	0.00023	-8.394	3.646	464	1
galGal6_dna	site	Elf3	D	255	267	GAAAAGGAAAAAA	6.5	0.00023	-8.394	3.645	465	2
galGal6_dna	site	Tcf7	R	403	419	ATAAGATTAAAAGCATC	6.4	0.00023	-8.392	3.645	466	1
galGal6_dna	site	Arid5a	R	552	565	GTATTATTTAAAGT	6.4	0.00023	-8.393	3.645	467	1
galGal6_dna	site	AP-4	D	1006	1023	CAAGAGAGCTGCGGTATG	6.2	0.00023	-8.39	3.644	468	1
galGal6_dna	site	Tbp	D	416	431	TTATTTTTAAAAAGTA	6.4	0.00023	-8.389	3.643	469	7
galGal6_dna	site	Nkx6-1	D	530	546	GCAATATAATTGTAGCT	5.6	0.00023	-8.389	3.643	470	2
galGal6_dna	site	Vax2	R	801	816	TACCTCTATTTAATCG	6.1	0.00023	-8.387	3.642	471	4
galGal6_dna	site	Rfx3	D	432	454	AGATGGTCCTAACAACACATGAA	4.8	0.00023	-8.381	3.64	472	2
galGal6_dna	site	HNF1B	D	1217	1228	TTACTGTTTTAT	5.9	0.00023	-8.38	3.639	473	2
galGal6_dna	site	Hoxd3	D	771	786	ATTCCCTAATTACAGG	6.3	0.00023	-8.376	3.638	474	1
galGal6_dna	site	Gm397	R	140	156	CGGTAGTGCAGAGCAGT	5.5	0.00023	-8.372	3.636	475	1
galGal6_dna	site	Barx2	D	542	557	TAGCTTATTAACTTTA	6.2	0.00023	-8.371	3.636	476	4
galGal6_dna	site	Pitx2	D	1363	1379	TAGGCAGATTAGTTCTC	5.9	0.00023	-8.372	3.636	477	3
galGal6_dna	site	Etv1	R	1145	1161	GCCGTCCAGAAGTTTCG	5.3	0.00023	-8.371	3.635	478	1
galGal6_dna	site	POU3F2	D	404	417	ATGCTTTTAATCTT	4.2	0.00023	-8.365	3.633	479	1
galGal6_dna	site	Etv6	D	1144	1160	TCGAAACTTCTGGACGG	4.9	0.00023	-8.357	3.63	480	3
galGal6_dna	site	Hoxa3	D	771	784	ATTCCCTAATTACA	6	0.00024	-8.355	3.629	481	4
galGal6_dna	site	Hoxa7	D	551	567	AACTTTAAATAATACCT	6.3	0.00024	-8.353	3.628	482	3
galGal6_dna	site	RREB1	D	22	41	CTCCAAATCACAAGCAGAGC	4.7	0.00024	-8.352	3.627	483	1
galGal6_dna	site	Hoxd13	R	1266	1281	AAAGAAATAAAATTAG	6	0.00024	-8.35	3.626	484	3
galGal6_dna	site	Pbx-1b	D	1236	1250	CAAATCATTCGAAAC	4.9	0.00024	-8.346	3.625	485	1
galGal6_dna	site	Msx3	R	1480	1495	TTCAAGCAATTACTCA	5.4	0.00024	-8.348	3.625	486	1
galGal6_dna	site	Prop1	D	551	567	AACTTTAAATAATACCT	5.4	0.00024	-8.345	3.624	487	2
galGal6_dna	site	Hoxa6	D	571	586	AAACTAAGTACCTACT	5.7	0.00024	-8.346	3.624	488	2
galGal6_dna	site	Vsx1	R	771	787	CCCTGTAATTAGGGAAT	5.5	0.00024	-8.345	3.624	489	1
galGal6_dna	site	Hoxa13	D	541	556	GTAGCTTATTAACTTT	4.9	0.00024	-8.337	3.621	490	2
galGal6_dna	site	Barhl2	R	1351	1366	CCTAAACGTTTAAGTT	5	0.00024	-8.339	3.621	491	2
galGal6_dna	site	Nr1h3::Rxra	D	1339	1357	TTAACCTCAGTAAACTTAA	5.8	0.00024	-8.33	3.618	492	3
galGal6_dna	site	En1	R	773	788	TCCCTGTAATTAGGGA	5.5	0.00024	-8.328	3.617	493	1
galGal6_dna	site	CdxA	R	327	333	AATACTA	5.8	0.00024	-8.326	3.616	494	3
galGal6_dna	site	HSF1	R	1143	1159	CGTCCAGAAGTTTCGAT	5.4	0.00024	-8.325	3.615	495	2
galGal6_dna	site	Pou3f1	R	552	568	AAGGTATTATTTAAAGT	5.5	0.00024	-8.323	3.614	496	1
galGal6_dna	site	Nkx6-1	R	38	54	GGTTTTTAATGAGGCTC	5.5	0.00024	-8.317	3.612	497	3
galGal6_dna	site	Homez	D	321	337	AATTCATAGTATTACTC	5.6	0.00024	-8.316	3.612	498	2
galGal6_dna	site	SREBP-1	R	602	612	CACCAGGTGAC	5.6	0.00025	-8.314	3.611	499	1
galGal6_dna	site	Tcfap2b	D	624	637	CTGGCCCAGGGCAG	6.3	0.00024	-8.315	3.611	500	3
galGal6_dna	site	Hoxb7	R	1478	1493	CAAGCAATTACTCAAA	6	0.00025	-8.31	3.609	501	6
galGal6_dna	site	Tcf7	D	445	461	AACACATGAAAATAACT	6.3	0.00025	-8.307	3.608	502	2
galGal6_dna	site	SALL1	D	448	459	ACATGAAAATAA	6.2	0.00025	-8.307	3.608	503	3
galGal6_dna	site	Arid5a	R	526	539	ATTATATTGCTTGA	6.3	0.00025	-8.308	3.608	504	2
galGal6_dna	site	Zfp281	R	880	894	TCTCCATGCCCCACC	6	0.00025	-8.307	3.608	505	2
galGal6_dna	site	Nkx2-9	D	572	588	AACTAAGTACCTACTTC	5.9	0.00025	-8.306	3.607	506	4
galGal6_dna	site	Ipf1	D	1480	1495	TGAGTAATTGCTTGAA	6	0.00025	-8.305	3.607	507	3
galGal6_dna	site	Dlx5	R	771	786	CCTGTAATTAGGGAAT	6.4	0.00025	-8.303	3.606	508	2
galGal6_dna	site	Tbp	D	552	567	ACTTTAAATAATACCT	6.3	0.00025	-8.301	3.605	509	8
galGal6_dna	site	Barx1	R	771	786	CCTGTAATTAGGGAAT	6.3	0.00025	-8.302	3.605	510	3
galGal6_dna	site	Pitx3	R	1188	1203	GAGGGGATTGACTGGA	4.9	0.00025	-8.301	3.605	511	1
galGal6_dna	site	ARID3A	D	45	50	ATTAAA	7.4	0.00025	-8.296	3.603	512	1
galGal6_dna	site	ARID3A	R	409	414	ATTAAA	7.4	0.00025	-8.296	3.603	513	2
galGal6_dna	site	WT1	D	689	697	CCCCCACGC	6.5	0.00025	-8.295	3.603	514	1
galGal6_dna	site	Pdx1	D	776	781	CTAATT	7.2	0.00025	-8.297	3.603	515	1
galGal6_dna	site	ARID3A	D	803	808	ATTAAA	7.4	0.00025	-8.296	3.603	516	3
galGal6_dna	site	Pdx1	D	1266	1271	CTAATT	7.2	0.00025	-8.297	3.603	517	2
galGal6_dna	site	Myf	D	842	853	CAGAAGCTGCAG	6.2	0.00025	-8.292	3.601	518	1
galGal6_dna	site	Obox1	R	1189	1205	TGGAGGGGATTGACTGG	4.8	0.00025	-8.291	3.601	519	4
galGal6_dna	site	Sox11	R	648	664	CTGGGAACAATGGCAGG	6.2	0.00025	-8.289	3.6	520	3
galGal6_dna	site	Vsx1	D	551	567	AACTTTAAATAATACCT	5.4	0.00025	-8.287	3.599	521	2
galGal6_dna	site	Irx3	R	1251	1267	AGAGTACTTGAAATAGA	5.5	0.00025	-8.288	3.599	522	2
galGal6_dna	site	Hoxa6	R	771	786	CCTGTAATTAGGGAAT	5.6	0.00025	-8.283	3.597	523	3
galGal6_dna	site	Lhx8	D	772	788	TTCCCTAATTACAGGGA	5.6	0.00025	-8.281	3.596	524	1
galGal6_dna	site	Nkx1-2	D	799	815	GGCGATTAAATAGAGGT	6.2	0.00025	-8.28	3.596	525	1
galGal6_dna	site	Hoxa3	R	573	586	AGTAGGTACTTAGT	5.9	0.00025	-8.277	3.595	526	5
galGal6_dna	site	Pax6	D	801	816	CGATTAAATAGAGGTA	6	0.00025	-8.278	3.595	527	1
galGal6_dna	site	AhR_>Arnt_HIF-1	R	690	698	GGCGTGGGG	6.9	0.00025	-8.276	3.594	528	2
galGal6_dna	site	MEF-2	R	450	461	AGTTATTTTCAT	6.2	0.00026	-8.274	3.593	529	3
galGal6_dna	site	MEF-2	R	555	566	GGTATTATTTAA	6.2	0.00026	-8.274	3.593	530	4
galGal6_dna	site	Myf6	R	600	615	GGTCACCAGGTGACAG	6.4	0.00026	-8.273	3.593	531	1
galGal6_dna	site	Gsc	D	554	570	TTTAAATAATACCTTCC	5.1	0.00026	-8.271	3.592	532	3
galGal6_dna	site	Crx	D	795	810	TGATGGCGATTAAATA	5	0.00026	-8.272	3.592	533	3
galGal6_dna	site	Crx	D	1362	1377	TTAGGCAGATTAGTTC	5	0.00026	-8.272	3.592	534	4
galGal6_dna	site	Six6	R	555	571	TGGAAGGTATTATTTAA	5.2	0.00026	-8.266	3.59	535	1
galGal6_dna	site	FOXO3	D	505	512	GGGAAACA	6.5	0.00026	-8.261	3.588	536	2
galGal6_dna	site	Sox3	D	12	22	ACACAAATGGC	6.6	0.00026	-8.26	3.587	537	5
galGal6_dna	site	Sox3	D	363	373	ACACAAATGGC	6.6	0.00026	-8.26	3.587	538	6
galGal6_dna	site	Hoxc9	D	541	556	GTAGCTTATTAACTTT	6	0.00026	-8.26	3.587	539	2
galGal6_dna	site	Nkx6-1	D	550	566	TAACTTTAAATAATACC	5.4	0.00026	-8.259	3.587	540	4
galGal6_dna	site	Sox3	R	1082	1092	ACACAAATGCC	6.6	0.00026	-8.26	3.587	541	7
galGal6_dna	site	Mafb	R	1122	1138	AATTCTTCTGACATTGC	5.5	0.00026	-8.26	3.587	542	1
galGal6_dna	site	Sox17	R	532	546	AGCTACAATTATATT	6.3	0.00026	-8.257	3.586	543	1
galGal6_dna	site	Prrx1	D	541	557	GTAGCTTATTAACTTTA	5	0.00026	-8.256	3.586	544	2
galGal6_dna	site	SREBP-1	D	729	739	GCTCACCTGAA	5.5	0.00026	-8.253	3.584	545	2
galGal6_dna	site	Octamer	R	73	83	TAGTTTACATT	6.4	0.00026	-8.249	3.583	546	2
galGal6_dna	site	Hoxc6	D	570	586	CAAACTAAGTACCTACT	6	0.00026	-8.245	3.581	547	2
galGal6_dna	site	Rfx4	D	436	450	GGTCCTAACAACACA	4.8	0.00026	-8.244	3.58	548	2
galGal6_dna	site	RSRFC4	D	550	566	TAACTTTAAATAATACC	3.7	0.00026	-8.244	3.58	549	2
galGal6_dna	site	Nkx3-2	D	574	582	CTAAGTACC	6.5	0.00026	-8.244	3.58	550	4
galGal6_dna	site	LRH1	R	190	201	CTGGCCTTGAGT	6.5	0.00026	-8.24	3.579	551	1
galGal6_dna	site	Sox1	D	317	332	TTCAAATTCATAGTAT	6.3	0.00026	-8.242	3.579	552	1
galGal6_dna	site	POU3F2	R	548	557	TAAAGTTAAT	5.6	0.00026	-8.242	3.579	553	2
galGal6_dna	site	Osf2	R	1013	1020	ACCGCAGC	6.6	0.00027	-8.232	3.575	554	1
galGal6_dna	site	Phox2a	D	550	565	TAACTTTAAATAATAC	5.6	0.00027	-8.23	3.574	555	1
galGal6_dna	site	Elf3	D	389	401	TTTAAGGATGTGA	6.3	0.00027	-8.224	3.572	556	3
galGal6_dna	site	KAISO	D	1314	1323	CTCCTGCTGT	6	0.00027	-8.219	3.57	557	2
galGal6_dna	site	Barx1	D	571	586	AAACTAAGTACCTACT	6.2	0.00027	-8.219	3.569	558	4
galGal6_dna	site	Hoxa4	R	551	567	AGGTATTATTTAAAGTT	5.4	0.00027	-8.213	3.567	559	1
galGal6_dna	site	Hoxa4	D	771	787	ATTCCCTAATTACAGGG	5.4	0.00027	-8.213	3.567	560	2
galGal6_dna	site	Hoxa10	D	527	542	CAAGCAATATAATTGT	6	0.00027	-8.211	3.566	561	2
galGal6_dna	site	IRF	D	581	595	CCTACTTCCACTTCT	6	0.00027	-8.21	3.566	562	2
galGal6_dna	site	Dobox5	D	1291	1307	GATAGGGCTTAGAAATG	5	0.00027	-8.21	3.566	563	3
galGal6_dna	site	Hoxa6	R	540	555	AAGTTAATAAGCTACA	5.5	0.00027	-8.206	3.564	564	4
galGal6_dna	site	Pou6f1	R	1339	1355	AAGTTTACTGAGGTTAA	4.8	0.00027	-8.207	3.564	565	5
galGal6_dna	site	T	R	1375	1385	CTATGTGAGAA	3.8	0.00027	-8.201	3.562	566	1
galGal6_dna	site	Nkx6-3	D	550	566	TAACTTTAAATAATACC	5.8	0.00028	-8.198	3.561	567	2
galGal6_dna	site	Pax-4	D	1041	1061	GCTGGTGGAGCATGCGGAGCC	6	0.00028	-8.191	3.557	568	3
galGal6_dna	site	RSRFC4	D	532	548	AATATAATTGTAGCTTA	3.6	0.00028	-8.189	3.556	569	3
galGal6_dna	site	Nkx1-1	D	772	788	TTCCCTAATTACAGGGA	5.9	0.00028	-8.188	3.556	570	1
galGal6_dna	site	MEF2A	R	804	813	CTCTATTTAA	4.5	0.00028	-8.188	3.556	571	4
galGal6_dna	site	Sox4	R	648	664	CTGGGAACAATGGCAGG	6.1	0.00028	-8.185	3.555	572	3
galGal6_dna	site	Obox3	D	510	526	ACAAAGGGATTACTGTT	5	0.00028	-8.184	3.554	573	5
galGal6_dna	site	Hoxb9	D	797	812	ATGGCGATTAAATAGA	5.6	0.00028	-8.18	3.553	574	4
galGal6_dna	site	HSF1	R	831	847	CTTCTGAAAGCTTCTGT	5.2	0.00028	-8.182	3.553	575	3
galGal6_dna	site	LEF1	D	508	517	AAACAAAGGG	6.5	0.00028	-8.179	3.552	576	2
galGal6_dna	site	Prrx2	R	799	815	ACCTCTATTTAATCGCC	5	0.00028	-8.179	3.552	577	2
galGal6_dna	site	ZBRK1	R	905	919	TGGGCACAGACCTTC	4.7	0.00028	-8.178	3.552	578	2
galGal6_dna	site	Obox5	D	405	421	TGCTTTTAATCTTATTT	4.7	0.00028	-8.176	3.551	579	8
galGal6_dna	site	Hoxa7	R	799	815	ACCTCTATTTAATCGCC	6.1	0.00028	-8.177	3.551	580	4
galGal6_dna	site	Sox7	R	1270	1291	CCTACAGGACAAAGAAATAAAA	5.9	0.00028	-8.177	3.551	581	2
galGal6_dna	site	CIZ	D	494	502	GAAAAAGCA	7.1	0.00028	-8.175	3.55	582	4
galGal6_dna	site	Hoxc6	R	540	556	AAAGTTAATAAGCTACA	5.9	0.00028	-8.172	3.549	583	3
galGal6_dna	site	Alx4	D	551	567	AACTTTAAATAATACCT	5.3	0.00028	-8.171	3.549	584	2
galGal6_dna	site	Alx4	R	771	787	CCCTGTAATTAGGGAAT	5.3	0.00028	-8.171	3.549	585	3
galGal6_dna	site	Nkx2-5	D	534	541	TATAATTG	5.9	0.00028	-8.169	3.548	586	5
galGal6_dna	site	CTCF	R	608	626	CAGCCAGGAAAGGTCACCA	4.1	0.00028	-8.171	3.548	587	2
galGal6_dna	site	NR2F1	D	1349	1362	TAAACTTAAACGTT	5.9	0.00028	-8.169	3.548	588	2
galGal6_dna	site	Msx3	R	300	315	GGAACCTACTTAAAAT	5.1	0.00028	-8.168	3.547	589	2
galGal6_dna	site	Pou2f2	R	549	564	TATTATTTAAAGTTAA	5.1	0.00028	-8.166	3.546	590	1
galGal6_dna	site	Arx	R	551	567	AGGTATTATTTAAAGTT	5.1	0.00028	-8.164	3.546	591	2
galGal6_dna	site	Zfp423	D	692	706	CCACGCCATGGGGCA	4.2	0.00028	-8.163	3.545	592	1
galGal6_dna	site	Hlxb9	D	801	816	CGATTAAATAGAGGTA	5.4	0.00029	-8.16	3.544	593	4
galGal6_dna	site	Gbx2	R	771	787	CCCTGTAATTAGGGAAT	5.2	0.00029	-8.158	3.543	594	1
galGal6_dna	site	Gbx2	D	772	788	TTCCCTAATTACAGGGA	5.2	0.00029	-8.158	3.543	595	2
galGal6_dna	site	Evx2	D	771	787	ATTCCCTAATTACAGGG	4.4	0.00029	-8.153	3.541	596	2
galGal6_dna	site	Hoxb13	D	40	55	GCCTCATTAAAAACCG	5.8	0.00029	-8.152	3.54	597	4
galGal6_dna	site	Foxd3	R	276	287	GTTTTTTTTTTT	6	0.00029	-8.151	3.54	598	1
galGal6_dna	site	Myf	R	1314	1325	ATACAGCAGGAG	6	0.00029	-8.147	3.538	599	2
galGal6_dna	site	Otx1	D	1291	1307	GATAGGGCTTAGAAATG	5.2	0.00029	-8.143	3.537	600	4
galGal6_dna	site	ESR2	D	1320	1337	CTGTATCACTCTGTCCAT	5.6	0.00029	-8.14	3.535	601	1
galGal6_dna	site	Sox5	R	654	660	GAACAAT	7.2	0.00029	-8.137	3.534	602	2
galGal6_dna	site	Stat3	R	616	625	AGCCAGGAAA	5.7	0.00029	-8.135	3.533	603	1
galGal6_dna	site	Otx2	D	1291	1307	GATAGGGCTTAGAAATG	5.3	0.00029	-8.134	3.533	604	5
galGal6_dna	site	Bapx1	R	299	315	GGAACCTACTTAAAATG	5.6	0.00029	-8.133	3.532	605	2
galGal6_dna	site	Pax4	R	540	556	AAAGTTAATAAGCTACA	5.2	0.00029	-8.133	3.532	606	1
galGal6_dna	site	Pax4	R	799	815	ACCTCTATTTAATCGCC	5.2	0.00029	-8.133	3.532	607	2
galGal6_dna	site	Vax1	R	771	786	CCTGTAATTAGGGAAT	5.9	0.00029	-8.13	3.531	608	1
galGal6_dna	site	Pitx1	D	780	796	TTACAGGGATTTGGGTG	5.1	0.00029	-8.13	3.531	609	4
galGal6_dna	site	C_EBP	R	1476	1487	ATTACTCAAATC	6.3	0.00029	-8.13	3.531	610	1
galGal6_dna	site	Tbp	D	413	428	ATCTTATTTTTAAAAA	6.1	0.00029	-8.129	3.53	611	9
galGal6_dna	site	Pknox2	D	594	609	CTGCCCCTGTCACCTG	5	0.0003	-8.127	3.529	612	1
galGal6_dna	site	PLAG1	D	200	213	AGGTCGCTAAGGGG	4.6	0.0003	-8.123	3.528	613	1
galGal6_dna	site	SREBP-1	D	601	611	TGTCACCTGGT	5.3	0.0003	-8.124	3.528	614	3
galGal6_dna	site	Pou3f4	D	553	569	CTTTAAATAATACCTTC	5.3	0.0003	-8.12	3.527	615	2
galGal6_dna	site	Hoxd8	D	552	568	ACTTTAAATAATACCTT	5.6	0.0003	-8.116	3.525	616	1
galGal6_dna	site	AhR	R	690	700	ATGGCGTGGGG	6	0.0003	-8.117	3.525	617	1
galGal6_dna	site	Tcfap2a	D	1196	1210	ATCCCCTCCAGCAAG	6.3	0.0003	-8.116	3.525	618	1
galGal6_dna	site	Sox8	D	532	548	AATATAATTGTAGCTTA	6.2	0.0003	-8.115	3.524	619	1
galGal6_dna	site	HNF1	D	539	556	TTGTAGCTTATTAACTTT	6	0.0003	-8.114	3.524	620	2
galGal6_dna	site	Nkx2-5	R	546	553	GTTAATAA	5.8	0.0003	-8.115	3.524	621	6
galGal6_dna	site	Hoxa7	R	550	565	GTATTATTTAAAGTTA	5.7	0.0003	-8.11	3.522	622	5
galGal6_dna	site	Hoxa7	R	771	786	CCTGTAATTAGGGAAT	5.7	0.0003	-8.11	3.522	623	6
galGal6_dna	site	FXR_RXR-alpha	R	1191	1204	GGAGGGGATTGACT	5.7	0.0003	-8.105	3.52	624	2
galGal6_dna	site	Msx1	R	773	788	TCCCTGTAATTAGGGA	5.9	0.0003	-8.103	3.519	625	2
galGal6_dna	site	AP-2alpha	R	627	635	GCCCTGGGC	6.3	0.00031	-8.093	3.515	626	2
galGal6_dna	site	TFAP2A	R	627	635	GCCCTGGGC	6.3	0.00031	-8.093	3.515	627	2
galGal6_dna	site	MAF	D	1053	1063	TGCGGAGCCAA	6.2	0.00031	-8.094	3.515	628	1
galGal6_dna	site	Sox30	R	1273	1288	ACAGGACAAAGAAATA	6.3	0.00031	-8.092	3.514	629	3
galGal6_dna	site	Nkx3-1	R	1476	1492	AAGCAATTACTCAAATC	5.6	0.00031	-8.091	3.514	630	10
galGal6_dna	site	Hoxb3	R	1478	1494	TCAAGCAATTACTCAAA	5.9	0.00031	-8.091	3.514	631	2
galGal6_dna	site	Nkx2-9	R	571	587	AAGTAGGTACTTAGTTT	5.6	0.00031	-8.089	3.513	632	5
galGal6_dna	site	Otx1	D	796	812	GATGGCGATTAAATAGA	5.1	0.00031	-8.089	3.513	633	5
galGal6_dna	site	Gfi	D	1236	1245	CAAATCATTC	6.6	0.00031	-8.09	3.513	634	4
galGal6_dna	site	Nkx2-3	D	476	491	CCCAAAGTACCCTAAG	5.6	0.00031	-8.088	3.512	635	6
galGal6_dna	site	Gsc	R	796	812	TCTATTTAATCGCCATC	4.8	0.00031	-8.086	3.512	636	4
galGal6_dna	site	Hoxc5	R	540	556	AAAGTTAATAAGCTACA	5.5	0.00031	-8.085	3.511	637	2
galGal6_dna	site	Hoxa7	R	530	546	AGCTACAATTATATTGC	6	0.00031	-8.081	3.51	638	7
galGal6_dna	site	Hoxa7	R	771	787	CCCTGTAATTAGGGAAT	6	0.00031	-8.081	3.51	639	8
galGal6_dna	site	Cart1	D	551	567	AACTTTAAATAATACCT	5.1	0.00031	-8.075	3.507	640	6
galGal6_dna	site	KAISO	R	1063	1072	CTCCTGCTTT	5.7	0.00031	-8.07	3.505	641	3
galGal6_dna	site	AhR	R	1024	1034	CCTGCGTGCTG	5.9	0.00031	-8.069	3.504	642	2
galGal6_dna	site	Lbx2	D	772	788	TTCCCTAATTACAGGGA	5.7	0.00031	-8.065	3.503	643	1
galGal6_dna	site	Hoxd3	D	1478	1493	TTTGAGTAATTGCTTG	5.9	0.00031	-8.067	3.503	644	2
galGal6_dna	site	Otp	D	540	556	TGTAGCTTATTAACTTT	4.3	0.00032	-8.061	3.501	645	1
galGal6_dna	site	Pitx1	R	555	571	TGGAAGGTATTATTTAA	5	0.00032	-8.062	3.501	646	5
galGal6_dna	site	MTF-1	R	1014	1027	GCTGCATACCGCAG	5.3	0.00032	-8.061	3.501	647	1
galGal6_dna	site	Pou2f1	D	1261	1276	GTACTCTAATTTTATT	5.7	0.00032	-8.057	3.499	648	2
galGal6_dna	site	Nkx3-1	D	301	312	TTTTAAGTAGGT	5.7	0.00032	-8.051	3.497	649	11
galGal6_dna	site	Sox3	D	252	262	GGAGAAAAGGA	6.4	0.00032	-8.048	3.495	650	8
galGal6_dna	site	SRY	D	506	517	GGAAACAAAGGG	6.3	0.00032	-8.046	3.495	651	1
galGal6_dna	site	Pou4f3	R	552	567	AGGTATTATTTAAAGT	4.5	0.00032	-8.047	3.495	652	2
galGal6_dna	site	LXR	R	463	480	TTGGGTTTTTGCGGGGGA	4.6	0.00032	-8.046	3.494	653	1
galGal6_dna	site	MEF2A	D	776	785	CTAATTACAG	4.2	0.00032	-8.043	3.493	654	5
galGal6_dna	site	Obox2	D	510	526	ACAAAGGGATTACTGTT	4.7	0.00032	-8.041	3.492	655	6
galGal6_dna	site	Hoxa7	D	801	816	CGATTAAATAGAGGTA	5.6	0.00032	-8.042	3.492	656	9
galGal6_dna	site	Tel-2	R	1204	1213	CCACTTGCTG	5.9	0.00032	-8.04	3.492	657	1
galGal6_dna	site	GZF1	D	799	810	GGCGATTAAATA	3	0.00032	-8.038	3.491	658	1
galGal6_dna	site	SREBP	R	939	953	TGCTTCACCCCAGTG	6.2	0.00032	-8.037	3.491	659	3
galGal6_dna	site	Esrrb	D	189	200	CACTCAAGGCCA	5.6	0.00032	-8.036	3.49	660	2
galGal6_dna	site	Nkx2-4	D	330	345	TATTACTCTTCAGATA	5.8	0.00032	-8.036	3.49	661	3
galGal6_dna	site	Obox5	D	511	527	CAAAGGGATTACTGTTC	4.2	0.00032	-8.035	3.49	662	9
galGal6_dna	site	Msx1	D	550	565	TAACTTTAAATAATAC	5.8	0.00033	-8.032	3.488	663	3
galGal6_dna	site	Hoxd1	D	772	788	TTCCCTAATTACAGGGA	5.6	0.00032	-8.032	3.488	664	2
galGal6_dna	site	Lmx1b	R	38	54	GGTTTTTAATGAGGCTC	4.8	0.00033	-8.03	3.487	665	3
galGal6_dna	site	Pax-6	R	583	596	CAGAAGTGGAAGTA	4.5	0.00033	-8.03	3.487	666	2
galGal6_dna	site	Pou6f1	R	1339	1355	AAGTTTACTGAGGTTAA	4	0.00033	-8.03	3.487	667	6
galGal6_dna	site	Gsc	R	1291	1307	CATTTCTAAGCCCTATC	4.7	0.00033	-8.027	3.486	668	5
galGal6_dna	site	Foxa2	R	71	82	AGTTTACATTGG	5.2	0.00033	-8.024	3.485	669	4
galGal6_dna	site	Pou2f3	R	549	564	TATTATTTAAAGTTAA	4.6	0.00033	-8.022	3.484	670	1
galGal6_dna	site	Hoxc8	D	771	786	ATTCCCTAATTACAGG	5.7	0.00033	-8.021	3.484	671	2
galGal6_dna	site	AREB6	R	875	886	CCCCACCTGTAG	5.9	0.00033	-8.022	3.484	672	1
galGal6_dna	site	Nobox	D	777	784	TAATTACA	6.2	0.00033	-8.02	3.483	673	3
galGal6_dna	site	Rhox6	R	799	815	ACCTCTATTTAATCGCC	5.7	0.00033	-8.02	3.483	674	2
galGal6_dna	site	Meox1	D	1480	1495	TGAGTAATTGCTTGAA	5.7	0.00033	-8.02	3.483	675	3
galGal6_dna	site	C_EBPgamma	D	415	427	CTTATTTTTAAAA	6.1	0.00033	-8.015	3.481	676	1
galGal6_dna	site	Dbx1	D	542	558	TAGCTTATTAACTTTAA	5.9	0.00033	-8.016	3.481	677	4
galGal6_dna	site	AP-2	D	686	698	CTTCCCCCACGCC	6.1	0.00033	-8.014	3.481	678	1
galGal6_dna	site	Myc	D	1049	1058	AGCATGCGGA	5.6	0.00033	-8.014	3.481	679	2
galGal6_dna	site	Srf	D	567	580	TTCCAAACTAAGTA	5.9	0.00033	-8.012	3.48	680	1
galGal6_dna	site	E2A	D	596	609	GCCCCTGTCACCTG	6.2	0.00033	-8.013	3.48	681	1
galGal6_dna	site	E2A	R	871	884	CCACCTGTAGGTTT	6.2	0.00033	-8.013	3.48	682	2
galGal6_dna	site	Pitx3	D	512	527	AAAGGGATTACTGTTC	4.4	0.00033	-8.011	3.479	683	2
galGal6_dna	site	Sox12	D	652	665	CCATTGTTCCCAGG	6	0.00033	-8.011	3.479	684	1
galGal6_dna	site	En1	R	1480	1495	TTCAAGCAATTACTCA	5	0.00033	-8.011	3.479	685	2
galGal6_dna	site	Obox1	D	1290	1306	GGATAGGGCTTAGAAAT	4.3	0.00033	-8.007	3.477	686	5
galGal6_dna	site	HNF4alpha	D	548	560	ATTAACTTTAAAT	6	0.00033	-8.003	3.476	687	3
galGal6_dna	site	Hoxc6	D	1479	1495	TTGAGTAATTGCTTGAA	5.7	0.00033	-8.004	3.476	688	4
galGal6_dna	site	SRY	D	555	563	TTAAATAAT	6.4	0.00033	-8.001	3.475	689	2
galGal6_dna	site	Esx1	D	540	556	TGTAGCTTATTAACTTT	4.9	0.00034	-7.999	3.474	690	1
galGal6_dna	site	HNF3beta	D	542	556	TAGCTTATTAACTTT	5.8	0.00034	-8	3.474	691	1
galGal6_dna	site	HNF3beta	R	1351	1365	CTAAACGTTTAAGTT	5.8	0.00034	-8	3.474	692	2
galGal6_dna	site	YY1	R	14	22	GCCATTTGT	6.2	0.00034	-7.996	3.473	693	2
galGal6_dna	site	YY1	R	365	373	GCCATTTGT	6.2	0.00034	-7.996	3.473	694	3
galGal6_dna	site	Pou4f3	D	550	565	TAACTTTAAATAATAC	4.4	0.00034	-7.996	3.473	695	3
galGal6_dna	site	Nkx2-5	R	801	807	TTAATCG	6.6	0.00034	-7.997	3.473	696	7
galGal6_dna	site	NHLH1	R	238	249	GAGAAGCTGTGT	5.4	0.00034	-7.994	3.472	697	1
galGal6_dna	site	Sfpi1	R	580	595	AGAAGTGGAAGTAGGT	5.8	0.00034	-7.994	3.472	698	2
galGal6_dna	site	Lhx6	D	772	788	TTCCCTAATTACAGGGA	5.5	0.00034	-7.994	3.472	699	1
galGal6_dna	site	Hoxb9	D	1	16	AAGTCAGTTAAACACA	5.3	0.00034	-7.991	3.47	700	5
galGal6_dna	site	HNF3	D	1272	1289	TTATTTCTTTGTCCTGTA	6.2	0.00034	-7.991	3.47	701	1
galGal6_dna	site	Nkx6-3	D	530	546	GCAATATAATTGTAGCT	5.5	0.00034	-7.988	3.469	702	3
galGal6_dna	site	C_EBPalpha	R	1476	1489	CAATTACTCAAATC	6	0.00034	-7.987	3.469	703	1
galGal6_dna	site	Pou3f2	R	38	54	GGTTTTTAATGAGGCTC	5	0.00034	-7.986	3.468	704	1
galGal6_dna	site	Pou3f2	R	541	557	TAAAGTTAATAAGCTAC	5	0.00034	-7.986	3.468	705	2
galGal6_dna	site	Pou3f2	D	799	815	GGCGATTAAATAGAGGT	5	0.00034	-7.986	3.468	706	3
galGal6_dna	site	Crx	D	510	525	ACAAAGGGATTACTGT	4.5	0.00034	-7.983	3.467	707	5
galGal6_dna	site	Foxk1	D	501	517	CAGAGGGAAACAAAGGG	4.3	0.00034	-7.981	3.466	708	2
galGal6_dna	site	POU6F1	R	555	565	GTATTATTTAA	5.3	0.00034	-7.979	3.465	709	2
galGal6_dna	site	Nkx3-1	R	1348	1359	GTTTAAGTTTAC	5.6	0.00034	-7.978	3.465	710	12
galGal6_dna	site	Dobox5	D	1363	1379	TAGGCAGATTAGTTCTC	4.6	0.00034	-7.979	3.465	711	4
galGal6_dna	site	Pax6	D	1480	1495	TGAGTAATTGCTTGAA	5.6	0.00034	-7.976	3.464	712	2
galGal6_dna	site	Pax-2	D	7	15	GTTAAACAC	5.7	0.00034	-7.974	3.463	713	2
galGal6_dna	site	Tcf7	R	1273	1289	TACAGGACAAAGAAATA	5.9	0.00034	-7.975	3.463	714	3
galGal6_dna	site	PPARG::RXRA	R	456	470	GCGGGGGAGAGTTAT	5.9	0.00034	-7.973	3.462	715	2
galGal6_dna	site	Irx5	R	1251	1267	AGAGTACTTGAAATAGA	5.4	0.00035	-7.97	3.461	716	1
galGal6_dna	site	Hoxd8	R	549	565	GTATTATTTAAAGTTAA	5.4	0.00035	-7.967	3.46	717	2
galGal6_dna	site	c-Maf	R	287	305	TAAAATGCAGACTCTTGGG	6	0.00035	-7.965	3.459	718	1
galGal6_dna	site	Phox2a	R	773	788	TCCCTGTAATTAGGGA	5.2	0.00035	-7.964	3.459	719	2
galGal6_dna	site	Phox2a	D	799	814	GGCGATTAAATAGAGG	5.2	0.00035	-7.964	3.459	720	3
galGal6_dna	site	Spic	D	898	911	AAAGGGGGAAGGTC	5.2	0.00035	-7.964	3.459	721	2
galGal6_dna	site	Cdx2	R	1267	1282	CAAAGAAATAAAATTA	5.1	0.00035	-7.961	3.457	722	2
galGal6_dna	site	NRSF	R	145	163	CTCCATTCGGTAGTGCAGA	2.7	0.00035	-7.956	3.455	723	1
galGal6_dna	site	Sox6	D	753	762	CCTTTGTCAC	5.5	0.00035	-7.955	3.455	724	4
galGal6_dna	site	Hoxc5	D	551	567	AACTTTAAATAATACCT	5.3	0.00035	-7.949	3.452	725	3
galGal6_dna	site	Pax4	D	772	788	TTCCCTAATTACAGGGA	4.9	0.00035	-7.949	3.452	726	3
galGal6_dna	site	COUPdirectrepeat1	D	1438	1450	AGTCCTTTGACAA	5.4	0.00035	-7.948	3.452	727	1
galGal6_dna	site	Uncx4.1	D	550	566	TAACTTTAAATAATACC	4.6	0.00035	-7.946	3.451	728	4
galGal6_dna	site	AP1.2	R	330	340	GAAGAGTAATA	5.9	0.00035	-7.945	3.45	729	2
galGal6_dna	site	Dlx4	R	796	812	TCTATTTAATCGCCATC	5.2	0.00036	-7.943	3.449	730	3
galGal6_dna	site	HNF1	R	793	810	TATTTAATCGCCATCACC	5.8	0.00036	-7.938	3.447	731	3
galGal6_dna	site	Arid3a	R	799	815	ACCTCTATTTAATCGCC	6	0.00036	-7.934	3.446	732	4
galGal6_dna	site	Tcf3	D	445	461	AACACATGAAAATAACT	5.8	0.00036	-7.929	3.443	733	1
galGal6_dna	site	E2A	D	1034	1047	GCACCTGGCTGGTG	6.1	0.00036	-7.929	3.443	734	3
galGal6_dna	site	NFIL3	D	555	565	TTAAATAATAC	5	0.00036	-7.925	3.442	735	1
galGal6_dna	site	Nkx6-3	D	799	815	GGCGATTAAATAGAGGT	5.4	0.00036	-7.926	3.442	736	4
galGal6_dna	site	NFATC2	R	259	265	TTTTCCT	6.3	0.00036	-7.923	3.441	737	3
galGal6_dna	site	Hoxb9	D	269	284	GAAGCAAAAAAAAAAA	5.2	0.00036	-7.923	3.441	738	6
galGal6_dna	site	NFATC2	R	820	826	TTTTCCT	6.3	0.00036	-7.923	3.441	739	4
galGal6_dna	site	XFD-2	D	73	86	AATGTAAACTATTT	5.7	0.00036	-7.918	3.439	740	1
galGal6_dna	site	Tcfap2b	D	687	700	TTCCCCCACGCCAT	5.8	0.00036	-7.916	3.438	741	4
galGal6_dna	site	POU3F2	R	930	939	GTGTGCTAAT	5.3	0.00037	-7.915	3.438	742	3
galGal6_dna	site	Alx3	D	541	557	GTAGCTTATTAACTTTA	4.5	0.00037	-7.911	3.436	743	2
galGal6_dna	site	Hoxa3	D	540	553	TGTAGCTTATTAAC	5.3	0.00037	-7.909	3.435	744	6
galGal6_dna	site	Hoxa7	R	550	566	GGTATTATTTAAAGTTA	5.8	0.00037	-7.909	3.435	745	10
galGal6_dna	site	Hoxd3	R	1480	1495	TTCAAGCAATTACTCA	5.7	0.00037	-7.91	3.435	746	3
galGal6_dna	site	FOXF2	D	71	84	CCAATGTAAACTAT	4.8	0.00037	-7.907	3.434	747	1
galGal6_dna	site	FOXF2	D	501	514	CAGAGGGAAACAAA	4.8	0.00037	-7.907	3.434	748	2
galGal6_dna	site	Tcf1	R	1342	1358	TTTAAGTTTACTGAGGT	5.6	0.00037	-7.907	3.434	749	4
galGal6_dna	site	Sox11	D	823	839	AAAAGAACACAGAAGCT	5.6	0.00037	-7.9	3.431	750	4
galGal6_dna	site	Ebox	R	601	610	CCAGGTGACA	6.1	0.00037	-7.897	3.43	751	1
galGal6_dna	site	Gbx1	D	771	787	ATTCCCTAATTACAGGG	5.3	0.00037	-7.898	3.43	752	2
galGal6_dna	site	Ebox	D	1034	1043	GCACCTGGCT	6.1	0.00037	-7.897	3.43	753	2
galGal6_dna	site	Pax6	D	773	788	TCCCTAATTACAGGGA	5.5	0.00037	-7.892	3.428	754	3
galGal6_dna	site	Hoxd1	D	1479	1495	TTGAGTAATTGCTTGAA	5.4	0.00037	-7.893	3.428	755	3
galGal6_dna	site	Dbx1	D	549	565	TTAACTTTAAATAATAC	5.8	0.00037	-7.89	3.427	756	5
galGal6_dna	site	SALL1	R	1270	1281	AAAGAAATAAAA	5.6	0.00037	-7.892	3.427	757	4
galGal6_dna	site	Hoxa7	R	1478	1493	CAAGCAATTACTCAAA	5.4	0.00037	-7.892	3.427	758	11
galGal6_dna	site	Cart1	R	771	787	CCCTGTAATTAGGGAAT	4.8	0.00038	-7.888	3.426	759	7
galGal6_dna	site	Cart1	D	800	816	GCGATTAAATAGAGGTA	4.8	0.00038	-7.888	3.426	760	8
galGal6_dna	site	Foxd3	R	1352	1363	AAACGTTTAAGT	5.6	0.00038	-7.886	3.425	761	2
galGal6_dna	site	Xvent-1	R	169	181	GTGAGATTTGCCT	6	0.00038	-7.885	3.424	762	1
galGal6_dna	site	Elf3	D	816	828	ATTCAGGAAAAGA	5.9	0.00038	-7.883	3.424	763	4
galGal6_dna	site	Hoxb13	D	542	557	TAGCTTATTAACTTTA	5.4	0.00038	-7.881	3.423	764	5
galGal6_dna	site	Arid5a	R	1262	1275	ATAAAATTAGAGTA	5.8	0.00038	-7.882	3.423	765	3
galGal6_dna	site	Hmx1	R	771	787	CCCTGTAATTAGGGAAT	5.1	0.00038	-7.878	3.422	766	3
galGal6_dna	site	TFE	R	1110	1117	CCATGTGC	6.5	0.00038	-7.877	3.421	767	2
galGal6_dna	site	RREB1	R	708	727	GCCCCGAGCAGCCACCCCGC	3.9	0.00038	-7.874	3.42	768	2
galGal6_dna	site	Emx2	D	772	788	TTCCCTAATTACAGGGA	5	0.00038	-7.875	3.42	769	2
galGal6_dna	site	RREB1	R	785	804	ATCGCCATCACCCAAATCCC	3.9	0.00038	-7.874	3.42	770	3
galGal6_dna	site	Mafb	R	678	685	GCTGATGG	5.8	0.00038	-7.873	3.419	771	2
galGal6_dna	site	Elk3	R	1145	1161	GCCGTCCAGAAGTTTCG	4.8	0.00038	-7.872	3.419	772	1
galGal6_dna	site	Hoxc5	D	570	586	CAAACTAAGTACCTACT	5.2	0.00038	-7.871	3.418	773	4
galGal6_dna	site	Tbp	R	528	543	TACAATTATATTGCTT	5.8	0.00038	-7.869	3.417	774	10
galGal6_dna	site	Muscle-initiator-sequences-19	R	704	724	CCGAGCAGCCACCCCGCTTGC	5.8	0.00038	-7.867	3.417	775	3
galGal6_dna	site	Myf	D	1412	1423	AAGCAGCTTGAG	5.6	0.00038	-7.869	3.417	776	3
galGal6_dna	site	Dlx2	D	1480	1495	TGAGTAATTGCTTGAA	5.6	0.00038	-7.868	3.417	777	5
galGal6_dna	site	Sox8	R	553	569	GAAGGTATTATTTAAAG	5.9	0.00038	-7.863	3.415	778	2
galGal6_dna	site	Lhx6	R	771	787	CCCTGTAATTAGGGAAT	5.3	0.00038	-7.863	3.415	779	2
galGal6_dna	site	Cutl1	D	448	462	ACATGAAAATAACTC	5.7	0.00039	-7.861	3.414	780	1
galGal6_dna	site	MEF2A	D	1252	1261	CTATTTCAAG	3.9	0.00039	-7.861	3.414	781	6
galGal6_dna	site	HNF3beta	D	77	91	TAAACTATTTCTTTG	5.6	0.00039	-7.858	3.413	782	3
galGal6_dna	site	Pbx	R	1187	1198	GATTGACTGGAG	6	0.00039	-7.859	3.413	783	1
galGal6_dna	site	Gsc	R	1363	1379	GAGAACTAATCTGCCTA	4.4	0.00039	-7.858	3.413	784	6
galGal6_dna	site	C_EBP	R	156	167	CTTACTCCATTC	6.1	0.00039	-7.856	3.412	785	2
galGal6_dna	site	DEAF1	R	462	486	GGTACTTTGGGTTTTTGCGGGGGAG	3.8	0.00039	-7.857	3.412	786	1
galGal6_dna	site	Rhox11	D	401	417	AAGATGCTTTTAATCTT	5.4	0.00039	-7.854	3.411	787	1
galGal6_dna	site	Evx1	R	771	787	CCCTGTAATTAGGGAAT	5	0.00039	-7.855	3.411	788	2
galGal6_dna	site	FAC1	D	1492	1505	TGAAAAAACACGAT	5.9	0.00039	-7.855	3.411	789	3
galGal6_dna	site	Irx2	R	1251	1267	AGAGTACTTGAAATAGA	4.7	0.00039	-7.85	3.409	790	1
galGal6_dna	site	HSF1	R	1480	1496	TTTCAAGCAATTACTCA	4.7	0.00039	-7.85	3.409	791	4
galGal6_dna	site	Tcf1	D	2	18	AGTCAGTTAAACACAAA	5.7	0.00039	-7.845	3.407	792	5
galGal6_dna	site	Lmx1b	D	540	556	TGTAGCTTATTAACTTT	4.5	0.00039	-7.845	3.407	793	4
galGal6_dna	site	Sp3	D	1147	1160	AAACTTCTGGACGG	5.8	0.00039	-7.846	3.407	794	1
galGal6_dna	site	Tcf1	R	1342	1358	TTTAAGTTTACTGAGGT	5.7	0.00039	-7.845	3.407	795	6
galGal6_dna	site	Foxq1	R	547	557	TAAAGTTAATA	5.4	0.00039	-7.842	3.406	796	2
galGal6_dna	site	Tlx2	D	552	568	ACTTTAAATAATACCTT	5.5	0.00039	-7.842	3.406	797	3
galGal6_dna	site	Hmbox1	R	73	89	AAGAAATAGTTTACATT	5.1	0.00039	-7.841	3.405	798	1
galGal6_dna	site	Tcfap2b	R	624	637	CTGCCCTGGGCCAG	5.7	0.00039	-7.841	3.405	799	5
galGal6_dna	site	Prrx1	R	771	787	CCCTGTAATTAGGGAAT	4.3	0.00039	-7.841	3.405	800	3
galGal6_dna	site	Dmbx1	D	795	811	TGATGGCGATTAAATAG	4.9	0.00039	-7.838	3.404	801	3
galGal6_dna	site	CDP	R	1137	1151	AGTTTCGATCAGAAA	3.5	0.00039	-7.838	3.404	802	1
galGal6_dna	site	Prop1	D	800	816	GCGATTAAATAGAGGTA	4.6	0.0004	-7.836	3.403	803	3
galGal6_dna	site	Lhx3	R	1474	1490	GCAATTACTCAAATCCC	3.9	0.0004	-7.835	3.403	804	6
galGal6_dna	site	Sox15	R	412	428	TTTTTAAAAATAAGATT	5.8	0.0004	-7.832	3.402	805	1
galGal6_dna	site	Alx4	R	550	566	GGTATTATTTAAAGTTA	4.8	0.0004	-7.834	3.402	806	4
galGal6_dna	site	Shox2	D	772	788	TTCCCTAATTACAGGGA	5.2	0.0004	-7.834	3.402	807	3
galGal6_dna	site	Nkx3-1	D	423	434	TAAAAAGTAAGA	5.4	0.0004	-7.832	3.401	808	13
galGal6_dna	site	Tax_CREB	R	784	798	ATCACCCAAATCCCT	4.2	0.0004	-7.828	3.4	809	3
galGal6_dna	site	Nkx2-4	R	395	410	AAAGCATCTTCACATC	5.5	0.0004	-7.826	3.399	810	4
galGal6_dna	site	Foxj1	D	5	20	CAGTTAAACACAAATG	5.7	0.0004	-7.822	3.397	811	3
galGal6_dna	site	Vax1	R	540	555	AAGTTAATAAGCTACA	5.5	0.0004	-7.821	3.397	812	2
galGal6_dna	site	Foxl1	R	412	428	TTTTTAAAAATAAGATT	3.9	0.0004	-7.821	3.396	813	3
galGal6_dna	site	Foxl1	R	542	558	TTAAAGTTAATAAGCTA	3.9	0.0004	-7.821	3.396	814	4
galGal6_dna	site	Sox5	R	649	664	CTGGGAACAATGGCAG	5.5	0.0004	-7.82	3.396	815	3
galGal6_dna	site	Lhx4	D	772	788	TTCCCTAATTACAGGGA	5.2	0.0004	-7.819	3.396	816	1
galGal6_dna	site	ZNF219	D	460	471	CTCTCCCCCGCA	3.8	0.0004	-7.817	3.395	817	2
galGal6_dna	site	Nkx2-6	R	483	498	TTTTCCACTTAGGGTA	4.5	0.0004	-7.816	3.395	818	3
galGal6_dna	site	Cart1	R	550	566	GGTATTATTTAAAGTTA	4.7	0.0004	-7.818	3.395	819	9
galGal6_dna	site	Lmo2-comp>Lex	R	1032	1043	AGCCAGGTGCCT	6.2	0.0004	-7.818	3.395	820	2
galGal6_dna	site	Erg	D	1145	1160	CGAAACTTCTGGACGG	4.4	0.0004	-7.817	3.395	821	1
galGal6_dna	site	Obox5	R	1188	1204	GGAGGGGATTGACTGGA	3.8	0.0004	-7.818	3.395	822	10
galGal6_dna	site	TCF-4	D	406	413	GCTTTTAA	6.1	0.0004	-7.815	3.394	823	1
galGal6_dna	site	Tax_CREB	D	941	955	CTGGGGTGAAGCAGC	4.3	0.0004	-7.814	3.394	824	4
galGal6_dna	site	S8	R	532	547	AAGCTACAATTATATT	5.4	0.00041	-7.81	3.392	825	2
galGal6_dna	site	IRF1	D	864	875	CATAAGGAAACC	4.9	0.00041	-7.81	3.392	826	3
galGal6_dna	site	RSRFC4	R	531	547	AAGCTACAATTATATTG	2.9	0.00041	-7.804	3.389	827	4
galGal6_dna	site	Dobox5	D	796	812	GATGGCGATTAAATAGA	4.3	0.00041	-7.804	3.389	828	5
galGal6_dna	site	DEAF1	R	1229	1253	AGAGTTTCGAATGATTTGGGGAAGC	3.7	0.00041	-7.803	3.389	829	2
galGal6_dna	site	Sox14	R	322	337	GAGTAATACTATGAAT	5.5	0.00041	-7.801	3.388	830	3
galGal6_dna	site	Nr2e3	R	835	841	AAAGCTT	6.8	0.00041	-7.801	3.388	831	1
galGal6_dna	site	Evx1	R	1478	1494	TCAAGCAATTACTCAAA	4.9	0.00041	-7.798	3.387	832	3
galGal6_dna	site	Rhox6	R	540	556	AAAGTTAATAAGCTACA	5.4	0.00041	-7.798	3.386	833	3
galGal6_dna	site	FOXO3	D	451	458	TGAAAATA	5.8	0.00041	-7.795	3.385	834	3
galGal6_dna	site	Arx	R	800	816	TACCTCTATTTAATCGC	4.5	0.00041	-7.795	3.385	835	3
galGal6_dna	site	Nkx2-2	D	1257	1266	TCAAGTACTC	5.3	0.00041	-7.795	3.385	836	5
galGal6_dna	site	Hoxa2	R	1478	1493	CAAGCAATTACTCAAA	5	0.00041	-7.795	3.385	837	2
galGal6_dna	site	Hoxb5	R	1478	1493	CAAGCAATTACTCAAA	5.1	0.00041	-7.793	3.385	838	2
galGal6_dna	site	HOXA5	D	13	20	CACAAATG	6.2	0.00041	-7.792	3.384	839	3
galGal6_dna	site	HOXA5	D	364	371	CACAAATG	6.2	0.00041	-7.792	3.384	840	4
galGal6_dna	site	HOXA5	R	1084	1091	CACAAATG	6.2	0.00041	-7.792	3.384	841	5
galGal6_dna	site	HOXA5	R	1135	1142	CAGAAATT	6.2	0.00041	-7.792	3.384	842	6
galGal6_dna	site	Irf6	D	864	880	CATAAGGAAACCTACAG	4.8	0.00041	-7.79	3.383	843	3
galGal6_dna	site	Sox2	D	1100	1114	CCTTTGTGGAGCACA	5.4	0.00042	-7.785	3.381	844	2
galGal6_dna	site	Fli1	D	1145	1160	CGAAACTTCTGGACGG	4.2	0.00042	-7.786	3.381	845	1
galGal6_dna	site	FOXF2	D	3	16	GTCAGTTAAACACA	4.6	0.00042	-7.783	3.38	846	3
galGal6_dna	site	Tel-2	D	582	591	CTACTTCCAC	5.5	0.00042	-7.783	3.38	847	2
galGal6_dna	site	RBP-Jkappa	D	658	665	TTCCCAGG	5.4	0.00042	-7.782	3.38	848	1
galGal6_dna	site	Egr1	R	688	698	GGCGTGGGGGA	5	0.00042	-7.782	3.38	849	4
galGal6_dna	site	Osr2	R	146	161	CCATTCGGTAGTGCAG	4.2	0.00042	-7.781	3.379	850	2
galGal6_dna	site	Muscle-initiator-sequences-19	D	684	704	GCCTTCCCCCACGCCATGGGG	5.7	0.00042	-7.781	3.379	851	4
galGal6_dna	site	Spic	R	982	995	AAAGGTGGAAGTGC	4.9	0.00042	-7.781	3.379	852	3
galGal6_dna	site	Hoxa3	R	1482	1495	TTCAAGCAATTACT	5.1	0.00042	-7.78	3.379	853	7
galGal6_dna	site	CP2_LBP-1c_LSF	R	230	244	GCTGTGTTGTACCAG	5.8	0.00042	-7.778	3.378	854	1
galGal6_dna	site	Barhl1	R	801	816	TACCTCTATTTAATCG	4.9	0.00042	-7.778	3.378	855	2
galGal6_dna	site	CP2_LBP-1c_LSF	R	996	1010	TCTTGTTTGGGGTGG	5.8	0.00042	-7.778	3.378	856	2
galGal6_dna	site	Sox7	D	502	523	AGAGGGAAACAAAGGGATTACT	5.3	0.00042	-7.773	3.376	857	3
galGal6_dna	site	En1	R	76	86	AAATAGTTTAC	5.5	0.00042	-7.772	3.375	858	3
galGal6_dna	site	OG-2	D	536	541	TAATTG	7.1	0.00042	-7.77	3.375	859	3
galGal6_dna	site	Hoxc4	R	550	566	GGTATTATTTAAAGTTA	4.7	0.00042	-7.771	3.375	860	3
galGal6_dna	site	Hoxa1	D	569	584	CCAAACTAAGTACCTA	4.4	0.00042	-7.772	3.375	861	2
galGal6_dna	site	Dmbx1	D	1290	1306	GGATAGGGCTTAGAAAT	4.8	0.00042	-7.771	3.375	862	4
galGal6_dna	site	OG-2	D	1484	1489	TAATTG	7.1	0.00042	-7.77	3.375	863	4
galGal6_dna	site	Zfp105	R	413	427	TTTTAAAAATAAGAT	5.9	0.00042	-7.769	3.374	864	4
galGal6_dna	site	Rfxdc2	D	436	450	GGTCCTAACAACACA	4.6	0.00042	-7.77	3.374	865	2
galGal6_dna	site	RXRA::VDR	R	1340	1354	AGTTTACTGAGGTTA	4.1	0.00042	-7.77	3.374	866	1
galGal6_dna	site	EBF	D	202	212	GTCGCTAAGGG	5.9	0.00042	-7.764	3.372	867	1
galGal6_dna	site	myogenin_NF-1	R	788	816	TACCTCTATTTAATCGCCATCACCCAAAT	4	0.00042	-7.764	3.372	868	1
galGal6_dna	site	AREB6	D	1032	1043	AGGCACCTGGCT	5.6	0.00043	-7.763	3.372	869	2
galGal6_dna	site	RREB1	D	1233	1252	CCCCAAATCATTCGAAACTC	3.7	0.00042	-7.764	3.372	870	4
galGal6_dna	site	Hoxa5	D	571	586	AAACTAAGTACCTACT	5.2	0.00043	-7.762	3.371	871	2
galGal6_dna	site	TGIF	D	836	846	AGCTTTCAGAA	5.7	0.00043	-7.762	3.371	872	1
galGal6_dna	site	Hoxa5	R	1478	1493	CAAGCAATTACTCAAA	5.2	0.00043	-7.762	3.371	873	3
galGal6_dna	site	Cart-1	D	543	560	AGCTTATTAACTTTAAAT	4.7	0.00043	-7.76	3.37	874	4
galGal6_dna	site	Nkx6-1	R	796	812	TCTATTTAATCGCCATC	4.6	0.00043	-7.761	3.37	875	5
galGal6_dna	site	Hoxd11	D	38	54	GAGCCTCATTAAAAACC	3.4	0.00043	-7.757	3.369	876	1
galGal6_dna	site	Evx2	D	540	556	TGTAGCTTATTAACTTT	3.7	0.00043	-7.758	3.369	877	3
galGal6_dna	site	Dlx4	R	541	557	TAAAGTTAATAAGCTAC	4.9	0.00043	-7.758	3.369	878	4
galGal6_dna	site	Foxk1	D	550	566	TAACTTTAAATAATACC	3.9	0.00043	-7.758	3.369	879	3
galGal6_dna	site	Pou3f3	D	291	307	AGAGTCTGCATTTTAAG	4.7	0.00043	-7.755	3.368	880	1
galGal6_dna	site	Pou3f3	R	316	332	ATACTATGAATTTGAAG	4.7	0.00043	-7.755	3.368	881	2
galGal6_dna	site	FOXJ2	R	529	542	ACAATTATATTGCT	5.6	0.00043	-7.756	3.368	882	2
galGal6_dna	site	S8	R	773	788	TCCCTGTAATTAGGGA	5.3	0.00043	-7.756	3.368	883	3
galGal6_dna	site	TBP	R	797	811	CTATTTAATCGCCAT	5.6	0.00043	-7.755	3.368	884	1
galGal6_dna	site	Zic1	D	935	948	CACACACTGGGGTG	5.6	0.00043	-7.755	3.368	885	1
galGal6_dna	site	SALL1	D	273	284	CAAAAAAAAAAA	5.4	0.00043	-7.754	3.367	886	5
galGal6_dna	site	Sox15	R	532	548	TAAGCTACAATTATATT	5.7	0.00043	-7.75	3.366	887	2
galGal6_dna	site	Octamer1	R	774	786	CCTGTAATTAGGG	5.9	0.00043	-7.75	3.366	888	3
galGal6_dna	site	Esx1	D	799	815	GGCGATTAAATAGAGGT	4.5	0.00043	-7.75	3.366	889	2
galGal6_dna	site	Zfp740	D	993	1008	TTTCCACCCCAAACAA	5.8	0.00043	-7.75	3.366	890	1
galGal6_dna	site	Pou2f2	D	1259	1274	AAGTACTCTAATTTTA	4.4	0.00043	-7.748	3.365	891	2
galGal6_dna	site	Evi-1	D	1458	1468	TGAGAAGATGA	2.7	0.00043	-7.748	3.365	892	2
galGal6_dna	site	Osr1	R	146	161	CCATTCGGTAGTGCAG	4.4	0.00043	-7.745	3.364	893	1
galGal6_dna	site	Osr1	D	827	842	GAACACAGAAGCTTTC	4.4	0.00043	-7.745	3.364	894	2
galGal6_dna	site	FOXO3	R	1088	1095	TGAACACA	5.7	0.00043	-7.747	3.364	895	4
galGal6_dna	site	Mafk	R	1125	1139	AAATTCTTCTGACAT	5.4	0.00043	-7.747	3.364	896	2
galGal6_dna	site	POU3F2	R	450	459	TTATTTTCAT	5.2	0.00043	-7.743	3.363	897	4
galGal6_dna	site	IRF1	D	353	364	AAAAACTAAAAC	4.8	0.00043	-7.74	3.362	898	4
galGal6_dna	site	Six6	R	555	571	TGGAAGGTATTATTTAA	4.6	0.00043	-7.742	3.362	899	2
galGal6_dna	site	HIF1	D	95	108	GAGGACTTGCAGCA	4.8	0.00044	-7.737	3.36	900	2
galGal6_dna	site	MEIS1	D	1123	1134	CAATGTCAGAAG	5.9	0.00044	-7.736	3.36	901	2
galGal6_dna	site	Pou2f3	D	1259	1274	AAGTACTCTAATTTTA	4.1	0.00044	-7.737	3.36	902	2
galGal6_dna	site	Hoxa2	D	571	586	AAACTAAGTACCTACT	4.9	0.00044	-7.735	3.359	903	3
galGal6_dna	site	Hoxb8	R	772	787	CCCTGTAATTAGGGAA	5.2	0.00044	-7.735	3.359	904	2
galGal6_dna	site	Kid3	D	692	696	CCACG	6.5	0.00044	-7.733	3.358	905	1
galGal6_dna	site	RUNX1	R	1340	1350	TACTGAGGTTA	5.9	0.00044	-7.733	3.358	906	1
galGal6_dna	site	Rax	D	772	788	TTCCCTAATTACAGGGA	4.7	0.00044	-7.731	3.357	907	2
galGal6_dna	site	MEF-2	D	1332	1343	GTCCATTTTAAC	5.5	0.00044	-7.73	3.357	908	5
galGal6_dna	site	Ehf	D	814	828	GTATTCAGGAAAAGA	5.4	0.00044	-7.727	3.356	909	1
galGal6_dna	site	SRF	D	187	204	GCCACTCAAGGCCAGGTC	4.7	0.00044	-7.725	3.355	910	1
galGal6_dna	site	POU1F1	R	318	327	ATGAATTTGA	5.7	0.00044	-7.726	3.355	911	1
galGal6_dna	site	IRF	R	446	460	GTTATTTTCATGTGT	5.3	0.00044	-7.724	3.354	912	3
galGal6_dna	site	Zfp281	D	457	471	TAACTCTCCCCCGCA	5.2	0.00044	-7.722	3.354	913	3
galGal6_dna	site	SRY	D	506	514	GGAAACAAA	6.1	0.00044	-7.72	3.353	914	3
galGal6_dna	site	ELF5	D	583	591	TACTTCCAC	6.1	0.00044	-7.719	3.353	915	2
galGal6_dna	site	Obox5	R	405	421	AAATAAGATTAAAAGCA	3.6	0.00045	-7.717	3.351	916	11
galGal6_dna	site	ZNF219	D	686	697	CTTCCCCCACGC	3.6	0.00045	-7.716	3.351	917	3
galGal6_dna	site	Dmbx1	R	555	571	TGGAAGGTATTATTTAA	4.7	0.00045	-7.711	3.349	918	5
galGal6_dna	site	PLAG1	D	201	214	GGTCGCTAAGGGGA	3.9	0.00045	-7.709	3.348	919	2
galGal6_dna	site	Pitx1	R	406	422	AAAATAAGATTAAAAGC	4.4	0.00045	-7.709	3.348	920	6
galGal6_dna	site	Prrx2	D	541	557	GTAGCTTATTAACTTTA	4.2	0.00045	-7.709	3.348	921	3
galGal6_dna	site	Phox2a	D	771	786	ATTCCCTAATTACAGG	4.8	0.00045	-7.71	3.348	922	4
galGal6_dna	site	Pitx1	R	1189	1205	TGGAGGGGATTGACTGG	4.4	0.00045	-7.709	3.348	923	7
galGal6_dna	site	Tcfap2a	R	1196	1210	CTTGCTGGAGGGGAT	5.8	0.00045	-7.708	3.348	924	2
galGal6_dna	site	HNF4	D	1431	1444	AAGGCAAAGTCCTT	5.7	0.00045	-7.708	3.348	925	1
galGal6_dna	site	RREB1	D	466	485	CCCGCAAAAACCCAAAGTAC	3.6	0.00045	-7.706	3.347	926	5
galGal6_dna	site	C_EBPalpha	R	523	536	ATATTGCTTGAACA	5.8	0.00045	-7.708	3.347	927	2
galGal6_dna	site	Sox12	D	536	549	TAATTGTAGCTTAT	5.6	0.00045	-7.707	3.347	928	2
galGal6_dna	site	C_EBPalpha	R	1115	1128	ACATTGCTTTACCA	5.8	0.00045	-7.708	3.347	929	3
galGal6_dna	site	Ncx	R	1180	1189	GAGTAAGTTG	5.4	0.00045	-7.708	3.347	930	2
galGal6_dna	site	RSRFC4	D	801	817	CGATTAAATAGAGGTAT	2.7	0.00045	-7.704	3.346	931	5
galGal6_dna	site	NR4A2	D	825	832	AAGAACAC	6	0.00045	-7.704	3.346	932	2
galGal6_dna	site	Dlx1	D	1478	1491	TTTGAGTAATTGCT	5	0.00045	-7.701	3.345	933	3
galGal6_dna	site	Crx	R	1190	1205	TGGAGGGGATTGACTG	4	0.00045	-7.701	3.344	934	6
galGal6_dna	site	Pou2f1	R	39	54	GGTTTTTAATGAGGCT	5.2	0.00045	-7.697	3.343	935	3
galGal6_dna	site	S8	R	542	557	TAAAGTTAATAAGCTA	5.2	0.00045	-7.697	3.343	936	4
galGal6_dna	site	S8	D	771	786	ATTCCCTAATTACAGG	5.2	0.00045	-7.697	3.343	937	5
galGal6_dna	site	Esx1	R	772	788	TCCCTGTAATTAGGGAA	4.4	0.00045	-7.697	3.343	938	3
galGal6_dna	site	Ikaros	R	965	974	GCTGGGACAC	5.9	0.00045	-7.698	3.343	939	1
galGal6_dna	site	Nkx6-1	R	551	567	AGGTATTATTTAAAGTT	4.5	0.00046	-7.694	3.342	940	6
galGal6_dna	site	Tcfap2b	D	694	707	ACGCCATGGGGCAA	5.5	0.00046	-7.695	3.342	941	6
galGal6_dna	site	Nkx6-1	D	799	815	GGCGATTAAATAGAGGT	4.5	0.00046	-7.694	3.342	942	7
galGal6_dna	site	Isx	D	772	787	TTCCCTAATTACAGGG	5	0.00046	-7.693	3.341	943	1
galGal6_dna	site	Isx	R	772	787	CCCTGTAATTAGGGAA	5	0.00046	-7.693	3.341	944	2
galGal6_dna	site	Mafb	R	289	305	TAAAATGCAGACTCTTG	4.6	0.00046	-7.688	3.339	945	3
galGal6_dna	site	Dlx4	R	1262	1278	GAAATAAAATTAGAGTA	4.8	0.00046	-7.688	3.339	946	5
galGal6_dna	site	MAX	D	444	453	CAACACATGA	5.2	0.00046	-7.685	3.338	947	1
galGal6_dna	site	Dlx3	R	541	557	TAAAGTTAATAAGCTAC	4.5	0.00046	-7.685	3.338	948	4
galGal6_dna	site	Tlx2	D	542	558	TAGCTTATTAACTTTAA	5.3	0.00046	-7.687	3.338	949	4
galGal6_dna	site	SALL1	D	553	564	CTTTAAATAATA	5.3	0.00046	-7.687	3.338	950	6
galGal6_dna	site	Dlx3	D	771	787	ATTCCCTAATTACAGGG	4.5	0.00046	-7.685	3.338	951	5
galGal6_dna	site	Lhx4	D	541	557	GTAGCTTATTAACTTTA	5	0.00046	-7.685	3.337	952	2
galGal6_dna	site	Arx	D	771	787	ATTCCCTAATTACAGGG	4.3	0.00046	-7.683	3.337	953	4
galGal6_dna	site	Obox6	R	557	571	TGGAAGGTATTATTT	4	0.00046	-7.682	3.336	954	3
galGal6_dna	site	En2	D	772	788	TTCCCTAATTACAGGGA	4.9	0.00046	-7.68	3.336	955	2
galGal6_dna	site	TFE	R	731	738	TCAGGTGA	5.8	0.00046	-7.68	3.335	956	3
galGal6_dna	site	PLZF	D	1255	1283	TTTCAAGTACTCTAATTTTATTTCTTTGT	1.6	0.00046	-7.679	3.335	957	1
galGal6_dna	site	WT1	D	1312	1320	CACTCCTGC	6.1	0.00046	-7.678	3.335	958	2
galGal6_dna	site	Srf	R	567	580	TACTTAGTTTGGAA	5.5	0.00046	-7.678	3.334	959	2
galGal6_dna	site	Hoxb4	R	799	815	ACCTCTATTTAATCGCC	4.9	0.00046	-7.676	3.333	960	3
galGal6_dna	site	E2	R	1350	1365	CTAAACGTTTAAGTTT	4.5	0.00046	-7.674	3.333	961	1
galGal6_dna	site	PBX1	D	1237	1248	AAATCATTCGAA	5.1	0.00047	-7.672	3.332	962	1
galGal6_dna	site	Otp	R	541	557	TAAAGTTAATAAGCTAC	3.6	0.00047	-7.671	3.331	963	2
galGal6_dna	site	Etv4	D	1145	1160	CGAAACTTCTGGACGG	4.6	0.00047	-7.67	3.331	964	1
galGal6_dna	site	Pitx3	D	1364	1379	AGGCAGATTAGTTCTC	3.8	0.00047	-7.67	3.331	965	3
galGal6_dna	site	Lhx9	D	551	567	AACTTTAAATAATACCT	4.9	0.00047	-7.667	3.33	966	3
galGal6_dna	site	Pbx1	D	674	690	CCACCCATCAGCCTTCC	5.6	0.00047	-7.667	3.33	967	1
galGal6_dna	site	Hoxc5	R	1478	1494	TCAAGCAATTACTCAAA	4.9	0.00047	-7.669	3.33	968	5
galGal6_dna	site	IRF-2	D	352	364	GAAAAACTAAAAC	3.3	0.00047	-7.665	3.329	969	3
galGal6_dna	site	SZF1-1	D	782	796	ACAGGGATTTGGGTG	4.8	0.00047	-7.664	3.329	970	1
galGal6_dna	site	SZF1-1	R	1317	1331	AGAGTGATACAGCAG	4.8	0.00047	-7.664	3.329	971	2
galGal6_dna	site	Zfp105	D	273	287	CAAAAAAAAAAAAAC	5.8	0.00047	-7.662	3.328	972	5
galGal6_dna	site	Tcfe2a	D	341	357	AGATACAGATGGAAAAA	5.3	0.00047	-7.664	3.328	973	2
galGal6_dna	site	Barx2	R	540	555	AAGTTAATAAGCTACA	5.2	0.00047	-7.661	3.327	974	5
galGal6_dna	site	Zfp281	D	681	695	TCAGCCTTCCCCCAC	5.1	0.00047	-7.659	3.326	975	4
galGal6_dna	site	Zfp281	R	789	803	TCGCCATCACCCAAA	5.1	0.00047	-7.659	3.326	976	5
galGal6_dna	site	YY1	D	1329	1345	TCTGTCCATTTTAACCT	5.8	0.00047	-7.657	3.326	977	4
galGal6_dna	site	ZID	D	225	237	GGGCTCTGGTACA	4.7	0.00047	-7.657	3.325	978	1
galGal6_dna	site	Stra13	R	728	741	CATTCAGGTGAGCT	4.1	0.00047	-7.657	3.325	979	1
galGal6_dna	site	FXR_RXR-alpha	D	796	809	GATGGCGATTAAAT	5.1	0.00047	-7.655	3.325	980	3
galGal6_dna	site	Pax-4	R	1462	1491	AGCAATTACTCAAATCCCAAAATTCATCTT	5.5	0.00047	-7.655	3.325	981	4
galGal6_dna	site	Og2x	R	771	787	CCCTGTAATTAGGGAAT	5.5	0.00047	-7.654	3.324	982	1
galGal6_dna	site	Lhx3	D	453	465	AAAATAACTCTCC	4.3	0.00048	-7.651	3.323	983	7
galGal6_dna	site	Zfp691	R	512	528	TGAACAGTAATCCCTTT	3.8	0.00048	-7.652	3.323	984	1
galGal6_dna	site	Zic2	D	935	949	CACACACTGGGGTGA	5.5	0.00048	-7.652	3.323	985	1
galGal6_dna	site	ZNF354C	R	1045	1050	CTCCAC	6.6	0.00048	-7.65	3.323	986	1
galGal6_dna	site	ZNF354C	R	1105	1110	CTCCAC	6.6	0.00048	-7.65	3.323	987	2
galGal6_dna	site	Hoxd13	R	416	431	TACTTTTTAAAAATAA	4.9	0.00048	-7.648	3.322	988	4
galGal6_dna	site	Hoxa3	D	771	784	ATTCCCTAATTACA	4.9	0.00048	-7.649	3.322	989	8
galGal6_dna	site	Nkx2-6	R	361	376	AAAGCCATTTGTGTTT	4.2	0.00048	-7.647	3.321	990	4
galGal6_dna	site	FOXL1	R	417	424	TAAAAATA	5.7	0.00048	-7.644	3.32	991	1
galGal6_dna	site	Sox17	D	651	659	GCCATTGTT	6	0.00048	-7.645	3.32	992	2
galGal6_dna	site	GCNF	R	1347	1364	TAAACGTTTAAGTTTACT	1.8	0.00048	-7.645	3.32	993	2
galGal6_dna	site	Hlxb9	R	1478	1493	CAAGCAATTACTCAAA	4.6	0.00048	-7.644	3.32	994	5
galGal6_dna	site	Lmx1a	D	38	54	GAGCCTCATTAAAAACC	4.6	0.00048	-7.642	3.319	995	3
galGal6_dna	site	HSF2	R	306	315	GGAACCTACT	5.9	0.00048	-7.643	3.319	996	3
galGal6_dna	site	Lhx1	D	800	816	GCGATTAAATAGAGGTA	4.2	0.00048	-7.643	3.319	997	3
galGal6_dna	site	Tcfap2c	D	1196	1210	ATCCCCTCCAGCAAG	5.6	0.00048	-7.641	3.319	998	1
galGal6_dna	site	Dlx5	R	1478	1493	CAAGCAATTACTCAAA	5.5	0.00048	-7.643	3.319	999	3
galGal6_dna	site	Zfp128	R	228	244	GCTGTGTTGTACCAGAG	3.5	0.00048	-7.64	3.318	1000	1
galGal6_dna	site	RXRA::VDR	R	602	616	AGGTCACCAGGTGAC	3.9	0.00048	-7.641	3.318	1001	2
galGal6_dna	site	RELA	D	767	776	TTGAATTCCC	5.1	0.00048	-7.64	3.318	1002	1
galGal6_dna	site	Nkx2-5	D	775	782	CCTAATTA	5.4	0.00048	-7.641	3.318	1003	8
galGal6_dna	site	Zfp128	R	1014	1030	CGTGCTGCATACCGCAG	3.5	0.00048	-7.64	3.318	1004	2
galGal6_dna	site	SMAD3	R	1155	1163	TGGCCGTCC	5.7	0.00048	-7.638	3.317	1005	1
galGal6_dna	site	Octamer1	R	552	563	ATTATTTAAAGT	1.9	0.00048	-7.635	3.316	1006	4
galGal6_dna	site	Zfp410	R	992	1008	TTGTTTGGGGTGGAAAG	4.1	0.00048	-7.635	3.316	1007	1
galGal6_dna	site	Tcf3	R	403	419	ATAAGATTAAAAGCATC	5.4	0.00048	-7.634	3.315	1008	2
galGal6_dna	site	Tcf3	R	1273	1289	TACAGGACAAAGAAATA	5.4	0.00048	-7.634	3.315	1009	3
galGal6_dna	site	RUNX1	R	826	836	TTCTGTGTTCT	5.8	0.00049	-7.631	3.314	1010	2
galGal6_dna	site	Dlx4	D	771	787	ATTCCCTAATTACAGGG	4.7	0.00049	-7.625	3.312	1011	6
galGal6_dna	site	YY1	R	796	801	GCCATC	6.3	0.00049	-7.626	3.312	1012	5
galGal6_dna	site	Myf	D	872	883	AACCTACAGGTG	5.2	0.00049	-7.626	3.312	1013	4
galGal6_dna	site	DBP	R	1225	1231	AGCATAA	5.8	0.00049	-7.625	3.312	1014	2
galGal6_dna	site	DEC	R	243	255	CTCCAAGAGAAGC	5.7	0.00049	-7.625	3.311	1015	3
galGal6_dna	site	Isl2	R	300	315	GGAACCTACTTAAAAT	5.4	0.00049	-7.625	3.311	1016	1
galGal6_dna	site	Sox30	D	505	520	GGGAAACAAAGGGATT	5.7	0.00049	-7.625	3.311	1017	4
galGal6_dna	site	Emx2	R	771	787	CCCTGTAATTAGGGAAT	4.6	0.00049	-7.624	3.311	1018	3
galGal6_dna	site	Etv3	D	1145	1160	CGAAACTTCTGGACGG	4.4	0.00049	-7.624	3.311	1019	1
galGal6_dna	site	TTF-1_Nkx2-1_	D	1254	1265	ATTTCAAGTACT	5.8	0.00049	-7.625	3.311	1020	2
galGal6_dna	site	Hoxd10	R	529	545	GCTACAATTATATTGCT	5.3	0.00049	-7.622	3.31	1021	4
galGal6_dna	site	SOX9	D	505	518	GGGAAACAAAGGGA	5.7	0.00049	-7.619	3.309	1022	3
galGal6_dna	site	CREB1	R	1340	1347	TGAGGTTA	5.7	0.00049	-7.62	3.309	1023	1
galGal6_dna	site	Obox1	R	406	422	AAAATAAGATTAAAAGC	3.6	0.00049	-7.615	3.307	1024	6
galGal6_dna	site	En1	R	452	462	GAGTTATTTTC	5.4	0.00049	-7.612	3.306	1025	4
galGal6_dna	site	VDR	D	702	716	GGGCAAGCGGGGTGG	5.7	0.00049	-7.612	3.306	1026	1
galGal6_dna	site	Muscle-initiator-sequences-19	R	1033	1053	ATGCTCCACCAGCCAGGTGCC	5.5	0.00049	-7.612	3.306	1027	5
galGal6_dna	site	Nkx3-1	D	183	199	GAGTGCCACTCAAGGCC	4.8	0.0005	-7.609	3.305	1028	14
galGal6_dna	site	Lmx1b	D	799	815	GGCGATTAAATAGAGGT	4.1	0.0005	-7.611	3.305	1029	5
galGal6_dna	site	Nkx3-1	D	1255	1266	TTTCAAGTACTC	5.1	0.0005	-7.61	3.305	1030	15
galGal6_dna	site	Gata3	D	247	268	CTCTTGGAGAAAAGGAAAAAAA	3.9	0.0005	-7.609	3.304	1031	2
galGal6_dna	site	HNF1	R	418	435	ATCTTACTTTTTAAAAAT	5.4	0.0005	-7.603	3.302	1032	4
galGal6_dna	site	Prrx1	R	540	556	AAAGTTAATAAGCTACA	3.9	0.0005	-7.602	3.302	1033	4
galGal6_dna	site	Pou4f3	R	542	557	TAAAGTTAATAAGCTA	3.7	0.0005	-7.603	3.302	1034	4
galGal6_dna	site	IRF-2	R	584	596	CAGAAGTGGAAGT	3.2	0.0005	-7.602	3.302	1035	4
galGal6_dna	site	PLAG1	R	988	1001	GGGTGGAAAGGTGG	3.7	0.0005	-7.603	3.302	1036	3
galGal6_dna	site	Zfp691	D	1368	1384	AGATTAGTTCTCACATA	3.7	0.0005	-7.604	3.302	1037	2
galGal6_dna	site	Hdx	D	315	331	CCTTCAAATTCATAGTA	5.6	0.0005	-7.599	3.3	1038	1
galGal6_dna	site	Nkx2-6	R	10	25	GGAGCCATTTGTGTTT	4.1	0.0005	-7.597	3.299	1039	5
galGal6_dna	site	MEF2A	R	301	310	CTACTTAAAA	3.4	0.0005	-7.595	3.299	1040	7
galGal6_dna	site	Nr2f2	D	848	863	CTGCAGGGGTCAGAGG	4.8	0.0005	-7.596	3.299	1041	2
galGal6_dna	site	Tcfe2a	R	1029	1045	CCAGCCAGGTGCCTGCG	5.2	0.0005	-7.596	3.299	1042	3
galGal6_dna	site	Pitx2	D	1291	1307	GATAGGGCTTAGAAATG	4.7	0.0005	-7.597	3.299	1043	4
galGal6_dna	site	Hoxa1	D	540	555	TGTAGCTTATTAACTT	4.1	0.0005	-7.594	3.298	1044	3
galGal6_dna	site	Hoxc8	D	540	555	TGTAGCTTATTAACTT	5.1	0.0005	-7.592	3.297	1045	3
galGal6_dna	site	FOXD1	D	8	15	TTAAACAC	5.7	0.00051	-7.589	3.296	1046	1
galGal6_dna	site	Prop1	R	771	787	CCCTGTAATTAGGGAAT	4.2	0.00051	-7.589	3.296	1047	4
galGal6_dna	site	En1	D	799	814	GGCGATTAAATAGAGG	4.3	0.00051	-7.59	3.296	1048	5
galGal6_dna	site	Prop1	R	799	815	ACCTCTATTTAATCGCC	4.2	0.00051	-7.589	3.296	1049	5
galGal6_dna	site	Gsh2	D	801	816	CGATTAAATAGAGGTA	4.9	0.00051	-7.589	3.296	1050	2
galGal6_dna	site	Gsh2	D	1480	1495	TGAGTAATTGCTTGAA	4.9	0.00051	-7.589	3.296	1051	3
galGal6_dna	site	Pou6f1	D	299	315	CATTTTAAGTAGGTTCC	3.7	0.00051	-7.587	3.295	1052	7
galGal6_dna	site	RREB1	D	464	483	CCCCCGCAAAAACCCAAAGT	3.4	0.00051	-7.587	3.295	1053	6
galGal6_dna	site	Meox1	R	530	545	GCTACAATTATATTGC	5.1	0.00051	-7.588	3.295	1054	4
galGal6_dna	site	Irx3	D	532	548	AATATAATTGTAGCTTA	4.4	0.00051	-7.587	3.295	1055	3
galGal6_dna	site	Pax7	D	551	567	AACTTTAAATAATACCT	5.6	0.00051	-7.586	3.295	1056	1
galGal6_dna	site	Sox3	R	1275	1285	GGACAAAGAAA	5.9	0.00051	-7.587	3.295	1057	9
galGal6_dna	site	LXR	R	1339	1356	TAAGTTTACTGAGGTTAA	3.9	0.00051	-7.587	3.295	1058	2
galGal6_dna	site	Zfp281	R	898	912	AGACCTTCCCCCTTT	5	0.00051	-7.582	3.293	1059	6
galGal6_dna	site	Hoxd13	D	39	54	AGCCTCATTAAAAACC	4.8	0.00051	-7.58	3.292	1060	5
galGal6_dna	site	Oct-4_POU5F1_	R	294	308	ACTTAAAATGCAGAC	4.6	0.00051	-7.581	3.292	1061	1
galGal6_dna	site	Tst-1	R	314	328	TATGAATTTGAAGGG	5.7	0.00051	-7.581	3.292	1062	1
galGal6_dna	site	Zic1	R	935	948	CACCCCAGTGTGTG	5.4	0.00051	-7.581	3.292	1063	2
galGal6_dna	site	Tst-1	R	1261	1275	ATAAAATTAGAGTAC	5.7	0.00051	-7.581	3.292	1064	2
galGal6_dna	site	Sfpi1	R	146	161	CCATTCGGTAGTGCAG	5.2	0.00051	-7.577	3.291	1065	3
galGal6_dna	site	Sfpi1	R	1145	1160	CCGTCCAGAAGTTTCG	5.2	0.00051	-7.577	3.291	1066	4
galGal6_dna	site	Dlx3	R	1262	1278	GAAATAAAATTAGAGTA	4.3	0.00051	-7.577	3.291	1067	6
galGal6_dna	site	Isgf3g	D	276	290	AAAAAAAAAAACCCA	4.4	0.00051	-7.576	3.29	1068	4
galGal6_dna	site	Sfpi1	R	982	995	AAAGGTGGAAGTGC	5.6	0.00051	-7.576	3.29	1069	5
galGal6_dna	site	Sox7	D	551	572	AACTTTAAATAATACCTTCCAA	5	0.00051	-7.573	3.289	1070	4
galGal6_dna	site	Rhox11	R	775	791	AAATCCCTGTAATTAGG	5	0.00051	-7.573	3.289	1071	2
galGal6_dna	site	Esx1	R	800	816	TACCTCTATTTAATCGC	4.2	0.00051	-7.573	3.289	1072	4
galGal6_dna	site	Hoxd12	R	1132	1148	TTCGATCAGAAATTCTT	2.9	0.00051	-7.573	3.289	1073	1
galGal6_dna	site	Zic3	D	935	949	CACACACTGGGGTGA	5.4	0.00052	-7.571	3.288	1074	1
galGal6_dna	site	Obox5	D	1188	1204	TCCAGTCAATCCCCTCC	3.6	0.00052	-7.57	3.288	1075	12
galGal6_dna	site	FOXA1	R	1344	1354	AGTTTACTGAG	5.1	0.00051	-7.572	3.288	1076	2
galGal6_dna	site	Hoxa5	R	540	555	AAGTTAATAAGCTACA	4.9	0.00052	-7.569	3.287	1077	4
galGal6_dna	site	Dlx4	D	569	585	CCAAACTAAGTACCTAC	4.6	0.00052	-7.569	3.287	1078	7
galGal6_dna	site	Hoxa5	R	569	584	TAGGTACTTAGTTTGG	4.9	0.00052	-7.569	3.287	1079	5
galGal6_dna	site	Hlx1	D	40	54	GCCTCATTAAAAACC	5.4	0.00052	-7.567	3.286	1080	2
galGal6_dna	site	Zfp105	D	274	288	AAAAAAAAAAAAACC	5.7	0.00052	-7.566	3.286	1081	6
galGal6_dna	site	Pou6f1	D	299	315	CATTTTAAGTAGGTTCC	3.1	0.00052	-7.566	3.286	1082	8
galGal6_dna	site	Arid5a	R	322	335	GTAATACTATGAAT	5.4	0.00052	-7.566	3.286	1083	4
galGal6_dna	site	KAISO	D	642	651	CTCCTGCCTG	5.1	0.00052	-7.567	3.286	1084	4
galGal6_dna	site	Pitx3	D	797	812	ATGGCGATTAAATAGA	3.6	0.00052	-7.565	3.286	1085	4
galGal6_dna	site	HNF1B	R	803	814	CCTCTATTTAAT	4.8	0.00052	-7.567	3.286	1086	3
galGal6_dna	site	Pou5f1	D	887	901	CATGGAGATACAAAG	4.5	0.00052	-7.566	3.286	1087	1
galGal6_dna	site	Pou6f1	R	1261	1277	AAATAAAATTAGAGTAC	3.1	0.00052	-7.566	3.286	1088	9
galGal6_dna	site	Gm397	D	141	157	CTGCTCTGCACTACCGA	4.1	0.00052	-7.565	3.285	1089	2
galGal6_dna	site	Msx2	D	799	815	GGCGATTAAATAGAGGT	4.3	0.00052	-7.563	3.285	1090	1
galGal6_dna	site	Shox2	D	800	816	GCGATTAAATAGAGGTA	4.8	0.00052	-7.564	3.285	1091	4
galGal6_dna	site	Gm397	D	975	991	CAGCACTGCACTTCCAC	4.1	0.00052	-7.565	3.285	1092	3
galGal6_dna	site	V-Myb	R	4	12	TTTAACTGA	5.2	0.00052	-7.562	3.284	1093	1
galGal6_dna	site	Nkx2-5	D	184	199	AGTGCCACTCAAGGCC	4.4	0.00052	-7.561	3.284	1094	9
galGal6_dna	site	Hoxa4	D	540	556	TGTAGCTTATTAACTTT	4.4	0.00052	-7.561	3.284	1095	3
galGal6_dna	site	Foxj3	D	550	566	TAACTTTAAATAATACC	4.4	0.00052	-7.562	3.284	1096	2
galGal6_dna	site	Staf	D	983	1003	CACTTCCACCTTTCCACCCCA	4.8	0.00052	-7.562	3.284	1097	3
galGal6_dna	site	Glis2	D	993	1008	TTTCCACCCCAAACAA	5.1	0.00052	-7.563	3.284	1098	1
galGal6_dna	site	Tcfap2c	R	1196	1210	CTTGCTGGAGGGGAT	5.5	0.00052	-7.561	3.284	1099	2
galGal6_dna	site	NHLH1	D	238	249	ACACAGCTTCTC	4.7	0.00052	-7.559	3.283	1100	2
galGal6_dna	site	Tcfap2b	R	694	707	TTGCCCCATGGCGT	5.3	0.00052	-7.557	3.282	1101	7
galGal6_dna	site	CEBPA	D	231	239	TGGTACAAC	5.8	0.00052	-7.556	3.281	1102	1
galGal6_dna	site	Gata3	R	1132	1153	GAAGTTTCGATCAGAAATTCTT	3.8	0.00052	-7.554	3.281	1103	3
galGal6_dna	site	MZF1_1-4	R	1232	1237	TGGGGA	6.4	0.00053	-7.55	3.279	1104	1
galGal6_dna	site	Tcf1	R	1	17	TTGTGTTTAACTGACTT	5.3	0.00053	-7.549	3.278	1105	7
galGal6_dna	site	Gabpa	R	1145	1161	GCCGTCCAGAAGTTTCG	3.5	0.00053	-7.549	3.278	1106	1
galGal6_dna	site	Lmx1b	R	541	557	TAAAGTTAATAAGCTAC	4	0.00053	-7.546	3.277	1107	6
galGal6_dna	site	Gm4881	D	1145	1160	CGAAACTTCTGGACGG	3.9	0.00053	-7.543	3.276	1108	1
galGal6_dna	site	SALL1	D	274	285	AAAAAAAAAAAA	5.1	0.00053	-7.541	3.275	1109	7
galGal6_dna	site	SALL1	D	275	286	AAAAAAAAAAAA	5.1	0.00053	-7.541	3.275	1110	8
galGal6_dna	site	FOXL1	D	554	561	TTTAAATA	5.6	0.00053	-7.541	3.275	1111	2
galGal6_dna	site	IRF-2	R	328	340	GAAGAGTAATACT	3.1	0.00053	-7.539	3.274	1112	5
galGal6_dna	site	Dmbx1	R	406	422	AAAATAAGATTAAAAGC	4.4	0.00053	-7.538	3.274	1113	6
galGal6_dna	site	Nkx1-2	R	772	788	TCCCTGTAATTAGGGAA	5.2	0.00053	-7.539	3.274	1114	2
galGal6_dna	site	Dmbx1	D	780	796	TTACAGGGATTTGGGTG	4.4	0.00053	-7.538	3.274	1115	7
galGal6_dna	site	Nkx2-6	D	184	199	AGTGCCACTCAAGGCC	4	0.00053	-7.537	3.273	1116	6
galGal6_dna	site	Muscle-initiator-sequences-19	R	690	710	CGCTTGCCCCATGGCGTGGGG	5.4	0.00053	-7.537	3.273	1117	6
galGal6_dna	site	Nr2e3	D	834	840	GAAGCTT	6.4	0.00053	-7.536	3.273	1118	2
galGal6_dna	site	Sox4	R	749	765	CCTGTGACAAAGGCTCC	5	0.00054	-7.533	3.271	1119	4
galGal6_dna	site	Rhox11	D	68	84	ACACCAATGTAAACTAT	5	0.00054	-7.529	3.27	1120	3
galGal6_dna	site	Crx	R	513	525	ACAGTAATCCCTT	5.8	0.00054	-7.529	3.27	1121	7
galGal6_dna	site	Barhl1	D	922	937	CAGAGGCTATTAGCAC	4.5	0.00054	-7.529	3.27	1122	3
galGal6_dna	site	VDR	R	987	1001	GGGTGGAAAGGTGGA	5.6	0.00054	-7.53	3.27	1123	2
galGal6_dna	site	Hoxa1	D	1478	1493	TTTGAGTAATTGCTTG	4	0.00054	-7.53	3.27	1124	4
galGal6_dna	site	Tlx2	D	539	555	TTGTAGCTTATTAACTT	5.1	0.00054	-7.527	3.269	1125	5
galGal6_dna	site	Lhx1	D	38	54	GAGCCTCATTAAAAACC	4	0.00054	-7.524	3.268	1126	4
galGal6_dna	site	Barx2	D	571	586	AAACTAAGTACCTACT	5	0.00054	-7.526	3.268	1127	6
galGal6_dna	site	Ascl2	R	1105	1121	TTTACCATGTGCTCCAC	5.5	0.00054	-7.525	3.268	1128	1
galGal6_dna	site	HNF4A	D	1069	1081	GGAGCAAAAGGCA	5.6	0.00054	-7.523	3.267	1129	1
galGal6_dna	site	Zfp281	D	456	470	ATAACTCTCCCCCGC	4.9	0.00054	-7.519	3.266	1130	7
galGal6_dna	site	FAC1	D	468	481	CGCAAAAACCCAAA	5.6	0.00054	-7.521	3.266	1131	4
galGal6_dna	site	Ipf1	R	569	584	TAGGTACTTAGTTTGG	4.9	0.00054	-7.521	3.266	1132	4
galGal6_dna	site	Hoxb5	D	571	586	AAACTAAGTACCTACT	4.7	0.00054	-7.519	3.266	1133	3
galGal6_dna	site	FAC1	R	1219	1232	AAGCATAAAACAGT	5.6	0.00054	-7.521	3.266	1134	5
galGal6_dna	site	SREBP-1	D	444	454	CAACACATGAA	4.4	0.00054	-7.519	3.265	1135	4
galGal6_dna	site	XFD-2	D	801	814	CGATTAAATAGAGG	5.2	0.00054	-7.517	3.265	1136	2
galGal6_dna	site	MAX	D	1108	1117	GAGCACATGG	5	0.00054	-7.518	3.265	1137	2
galGal6_dna	site	Osr2	R	1145	1160	CCGTCCAGAAGTTTCG	3.7	0.00054	-7.518	3.265	1138	3
galGal6_dna	site	Tcfap2e	R	88	102	AAGTCCTCAGGCAAA	5.2	0.00055	-7.515	3.264	1139	1
galGal6_dna	site	Hoxc8	R	532	547	AAGCTACAATTATATT	5	0.00054	-7.515	3.264	1140	4
galGal6_dna	site	Nkx6-3	R	551	567	AGGTATTATTTAAAGTT	4.8	0.00054	-7.517	3.264	1141	5
galGal6_dna	site	Sox5	D	557	563	AAATAAT	5.5	0.00054	-7.515	3.264	1142	4
galGal6_dna	site	Sox21	R	322	337	GAGTAATACTATGAAT	5.3	0.00055	-7.513	3.263	1143	3
galGal6_dna	site	YY1	R	430	438	ACCATCTTA	5.8	0.00055	-7.514	3.263	1144	6
galGal6_dna	site	IRF	R	821	835	TCTGTGTTCTTTTCC	5	0.00055	-7.513	3.263	1145	4
galGal6_dna	site	Sox21	R	1265	1280	AAGAAATAAAATTAGA	5.3	0.00055	-7.513	3.263	1146	4
galGal6_dna	site	Hoxa11	D	38	53	GAGCCTCATTAAAAAC	3.2	0.00055	-7.51	3.262	1147	1
galGal6_dna	site	Dbx2	R	39	54	GGTTTTTAATGAGGCT	5.4	0.00055	-7.511	3.262	1148	2
galGal6_dna	site	IPF1	D	773	787	TCCCTAATTACAGGG	5.5	0.00055	-7.512	3.262	1149	2
galGal6_dna	site	Lmx1a	R	799	815	ACCTCTATTTAATCGCC	4.4	0.00055	-7.512	3.262	1150	4
galGal6_dna	site	Phox2b	D	799	815	GGCGATTAAATAGAGGT	4	0.00055	-7.51	3.262	1151	2
galGal6_dna	site	HNF4alpha	R	1353	1365	CTAAACGTTTAAG	5.4	0.00055	-7.51	3.262	1152	4
galGal6_dna	site	Dbx2	R	1480	1495	TTCAAGCAATTACTCA	5.4	0.00055	-7.511	3.262	1153	3
galGal6_dna	site	core-binding-factor	R	50	57	AGCGGTTT	5.5	0.00055	-7.508	3.261	1154	2
galGal6_dna	site	Foxa2	D	1343	1359	CCTCAGTAAACTTAAAC	4.3	0.00055	-7.51	3.261	1155	5
galGal6_dna	site	E2	D	1349	1364	TAAACTTAAACGTTTA	4.7	0.00055	-7.509	3.261	1156	2
galGal6_dna	site	Gsc	R	1470	1486	TTACTCAAATCCCAAAA	3.8	0.00055	-7.51	3.261	1157	7
galGal6_dna	site	Cart-1	R	547	564	TATTATTTAAAGTTAATA	4.3	0.00055	-7.507	3.26	1158	5
galGal6_dna	site	CKROX	D	684	692	GCCTTCCCC	5.7	0.00055	-7.506	3.26	1159	1
galGal6_dna	site	Hoxb6	D	789	804	TTTGGGTGATGGCGAT	5.2	0.00055	-7.506	3.26	1160	3
galGal6_dna	site	SF1	R	1123	1130	TGACATTG	5.6	0.00055	-7.507	3.26	1161	2
galGal6_dna	site	Foxl1	D	447	463	CACATGAAAATAACTCT	3.3	0.00055	-7.505	3.259	1162	5
galGal6_dna	site	Dlx1	R	534	547	AAGCTACAATTATA	4.7	0.00055	-7.505	3.259	1163	4
galGal6_dna	site	POU6F1	D	553	563	CTTTAAATAAT	4.6	0.00055	-7.504	3.259	1164	3
galGal6_dna	site	Nkx2-5	D	980	989	CTGCACTTCC	5.4	0.00055	-7.502	3.258	1165	10
galGal6_dna	site	Znf143	D	982	1001	GCACTTCCACCTTTCCACCC	4.7	0.00055	-7.503	3.258	1166	3
galGal6_dna	site	Dlx4	R	531	547	AAGCTACAATTATATTG	4.5	0.00055	-7.5	3.257	1167	8
galGal6_dna	site	Otx1	R	1188	1204	GGAGGGGATTGACTGGA	4.1	0.00055	-7.499	3.257	1168	6
galGal6_dna	site	Hoxb9	R	1219	1234	GGAAGCATAAAACAGT	4.5	0.00055	-7.499	3.257	1169	7
galGal6_dna	site	Sox3	D	261	271	GAAAAAAAGAA	5.8	0.00055	-7.498	3.256	1170	10
galGal6_dna	site	Rax	R	771	787	CCCTGTAATTAGGGAAT	4.3	0.00056	-7.496	3.255	1171	3
galGal6_dna	site	Pbx	D	802	813	GATTAAATAGAG	5.6	0.00056	-7.494	3.255	1172	2
galGal6_dna	site	USF1	D	1111	1117	CACATGG	5.1	0.00056	-7.494	3.255	1173	1
galGal6_dna	site	TBP	D	1224	1230	TTTATGC	5.6	0.00056	-7.494	3.255	1174	2
galGal6_dna	site	Foxq1	R	1347	1357	TTAAGTTTACT	4.9	0.00056	-7.495	3.255	1175	3
galGal6_dna	site	Foxq1	D	1356	1366	AAACGTTTAGG	4.9	0.00056	-7.495	3.255	1176	4
galGal6_dna	site	FOXD1	D	76	83	GTAAACTA	5.6	0.00056	-7.494	3.254	1177	2
galGal6_dna	site	Bsx	D	532	547	AATATAATTGTAGCTT	5.3	0.00056	-7.493	3.254	1178	4
galGal6_dna	site	AR	R	96	110	AGTGCTGCAAGTCCT	4.9	0.00056	-7.49	3.253	1179	1
galGal6_dna	site	Sox14	D	322	337	ATTCATAGTATTACTC	5.1	0.00056	-7.491	3.253	1180	4
galGal6_dna	site	Sox14	R	1265	1280	AAGAAATAAAATTAGA	5.1	0.00056	-7.491	3.253	1181	5
galGal6_dna	site	PLAG1	D	700	713	TGGGGCAAGCGGGG	3.5	0.00056	-7.487	3.252	1182	4
galGal6_dna	site	RXR::RAR_DR5	D	200	216	AGGTCGCTAAGGGGACT	4.3	0.00056	-7.486	3.251	1183	1
galGal6_dna	site	Lef1	D	403	419	GATGCTTTTAATCTTAT	4.5	0.00056	-7.485	3.251	1184	1
galGal6_dna	site	Vsx1	R	540	556	AAAGTTAATAAGCTACA	4.1	0.00056	-7.485	3.251	1185	3
galGal6_dna	site	HIC1	D	712	729	GGTGGCTGCTCGGGGCAG	5.4	0.00056	-7.486	3.251	1186	2
galGal6_dna	site	Crx	D	780	795	TTACAGGGATTTGGGT	3.6	0.00056	-7.485	3.251	1187	8
galGal6_dna	site	Vsx1	R	799	815	ACCTCTATTTAATCGCC	4.1	0.00056	-7.485	3.251	1188	4
galGal6_dna	site	Irf3	R	308	321	TTGAAGGGAACCTA	5.3	0.00056	-7.482	3.249	1189	2
galGal6_dna	site	Zfp105	R	1214	1228	ATAAAACAGTAAGAG	5.6	0.00056	-7.481	3.249	1190	7
galGal6_dna	site	Hoxd1	R	1478	1494	TCAAGCAATTACTCAAA	4.8	0.00056	-7.481	3.249	1191	4
galGal6_dna	site	T	R	175	185	CTCGGTGAGAT	2.5	0.00056	-7.48	3.248	1192	2
galGal6_dna	site	E2F1	R	1057	1064	TTTGGCTC	5.2	0.00056	-7.479	3.248	1193	1
galGal6_dna	site	Elf4	D	1145	1160	CGAAACTTCTGGACGG	3.6	0.00056	-7.479	3.248	1194	1
galGal6_dna	site	Tbp	D	417	432	TATTTTTAAAAAGTAA	5.3	0.00057	-7.476	3.247	1195	11
galGal6_dna	site	Nkx1-2	D	1478	1494	TTTGAGTAATTGCTTGA	5.1	0.00057	-7.476	3.247	1196	3
galGal6_dna	site	Pax4	D	452	481	GAAAATAACTCTCCCCCGCAAAAACCCAAA	5.3	0.00057	-7.473	3.246	1197	4
galGal6_dna	site	E4BP4	R	553	564	TATTATTTAAAG	3.5	0.00057	-7.474	3.246	1198	1
galGal6_dna	site	Pou1f1	D	553	569	CTTTAAATAATACCTTC	4.6	0.00057	-7.475	3.246	1199	2
galGal6_dna	site	Pax4	D	571	600	AAACTAAGTACCTACTTCCACTTCTGCCCC	5.3	0.00057	-7.473	3.246	1200	5
galGal6_dna	site	STAT	D	612	624	GACCTTTCCTGGC	5.8	0.00057	-7.474	3.246	1201	1
galGal6_dna	site	OG-2	R	928	933	TAATAG	5.5	0.00057	-7.475	3.246	1202	5
galGal6_dna	site	Pitx1	D	1362	1378	TTAGGCAGATTAGTTCT	4	0.00057	-7.471	3.245	1203	8
galGal6_dna	site	Pax-4	D	991	1002	CCTTTCCACCCC	5.6	0.00057	-7.47	3.244	1204	5
galGal6_dna	site	Lmo2-comp>Lex	R	1108	1119	TACCATGTGCTC	5.8	0.00057	-7.47	3.244	1205	3
galGal6_dna	site	Irx6	R	1251	1267	AGAGTACTTGAAATAGA	4.1	0.00057	-7.468	3.244	1206	1
galGal6_dna	site	FOXF2	D	1377	1390	CTCACATAGACACA	4.1	0.00057	-7.47	3.244	1207	4
galGal6_dna	site	AP1.2	D	158	168	ATGGAGTAAGG	5.3	0.00057	-7.467	3.243	1208	3
galGal6_dna	site	RUNX1	R	360	370	ATTTGTGTTTT	5.6	0.00057	-7.467	3.243	1209	3
galGal6_dna	site	Zec	R	235	247	GAAGCTGTGTTGT	3.6	0.00057	-7.464	3.242	1210	2
galGal6_dna	site	Hoxa3	R	573	586	AGTAGGTACTTAGT	4.6	0.00057	-7.465	3.242	1211	9
galGal6_dna	site	Dobox5	R	1188	1204	GGAGGGGATTGACTGGA	3.7	0.00057	-7.465	3.242	1212	6
galGal6_dna	site	C_EBPgamma	D	42	54	CTCATTAAAAACC	5.5	0.00057	-7.463	3.241	1213	2
galGal6_dna	site	Nr1h3::Rxra	D	550	568	TAACTTTAAATAATACCTT	4.5	0.00057	-7.463	3.241	1214	4
galGal6_dna	site	Sox18	D	650	665	TGCCATTGTTCCCAGG	5.5	0.00057	-7.463	3.241	1215	2
galGal6_dna	site	Obox6	D	1362	1376	TTAGGCAGATTAGTT	3.6	0.00057	-7.463	3.241	1216	4
galGal6_dna	site	RXRA::VDR	D	792	806	GGGTGATGGCGATTA	3.6	0.00058	-7.46	3.24	1217	3
galGal6_dna	site	Gsc	D	1188	1204	TCCAGTCAATCCCCTCC	3.7	0.00058	-7.459	3.24	1218	8
galGal6_dna	site	ISGF-3	R	352	366	GTGTTTTAGTTTTTC	3.8	0.00058	-7.458	3.239	1219	1
galGal6_dna	site	ZEB1	D	604	609	CACCTG	6.5	0.00058	-7.457	3.239	1220	1
galGal6_dna	site	ZEB1	D	732	737	CACCTG	6.5	0.00058	-7.457	3.239	1221	2
galGal6_dna	site	ZEB1	R	878	883	CACCTG	6.5	0.00058	-7.457	3.239	1222	3
galGal6_dna	site	ZEB1	D	1035	1040	CACCTG	6.5	0.00058	-7.457	3.239	1223	4
galGal6_dna	site	Tcf2	D	1088	1104	TGTGTTCAACTACCTTT	4.2	0.00058	-7.454	3.237	1224	2
galGal6_dna	site	Gata3	R	540	561	TATTTAAAGTTAATAAGCTACA	3.6	0.00058	-7.451	3.236	1225	4
galGal6_dna	site	Obox1	D	780	796	TTACAGGGATTTGGGTG	3.3	0.00058	-7.452	3.236	1226	7
galGal6_dna	site	Tcfcp2l1	D	188	201	CCACTCAAGGCCAG	5.1	0.00058	-7.448	3.234	1227	1
galGal6_dna	site	Arx	D	550	566	TAACTTTAAATAATACC	3.9	0.00058	-7.446	3.234	1228	5
galGal6_dna	site	Foxk1	D	447	463	CACATGAAAATAACTCT	3.3	0.00058	-7.445	3.233	1229	4
galGal6_dna	site	Six2	R	555	571	TGGAAGGTATTATTTAA	3.4	0.00058	-7.445	3.233	1230	1
galGal6_dna	site	XFD-2	D	1345	1358	TCAGTAAACTTAAA	5.1	0.00058	-7.445	3.233	1231	3
galGal6_dna	site	Bcl6b	R	319	334	TAATACTATGAATTTG	5	0.00059	-7.442	3.232	1232	2
galGal6_dna	site	Irx4	D	443	459	ACAACACATGAAAATAA	4.8	0.00059	-7.441	3.232	1233	2
galGal6_dna	site	Cdx2	R	531	546	AGCTACAATTATATTG	4.2	0.00059	-7.441	3.232	1234	3
galGal6_dna	site	PLZF	R	553	581	GTACTTAGTTTGGAAGGTATTATTTAAAG	1.1	0.00059	-7.442	3.232	1235	2
galGal6_dna	site	Gbx2	R	799	815	ACCTCTATTTAATCGCC	4	0.00059	-7.439	3.231	1236	3
galGal6_dna	site	Mafk	D	1132	1146	AAGAATTTCTGATCG	5	0.00059	-7.44	3.231	1237	3
galGal6_dna	site	CHX10	D	572	585	AACTAAGTACCTAC	4.7	0.00059	-7.438	3.23	1238	5
galGal6_dna	site	Pknox1	D	1184	1199	TTACTCCAGTCAATCC	3.4	0.00059	-7.438	3.23	1239	1
galGal6_dna	site	Lhx2	R	540	556	AAAGTTAATAAGCTACA	4.7	0.00059	-7.436	3.229	1240	1
galGal6_dna	site	MIZF	D	1435	1444	CAAAGTCCTT	4.3	0.00059	-7.435	3.229	1241	1
galGal6_dna	site	Sry	R	322	337	GAGTAATACTATGAAT	4.1	0.00059	-7.432	3.228	1242	3
galGal6_dna	site	Ebox	D	603	612	TCACCTGGTG	5.6	0.00059	-7.43	3.227	1243	3
galGal6_dna	site	Staf	D	673	693	GCCACCCATCAGCCTTCCCCC	4.6	0.00059	-7.43	3.227	1244	4
galGal6_dna	site	AP-4	D	843	860	AGAAGCTGCAGGGGTCAG	5	0.00059	-7.431	3.227	1245	2
galGal6_dna	site	Ebox	R	875	884	CCACCTGTAG	5.6	0.00059	-7.43	3.227	1246	4
galGal6_dna	site	Lhx4	D	1262	1278	TACTCTAATTTTATTTC	4.6	0.00059	-7.431	3.227	1247	3
galGal6_dna	site	Lmx1b	D	298	314	GCATTTTAAGTAGGTTC	3.8	0.00059	-7.428	3.226	1248	7
galGal6_dna	site	En2	D	551	567	AACTTTAAATAATACCT	4.5	0.00059	-7.428	3.226	1249	3
galGal6_dna	site	Hmx3	R	771	787	CCCTGTAATTAGGGAAT	4.3	0.0006	-7.425	3.225	1250	3
galGal6_dna	site	Octamer1	R	929	940	TGTGTGCTAATA	1.4	0.0006	-7.425	3.225	1251	5
galGal6_dna	site	RREB1	D	674	693	CCACCCATCAGCCTTCCCCC	3.1	0.0006	-7.423	3.224	1252	7
galGal6_dna	site	Pou3f2	R	1262	1278	GAAATAAAATTAGAGTA	4.1	0.0006	-7.424	3.224	1253	4
galGal6_dna	site	Six3	D	1316	1332	CCTGCTGTATCACTCTG	3.4	0.0006	-7.423	3.224	1254	1
galGal6_dna	site	Zfp187	R	1368	1381	GTGAGAACTAATCT	2.5	0.0006	-7.423	3.224	1255	2
galGal6_dna	site	RORA_2	D	302	315	TTTAAGTAGGTTCC	2.5	0.0006	-7.421	3.223	1256	1
galGal6_dna	site	Irx2	D	443	459	ACAACACATGAAAATAA	4	0.0006	-7.422	3.223	1257	2
galGal6_dna	site	Vsx1	R	550	566	GGTATTATTTAAAGTTA	4	0.0006	-7.42	3.223	1258	5
galGal6_dna	site	SRY	R	654	662	GGGAACAAT	5.8	0.0006	-7.422	3.223	1259	4
galGal6_dna	site	IRF2	R	579	596	CAGAAGTGGAAGTAGGTA	3	0.0006	-7.418	3.222	1260	1
galGal6_dna	site	Cart1	D	772	788	TTCCCTAATTACAGGGA	4	0.0006	-7.418	3.222	1261	10
galGal6_dna	site	Six1	D	1316	1332	CCTGCTGTATCACTCTG	4	0.0006	-7.42	3.222	1262	1
galGal6_dna	site	Sox5	R	413	428	TTTTTAAAAATAAGAT	4.9	0.0006	-7.416	3.221	1263	5
galGal6_dna	site	IRF-2	D	471	483	AAAAACCCAAAGT	2.9	0.0006	-7.416	3.221	1264	6
galGal6_dna	site	Hoxb13	D	68	83	ACACCAATGTAAACTA	4.7	0.0006	-7.413	3.22	1265	6
galGal6_dna	site	Hoxa1	R	1480	1495	TTCAAGCAATTACTCA	3.8	0.0006	-7.414	3.22	1266	5
galGal6_dna	site	HNF3beta	R	1492	1506	CATCGTGTTTTTTCA	5	0.0006	-7.415	3.22	1267	4
galGal6_dna	site	Pax-8	D	149	163	CACTACCGAATGGAG	5.2	0.0006	-7.411	3.219	1268	2
galGal6_dna	site	RXRA	D	606	622	CCTGGTGACCTTTCCTG	4.7	0.0006	-7.413	3.219	1269	2
galGal6_dna	site	Spic	R	1227	1240	ATTTGGGGAAGCAT	4.3	0.0006	-7.412	3.219	1270	4
galGal6_dna	site	LXR_PXR_CAR_COUP_RAR	D	1339	1355	TTAACCTCAGTAAACTT	5.1	0.0006	-7.411	3.219	1271	1
galGal6_dna	site	Octamer1	R	293	307	CTTAAAATGCAGACT	5	0.0006	-7.411	3.218	1272	6
galGal6_dna	site	Pax6	D	760	773	CACAGGCTTGAATT	4.5	0.00061	-7.41	3.218	1273	4
galGal6_dna	site	Obox3	D	1290	1306	GGATAGGGCTTAGAAAT	3.7	0.00061	-7.409	3.218	1274	6
galGal6_dna	site	Pax6	R	1351	1364	TAAACGTTTAAGTT	4.5	0.00061	-7.41	3.218	1275	5
galGal6_dna	site	SALL1	R	540	551	TAATAAGCTACA	4.9	0.00061	-7.407	3.217	1276	9
galGal6_dna	site	Six6	R	555	571	TGGAAGGTATTATTTAA	3.3	0.00061	-7.406	3.217	1277	3
galGal6_dna	site	E2F1	R	21	28	TTTGGAGC	5.1	0.00061	-7.405	3.216	1278	2
galGal6_dna	site	Hoxc10	D	38	53	GAGCCTCATTAAAAAC	3.2	0.00061	-7.406	3.216	1279	1
galGal6_dna	site	Sox14	R	411	426	TTTAAAAATAAGATTA	5	0.00061	-7.406	3.216	1280	6
galGal6_dna	site	YY1	D	651	659	GCCATTGTT	5.7	0.00061	-7.405	3.216	1281	7
galGal6_dna	site	Ets1	D	813	829	GGTATTCAGGAAAAGAA	3.9	0.00061	-7.404	3.216	1282	1
galGal6_dna	site	Dlx2	R	1261	1276	AATAAAATTAGAGTAC	4.9	0.00061	-7.406	3.216	1283	6
galGal6_dna	site	Hoxc13	D	1340	1355	TAACCTCAGTAAACTT	3.7	0.00061	-7.406	3.216	1284	3
galGal6_dna	site	FOXF2	D	1349	1362	TAAACTTAAACGTT	4	0.00061	-7.405	3.216	1285	5
galGal6_dna	site	Otp	R	551	567	AGGTATTATTTAAAGTT	3.1	0.00061	-7.402	3.215	1286	3
galGal6_dna	site	ISGF-3	D	583	597	TACTTCCACTTCTGC	3.7	0.00061	-7.403	3.215	1287	2
galGal6_dna	site	CEBPA	D	110	118	TGGTGCAAC	5.7	0.00061	-7.395	3.212	1288	2
galGal6_dna	site	POU3F2	R	808	821	CTGAATACCTCTAT	2.5	0.00061	-7.397	3.212	1289	5
galGal6_dna	site	p300	R	1091	1104	AAAGGTAGTTGAAC	5.5	0.00061	-7.395	3.212	1290	1
galGal6_dna	site	Gbx1	D	530	546	GCAATATAATTGTAGCT	4.5	0.00061	-7.394	3.211	1291	3
galGal6_dna	site	Nkx3-2	R	587	595	AGAAGTGGA	5.9	0.00062	-7.393	3.211	1292	5
galGal6_dna	site	Nkx6-3	R	796	812	TCTATTTAATCGCCATC	4.6	0.00062	-7.393	3.211	1293	6
galGal6_dna	site	Oct-4_POU5F1_	D	343	357	ATACAGATGGAAAAA	4.5	0.00062	-7.39	3.21	1294	2
galGal6_dna	site	Tbp	R	416	431	TACTTTTTAAAAATAA	5.2	0.00062	-7.391	3.21	1295	12
galGal6_dna	site	Hoxb5	R	540	555	AAGTTAATAAGCTACA	4.5	0.00062	-7.389	3.209	1296	4
galGal6_dna	site	HOXA5	R	149	156	CGGTAGTG	5.8	0.00062	-7.387	3.208	1297	7
galGal6_dna	site	EBF	D	482	492	GTACCCTAAGT	5.5	0.00062	-7.387	3.208	1298	2
galGal6_dna	site	Nkx2-5	R	483	498	TTTTCCACTTAGGGTA	4.1	0.00062	-7.386	3.208	1299	11
galGal6_dna	site	Nkx6-1	D	530	545	GCAATATAATTGTAGC	4.1	0.00062	-7.386	3.208	1300	8
galGal6_dna	site	Gsh2	R	540	555	AAGTTAATAAGCTACA	4.6	0.00062	-7.387	3.208	1301	4
galGal6_dna	site	Sox11	R	749	765	CCTGTGACAAAGGCTCC	4.8	0.00062	-7.388	3.208	1302	5
galGal6_dna	site	Nkx6-1	R	797	812	TCTATTTAATCGCCAT	4.1	0.00062	-7.386	3.208	1303	9
galGal6_dna	site	Elf5	R	582	595	AGAAGTGGAAGTAG	4.2	0.00062	-7.384	3.207	1304	1
galGal6_dna	site	Hoxc11	D	38	53	GAGCCTCATTAAAAAC	2.9	0.00062	-7.382	3.206	1305	1
galGal6_dna	site	Nkx3-1	R	475	491	CTTAGGGTACTTTGGGT	4.6	0.00062	-7.381	3.206	1306	16
galGal6_dna	site	Gbx2	D	800	816	GCGATTAAATAGAGGTA	3.9	0.00062	-7.381	3.206	1307	4
galGal6_dna	site	Sfpi1	R	980	995	AAAGGTGGAAGTGCAG	4.9	0.00062	-7.383	3.206	1308	6
galGal6_dna	site	Msx2	D	1261	1277	GTACTCTAATTTTATTT	4	0.00062	-7.382	3.206	1309	2
galGal6_dna	site	Hic1	D	182	197	CGAGTGCCACTCAAGG	4.4	0.00062	-7.38	3.205	1310	1
galGal6_dna	site	S8	D	540	555	TGTAGCTTATTAACTT	4.6	0.00062	-7.38	3.205	1311	6
galGal6_dna	site	Pax4	D	560	589	TAATACCTTCCAAACTAAGTACCTACTTCC	5.2	0.00062	-7.379	3.205	1312	6
galGal6_dna	site	Pou5f1	D	1278	1292	CTTTGTCCTGTAGGA	4.2	0.00063	-7.377	3.204	1313	2
galGal6_dna	site	Dlx1	D	530	543	GCAATATAATTGTA	4.5	0.00063	-7.375	3.203	1314	5
galGal6_dna	site	Pou3f1	D	553	569	CTTTAAATAATACCTTC	4.1	0.00063	-7.374	3.203	1315	2
galGal6_dna	site	NKX3-1	R	556	562	TTATTTA	4.9	0.00063	-7.374	3.203	1316	3
galGal6_dna	site	Hoxa4	D	799	815	GGCGATTAAATAGAGGT	4.1	0.00063	-7.375	3.203	1317	4
galGal6_dna	site	TBP	D	44	58	CATTAAAAACCGCTC	5.1	0.00063	-7.372	3.202	1318	3
galGal6_dna	site	SOX9	D	508	516	AAACAAAGG	5.6	0.00063	-7.373	3.202	1319	4
galGal6_dna	site	En2	R	540	556	AAAGTTAATAAGCTACA	4.4	0.00063	-7.374	3.202	1320	4
galGal6_dna	site	Crx	D	1290	1305	GGATAGGGCTTAGAAA	3.4	0.00063	-7.372	3.202	1321	9
galGal6_dna	site	Srf	D	483	496	TACCCTAAGTGGAA	5.1	0.00063	-7.37	3.201	1322	3
galGal6_dna	site	RFX	D	1454	1462	CAGTTGAGA	5.7	0.00063	-7.371	3.201	1323	1
galGal6_dna	site	FOXI1	R	999	1010	TCTTGTTTGGGG	4.7	0.00063	-7.368	3.2	1324	3
galGal6_dna	site	Pax5	D	1043	1062	TGGTGGAGCATGCGGAGCCA	5.1	0.00063	-7.368	3.2	1325	1
galGal6_dna	site	FOXI1	D	1270	1281	TTTTATTTCTTT	4.7	0.00063	-7.368	3.2	1326	4
galGal6_dna	site	Tlx2	R	1477	1493	CAAGCAATTACTCAAAT	4.9	0.00063	-7.369	3.2	1327	6
galGal6_dna	site	Znf143	D	174	193	AATCTCACCGAGTGCCACTC	4.5	0.00063	-7.366	3.199	1328	4
galGal6_dna	site	Hoxa9	R	529	545	GCTACAATTATATTGCT	4.7	0.00063	-7.367	3.199	1329	4
galGal6_dna	site	Tst-1	R	550	564	TATTATTTAAAGTTA	5.5	0.00063	-7.366	3.199	1330	3
galGal6_dna	site	IRF1	D	277	288	AAAAAAAAAACC	4.2	0.00063	-7.363	3.198	1331	5
galGal6_dna	site	Elf4	D	580	595	ACCTACTTCCACTTCT	3.4	0.00063	-7.364	3.198	1332	2
galGal6_dna	site	Zbtb3	D	139	155	GACTGCTCTGCACTACC	4.7	0.00063	-7.362	3.197	1333	2
galGal6_dna	site	Irx2	D	532	548	AATATAATTGTAGCTTA	3.9	0.00064	-7.362	3.197	1334	3
galGal6_dna	site	Six1	R	555	571	TGGAAGGTATTATTTAA	3.9	0.00064	-7.361	3.197	1335	2
galGal6_dna	site	IRF2	D	1348	1365	GTAAACTTAAACGTTTAG	2.9	0.00063	-7.362	3.197	1336	2
galGal6_dna	site	CIZ	D	261	269	GAAAAAAAG	6.1	0.00064	-7.358	3.196	1337	5
galGal6_dna	site	Msx3	R	571	586	AGTAGGTACTTAGTTT	3.7	0.00064	-7.359	3.196	1338	3
galGal6_dna	site	Hoxd1	D	541	557	GTAGCTTATTAACTTTA	4.6	0.00064	-7.357	3.195	1339	5
galGal6_dna	site	Pou3f2	R	551	567	AGGTATTATTTAAAGTT	4	0.00064	-7.357	3.195	1340	5
galGal6_dna	site	Evi-1	R	1267	1277	AAATAAAATTA	1.9	0.00064	-7.357	3.195	1341	3
galGal6_dna	site	Staf	D	175	195	ATCTCACCGAGTGCCACTCAA	4.5	0.00064	-7.354	3.194	1342	5
galGal6_dna	site	Myf	D	1008	1019	AGAGAGCTGCGG	4.7	0.00064	-7.355	3.194	1343	5
galGal6_dna	site	Sfpi1	R	1227	1240	ATTTGGGGAAGCAT	5.3	0.00064	-7.355	3.194	1344	7
galGal6_dna	site	USF1	R	446	452	CATGTGT	4.9	0.00064	-7.353	3.193	1345	2
galGal6_dna	site	USF1	D	447	453	CACATGA	4.9	0.00064	-7.353	3.193	1346	3
galGal6_dna	site	Pou2f1	D	540	555	TGTAGCTTATTAACTT	4.7	0.00064	-7.352	3.193	1347	4
galGal6_dna	site	HNF3beta	D	1354	1368	TTAAACGTTTAGGCA	4.9	0.00064	-7.352	3.193	1348	5
galGal6_dna	site	Hoxa2	R	540	555	AAGTTAATAAGCTACA	4.3	0.00064	-7.348	3.191	1349	4
galGal6_dna	site	Hoxa3	R	544	557	TAAAGTTAATAAGC	4.4	0.00064	-7.347	3.191	1350	10
galGal6_dna	site	Hoxa2	R	569	584	TAGGTACTTAGTTTGG	4.3	0.00064	-7.348	3.191	1351	5
galGal6_dna	site	Pou2f3	R	926	941	GTGTGTGCTAATAGCC	3.4	0.00064	-7.347	3.191	1352	3
galGal6_dna	site	Pax-4	R	943	954	CTGCTTCACCCC	5.5	0.00064	-7.348	3.191	1353	6
galGal6_dna	site	MAX	R	1110	1119	TACCATGTGC	4.8	0.00064	-7.348	3.191	1354	3
galGal6_dna	site	Pax6	R	1237	1250	GTTTCGAATGATTT	4.4	0.00064	-7.348	3.191	1355	6
galGal6_dna	site	Crx	R	1365	1377	GAACTAATCTGCC	5.6	0.00064	-7.348	3.191	1356	10
galGal6_dna	site	PPARG	R	306	325	GAATTTGAAGGGAACCTACT	2.3	0.00065	-7.345	3.19	1357	1
galGal6_dna	site	Dbx1	D	416	432	TTATTTTTAAAAAGTAA	5.3	0.00065	-7.346	3.19	1358	6
galGal6_dna	site	Myc	D	1033	1042	GGCACCTGGC	4.6	0.00065	-7.345	3.19	1359	3
galGal6_dna	site	Eomes	R	1371	1387	GTCTATGTGAGAACTAA	4.2	0.00065	-7.346	3.19	1360	1
galGal6_dna	site	RSRFC4	D	553	569	CTTTAAATAATACCTTC	2	0.00065	-7.342	3.189	1361	6
galGal6_dna	site	Otp	D	799	815	GGCGATTAAATAGAGGT	3	0.00065	-7.344	3.189	1362	4
galGal6_dna	site	WT1	R	850	858	GACCCCTGC	5.8	0.00065	-7.344	3.189	1363	3
galGal6_dna	site	Gbx1	R	531	547	AAGCTACAATTATATTG	4.4	0.00065	-7.34	3.188	1364	4
galGal6_dna	site	Pax7	R	799	815	ACCTCTATTTAATCGCC	5.3	0.00065	-7.34	3.188	1365	2
galGal6_dna	site	Hoxc12	R	1132	1148	TTCGATCAGAAATTCTT	2.7	0.00065	-7.34	3.188	1366	1
galGal6_dna	site	Six2	D	1316	1332	CCTGCTGTATCACTCTG	3.2	0.00065	-7.342	3.188	1367	2
galGal6_dna	site	Hoxd10	D	1	17	AAGTCAGTTAAACACAA	4.9	0.00065	-7.337	3.187	1368	5
galGal6_dna	site	Hoxd10	D	39	55	AGCCTCATTAAAAACCG	4.9	0.00065	-7.337	3.187	1369	6
galGal6_dna	site	Foxd3	D	544	555	GCTTATTAACTT	4.8	0.00065	-7.339	3.187	1370	3
galGal6_dna	site	Lhx3	D	553	562	CTTTAAATAA	4.2	0.00065	-7.338	3.187	1371	8
galGal6_dna	site	Lhx3	R	555	564	TATTATTTAA	4.2	0.00065	-7.338	3.187	1372	9
galGal6_dna	site	Arx	R	772	788	TCCCTGTAATTAGGGAA	3.7	0.00065	-7.338	3.187	1373	6
galGal6_dna	site	Hoxc9	D	38	53	GAGCCTCATTAAAAAC	4.7	0.00065	-7.333	3.185	1374	3
galGal6_dna	site	Pou1f1	D	40	56	GCCTCATTAAAAACCGC	4.4	0.00065	-7.334	3.185	1375	3
galGal6_dna	site	Etv3	D	146	161	CTGCACTACCGAATGG	3.9	0.00065	-7.335	3.185	1376	2
galGal6_dna	site	FEV	D	392	399	AAGGATGT	5.1	0.00065	-7.334	3.185	1377	1
galGal6_dna	site	Pax2	D	1323	1330	TATCACTC	5.5	0.00065	-7.333	3.185	1378	1
galGal6_dna	site	FOXD1	D	1348	1355	GTAAACTT	5.2	0.00065	-7.334	3.185	1379	3
galGal6_dna	site	Lhx5	D	800	816	GCGATTAAATAGAGGTA	3.5	0.00065	-7.333	3.184	1380	3
galGal6_dna	site	Elf3	D	979	995	ACTGCACTTCCACCTTT	4.7	0.00065	-7.332	3.184	1381	5
galGal6_dna	site	Otx2	R	1188	1204	GGAGGGGATTGACTGGA	4	0.00065	-7.332	3.184	1382	6
galGal6_dna	site	Nkx2-3	R	1481	1496	TTTCAAGCAATTACTC	4.5	0.00065	-7.331	3.184	1383	7
galGal6_dna	site	Arid5a	D	530	543	GCAATATAATTGTA	5.1	0.00066	-7.329	3.183	1384	5
galGal6_dna	site	Sox6	R	893	902	CCTTTGTATC	3.3	0.00066	-7.33	3.183	1385	5
galGal6_dna	site	Pbx1	D	64	80	CCAAACACCAATGTAAA	5.2	0.00066	-7.327	3.182	1386	2
galGal6_dna	site	Vax2	R	1480	1495	TTCAAGCAATTACTCA	4.5	0.00066	-7.326	3.182	1387	5
galGal6_dna	site	Titf1	D	330	345	TATTACTCTTCAGATA	4.3	0.00066	-7.324	3.181	1388	3
galGal6_dna	site	Rhox11	D	401	417	AAGATGCTTTTAATCTT	4.7	0.00066	-7.324	3.181	1389	4
galGal6_dna	site	Hoxb3	R	771	787	CCCTGTAATTAGGGAAT	4.8	0.00066	-7.324	3.181	1390	3
galGal6_dna	site	Rhox11	R	775	791	AAATCCCTGTAATTAGG	4.7	0.00066	-7.324	3.181	1391	5
galGal6_dna	site	YY1	R	426	442	TAGGACCATCTTACTTT	5.5	0.00066	-7.322	3.18	1392	8
galGal6_dna	site	Lmx1a	R	540	556	AAAGTTAATAAGCTACA	4.1	0.00066	-7.321	3.179	1393	5
galGal6_dna	site	NFE2L2	D	946	956	GTGAAGCAGCA	4.6	0.00066	-7.32	3.179	1394	2
galGal6_dna	site	Lmx1b	R	299	315	GGAACCTACTTAAAATG	3.6	0.00066	-7.318	3.178	1395	8
galGal6_dna	site	Pou5f1	D	336	350	TCTTCAGATACAGAT	4.1	0.00066	-7.319	3.178	1396	3
galGal6_dna	site	Hoxd8	D	542	558	TAGCTTATTAACTTTAA	4.5	0.00066	-7.317	3.178	1397	3
galGal6_dna	site	Dlx1	D	771	784	ATTCCCTAATTACA	4.4	0.00066	-7.317	3.178	1398	6
galGal6_dna	site	Hoxc6	R	771	787	CCCTGTAATTAGGGAAT	4.8	0.00066	-7.318	3.178	1399	5
galGal6_dna	site	MEF2A	R	776	785	CTGTAATTAG	2.9	0.00066	-7.318	3.178	1400	8
galGal6_dna	site	Nkx3-1	D	388	399	CTTTAAGGATGT	4.7	0.00066	-7.316	3.177	1401	17
galGal6_dna	site	Tax_CREB	D	456	470	ATAACTCTCCCCCGC	3.4	0.00067	-7.315	3.177	1402	5
galGal6_dna	site	Nkx3-1	D	572	583	AACTAAGTACCT	4.7	0.00066	-7.316	3.177	1403	18
galGal6_dna	site	Tcf1	D	798	814	TGGCGATTAAATAGAGG	4.8	0.00066	-7.316	3.177	1404	8
galGal6_dna	site	Mafb	D	1133	1149	AGAATTTCTGATCGAAA	4	0.00066	-7.316	3.177	1405	4
galGal6_dna	site	Rhox11	D	68	84	ACACCAATGTAAACTAT	4.6	0.00067	-7.313	3.176	1406	6
galGal6_dna	site	Pax-6	R	98	111	CAGTGCTGCAAGTC	3.3	0.00067	-7.314	3.176	1407	3
galGal6_dna	site	YY1	R	345	353	TCCATCTGT	5.6	0.00067	-7.312	3.176	1408	9
galGal6_dna	site	IRF	R	354	368	TTGTGTTTTAGTTTT	4.7	0.00067	-7.313	3.176	1409	5
galGal6_dna	site	Zic3	D	791	799	TGGGTGATG	5.3	0.00067	-7.312	3.176	1410	2
galGal6_dna	site	Zic3	R	872	886	CCCCACCTGTAGGTT	5.1	0.00067	-7.313	3.176	1411	3
galGal6_dna	site	YY1	D	1333	1341	TCCATTTTA	5.6	0.00067	-7.312	3.176	1412	10
galGal6_dna	site	RUNX1	R	9	19	ATTTGTGTTTA	5.4	0.00067	-7.31	3.175	1413	4
galGal6_dna	site	C_EBPdelta	D	770	781	AATTCCCTAATT	5.3	0.00067	-7.31	3.175	1414	2
galGal6_dna	site	Irf5	D	863	877	GCATAAGGAAACCTA	3.4	0.00067	-7.311	3.175	1415	3
galGal6_dna	site	Sfpi1	R	1225	1240	ATTTGGGGAAGCATAA	4.8	0.00067	-7.31	3.175	1416	8
galGal6_dna	site	RUNX1	R	1383	1393	GTTTGTGTCTA	5.4	0.00067	-7.31	3.175	1417	5
galGal6_dna	site	Lhx8	R	771	787	CCCTGTAATTAGGGAAT	4.1	0.00067	-7.31	3.174	1418	2
galGal6_dna	site	HNF6	D	1235	1246	CCAAATCATTCG	4.6	0.00067	-7.309	3.174	1419	2
galGal6_dna	site	Prop1	D	38	54	GAGCCTCATTAAAAACC	3.7	0.00067	-7.305	3.173	1420	6
galGal6_dna	site	Lhx4	R	569	585	GTAGGTACTTAGTTTGG	4.4	0.00067	-7.303	3.172	1421	4
galGal6_dna	site	Lhx4	R	771	787	CCCTGTAATTAGGGAAT	4.4	0.00067	-7.303	3.172	1422	5
galGal6_dna	site	Pax4	D	261	290	GAAAAAAAGAAGCAAAAAAAAAAAAACCCA	5.1	0.00067	-7.302	3.171	1423	7
galGal6_dna	site	Rara	D	848	863	CTGCAGGGGTCAGAGG	4.1	0.00067	-7.302	3.171	1424	2
galGal6_dna	site	ETS1	R	1289	1294	TATCCT	5.7	0.00068	-7.3	3.17	1425	1
galGal6_dna	site	Pou2f3	R	1473	1488	AATTACTCAAATCCCA	3.3	0.00068	-7.299	3.17	1426	4
galGal6_dna	site	Mycn	D	1498	1507	AACACGATGC	4.5	0.00068	-7.3	3.17	1427	2
galGal6_dna	site	Nkx2-2	D	574	583	CTAAGTACCT	4.4	0.00068	-7.295	3.168	1428	6
galGal6_dna	site	EBF1	D	779	788	ATTACAGGGA	5.4	0.00068	-7.294	3.168	1429	1
galGal6_dna	site	RUSH-1alpha	R	863	872	TTCCTTATGC	5.6	0.00068	-7.295	3.168	1430	1
galGal6_dna	site	Hltf	R	863	872	TTCCTTATGC	5.6	0.00068	-7.295	3.168	1431	1
galGal6_dna	site	KAISO	R	1027	1036	TGCCTGCGTG	4.7	0.00068	-7.294	3.168	1432	5
galGal6_dna	site	Zfp105	D	1491	1505	TTGAAAAAACACGAT	5.4	0.00068	-7.295	3.168	1433	8
galGal6_dna	site	Hoxb4	D	38	54	GAGCCTCATTAAAAACC	4.3	0.00068	-7.291	3.167	1434	4
galGal6_dna	site	Pitx2	R	405	421	AAATAAGATTAAAAGCA	4.2	0.00068	-7.293	3.167	1435	5
galGal6_dna	site	Pou2f1	R	552	567	AGGTATTATTTAAAGT	4.6	0.00068	-7.292	3.167	1436	5
galGal6_dna	site	Tcfe2a	R	598	614	GTCACCAGGTGACAGGG	4.7	0.00068	-7.292	3.167	1437	4
galGal6_dna	site	SF1	D	611	618	TGACCTTT	5.5	0.00068	-7.293	3.167	1438	3
galGal6_dna	site	Esx1	D	771	787	ATTCCCTAATTACAGGG	3.7	0.00068	-7.292	3.167	1439	5
galGal6_dna	site	Pitx2	D	796	812	GATGGCGATTAAATAGA	4.2	0.00068	-7.293	3.167	1440	6
galGal6_dna	site	FOXL1	D	803	810	ATTAAATA	5.5	0.00068	-7.292	3.167	1441	3
galGal6_dna	site	p300	R	1181	1194	GACTGGAGTAAGTT	5.4	0.00068	-7.292	3.167	1442	2
galGal6_dna	site	Ncx	D	1481	1490	GAGTAATTGC	5.1	0.00068	-7.292	3.167	1443	3
galGal6_dna	site	RoRalpha	D	304	314	TAAGTAGGTTC	5	0.00068	-7.29	3.166	1444	1
galGal6_dna	site	Lhx3	D	541	557	GTAGCTTATTAACTTTA	2.9	0.00068	-7.29	3.166	1445	10
galGal6_dna	site	Pdx1	R	778	783	GTAATT	6.2	0.00068	-7.29	3.166	1446	3
galGal6_dna	site	Bcl6b	R	1236	1251	AGTTTCGAATGATTTG	4.8	0.00068	-7.29	3.166	1447	3
galGal6_dna	site	Pdx1	D	1483	1488	GTAATT	6.2	0.00068	-7.29	3.166	1448	4
galGal6_dna	site	Hoxa3	D	540	553	TGTAGCTTATTAAC	4.3	0.00068	-7.288	3.165	1449	11
galGal6_dna	site	FOXF2	R	545	558	TTAAAGTTAATAAG	3.8	0.00068	-7.287	3.165	1450	6
galGal6_dna	site	Dlx3	D	1478	1494	TTTGAGTAATTGCTTGA	3.8	0.00068	-7.288	3.165	1451	7
galGal6_dna	site	Dlx3	R	1479	1495	TTCAAGCAATTACTCAA	3.8	0.00068	-7.288	3.165	1452	8
galGal6_dna	site	Hoxa6	D	1480	1495	TGAGTAATTGCTTGAA	4.1	0.00068	-7.287	3.165	1453	5
galGal6_dna	site	Hoxd13	D	1	16	AAGTCAGTTAAACACA	4.3	0.00069	-7.285	3.164	1454	6
galGal6_dna	site	Hoxd13	R	800	815	ACCTCTATTTAATCGC	4.3	0.00069	-7.285	3.164	1455	7
galGal6_dna	site	Mrg1	D	1184	1199	TTACTCCAGTCAATCC	3.3	0.00069	-7.284	3.164	1456	1
galGal6_dna	site	Tlx2	D	549	565	TTAACTTTAAATAATAC	4.8	0.00069	-7.284	3.163	1457	7
galGal6_dna	site	Tlx2	R	553	569	GAAGGTATTATTTAAAG	4.8	0.00069	-7.284	3.163	1458	8
galGal6_dna	site	HIF1	R	688	701	CATGGCGTGGGGGA	4.1	0.00069	-7.283	3.163	1459	3
galGal6_dna	site	HIF1	R	978	991	GTGGAAGTGCAGTG	4.1	0.00069	-7.283	3.163	1460	4
galGal6_dna	site	Pax4	R	771	787	CCCTGTAATTAGGGAAT	3.8	0.00069	-7.281	3.162	1461	8
galGal6_dna	site	Ehf	R	815	831	TGTTCTTTTCCTGAATA	4.2	0.00069	-7.281	3.162	1462	2
galGal6_dna	site	Gbx1	D	1478	1494	TTTGAGTAATTGCTTGA	4.3	0.00069	-7.28	3.162	1463	5
galGal6_dna	site	Sfpi1	D	898	911	AAAGGGGGAAGGTC	5.2	0.00069	-7.276	3.16	1464	9
galGal6_dna	site	Pax-5	D	931	958	TTAGCACACACTGGGGTGAAGCAGCAGG	4.1	0.00069	-7.277	3.16	1465	1
galGal6_dna	site	NF-AT	R	990	999	GTGGAAAGGT	5.7	0.00069	-7.277	3.16	1466	3
galGal6_dna	site	MEF-2	R	553	564	TATTATTTAAAG	4.9	0.00069	-7.275	3.159	1467	6
galGal6_dna	site	Nobox	R	544	551	TAATAAGC	5.5	0.0007	-7.271	3.158	1468	4
galGal6_dna	site	Nobox	D	575	582	TAAGTACC	5.5	0.0007	-7.271	3.158	1469	5
galGal6_dna	site	Ets	D	584	591	ACTTCCAC	5.8	0.00069	-7.272	3.158	1470	1
galGal6_dna	site	Nobox	R	926	933	TAATAGCC	5.5	0.0007	-7.271	3.158	1471	6
galGal6_dna	site	Ets	D	984	991	ACTTCCAC	5.8	0.00069	-7.272	3.158	1472	2
galGal6_dna	site	Nkx2-9	R	1476	1492	AAGCAATTACTCAAATC	4.4	0.00069	-7.273	3.158	1473	6
galGal6_dna	site	Hoxb8	R	531	546	AGCTACAATTATATTG	4.5	0.0007	-7.27	3.157	1474	3
galGal6_dna	site	Evi-1	D	801	811	CGATTAAATAG	1.7	0.0007	-7.27	3.157	1475	4
galGal6_dna	site	E2F	D	464	475	CCCCCGCAAAAA	4.4	0.0007	-7.266	3.156	1476	1
galGal6_dna	site	Foxj3	D	501	517	CAGAGGGAAACAAAGGG	3.9	0.0007	-7.264	3.155	1477	3
galGal6_dna	site	Nkx2-6	D	541	556	GTAGCTTATTAACTTT	3.5	0.0007	-7.265	3.155	1478	7
galGal6_dna	site	Sox1	D	798	813	TGGCGATTAAATAGAG	5.3	0.0007	-7.266	3.155	1479	2
galGal6_dna	site	Prrx2	D	800	816	GCGATTAAATAGAGGTA	3.4	0.0007	-7.264	3.155	1480	4
galGal6_dna	site	Hmbox1	R	800	816	TACCTCTATTTAATCGC	4.2	0.0007	-7.263	3.154	1481	2
galGal6_dna	site	Cdx1	D	541	556	GTAGCTTATTAACTTT	4.2	0.0007	-7.26	3.153	1482	3
galGal6_dna	site	Shox2	D	551	567	AACTTTAAATAATACCT	4.3	0.0007	-7.261	3.153	1483	5
galGal6_dna	site	Dlx4	R	1479	1495	TTCAAGCAATTACTCAA	4.1	0.0007	-7.259	3.153	1484	9
galGal6_dna	site	Elf2	D	580	595	ACCTACTTCCACTTCT	3.6	0.0007	-7.258	3.152	1485	2
galGal6_dna	site	Sox12	D	1277	1290	TCTTTGTCCTGTAG	5	0.0007	-7.257	3.152	1486	3
galGal6_dna	site	FOXO3	D	7	14	GTTAAACA	5.3	0.00071	-7.255	3.151	1487	5
galGal6_dna	site	Tcf1	D	543	559	AGCTTATTAACTTTAAA	4.9	0.00071	-7.256	3.151	1488	9
galGal6_dna	site	Esrra	D	1119	1135	AAAGCAATGTCAGAAGA	4.2	0.00071	-7.255	3.151	1489	2
galGal6_dna	site	Lmx1a	R	417	433	CTTACTTTTTAAAAATA	4	0.00071	-7.252	3.15	1490	6
galGal6_dna	site	Lmx1a	R	771	787	CCCTGTAATTAGGGAAT	4	0.00071	-7.252	3.15	1491	7
galGal6_dna	site	RORA_2	D	785	798	GGGATTTGGGTGAT	2.2	0.00071	-7.253	3.15	1492	2
galGal6_dna	site	Sox14	D	1265	1280	TCTAATTTTATTTCTT	4.8	0.00071	-7.252	3.15	1493	7
galGal6_dna	site	Vsx1	D	800	816	GCGATTAAATAGAGGTA	3.7	0.00071	-7.251	3.149	1494	6
galGal6_dna	site	Ebox	R	1032	1041	CCAGGTGCCT	5.4	0.00071	-7.247	3.148	1495	5
galGal6_dna	site	Vax1	R	1478	1493	CAAGCAATTACTCAAA	4.7	0.00071	-7.248	3.148	1496	3
galGal6_dna	site	Msx1	R	801	816	TACCTCTATTTAATCG	4.5	0.00071	-7.246	3.147	1497	4
galGal6_dna	site	Obox5	R	1291	1307	CATTTCTAAGCCCTATC	3	0.00071	-7.247	3.147	1498	13
galGal6_dna	site	Tcf1	D	1333	1349	TCCATTTTAACCTCAGT	4.7	0.00071	-7.246	3.147	1499	10
galGal6_dna	site	Crx	R	1348	1360	CGTTTAAGTTTAC	5.5	0.00071	-7.245	3.147	1500	11
galGal6_dna	site	Hoxa10	R	530	545	GCTACAATTATATTGC	4.7	0.00072	-7.243	3.146	1501	3
galGal6_dna	site	Emx2	D	551	567	AACTTTAAATAATACCT	4	0.00071	-7.244	3.146	1502	4
galGal6_dna	site	Msx3	D	569	584	CCAAACTAAGTACCTA	3.5	0.00071	-7.243	3.146	1503	4
galGal6_dna	site	SPIB	D	818	824	TCAGGAA	6	0.00071	-7.244	3.146	1504	1
galGal6_dna	site	C_EBP	D	771	782	ATTCCCTAATTA	5.6	0.00072	-7.241	3.145	1505	3
galGal6_dna	site	Tbp	R	413	428	TTTTTAAAAATAAGAT	5	0.00072	-7.239	3.144	1506	13
galGal6_dna	site	Znf143	R	809	828	TCTTTTCCTGAATACCTCTA	4.3	0.00072	-7.239	3.144	1507	5
galGal6_dna	site	Hoxa9	D	1	17	AAGTCAGTTAAACACAA	4.5	0.00072	-7.238	3.143	1508	5
galGal6_dna	site	Hoxa9	D	269	285	GAAGCAAAAAAAAAAAA	4.5	0.00072	-7.238	3.143	1509	6
galGal6_dna	site	Sox13	R	516	531	GCTTGAACAGTAATCC	4.8	0.00072	-7.237	3.143	1510	2
galGal6_dna	site	Pou3f2	D	540	556	TGTAGCTTATTAACTTT	3.8	0.00072	-7.237	3.143	1511	6
galGal6_dna	site	En1	D	550	565	TAACTTTAAATAATAC	3.7	0.00072	-7.237	3.143	1512	6
galGal6_dna	site	Pou3f2	D	550	566	TAACTTTAAATAATACC	3.8	0.00072	-7.237	3.143	1513	7
galGal6_dna	site	En1	D	771	786	ATTCCCTAATTACAGG	3.7	0.00072	-7.237	3.143	1514	7
galGal6_dna	site	WT1	D	462	470	CTCCCCCGC	5.7	0.00072	-7.234	3.142	1515	4
galGal6_dna	site	WT1	R	709	717	GCCACCCCG	5.7	0.00072	-7.234	3.142	1516	5
galGal6_dna	site	Hoxc12	D	38	54	GAGCCTCATTAAAAACC	2.5	0.00072	-7.232	3.141	1517	2
galGal6_dna	site	Sry	D	322	337	ATTCATAGTATTACTC	3.8	0.00072	-7.233	3.141	1518	4
galGal6_dna	site	Evi1	R	1265	1278	GAAATAAAATTAGA	2.6	0.00072	-7.232	3.141	1519	2
galGal6_dna	site	Hoxb13	D	1	16	AAGTCAGTTAAACACA	4.4	0.00072	-7.23	3.14	1520	7
galGal6_dna	site	Eomes	D	390	406	TTAAGGATGTGAAGATG	4	0.00072	-7.23	3.14	1521	2
galGal6_dna	site	Gata6	R	410	426	TTTAAAAATAAGATTAA	4.4	0.00072	-7.231	3.14	1522	1
galGal6_dna	site	Osr1	R	1145	1160	CCGTCCAGAAGTTTCG	3.5	0.00072	-7.231	3.14	1523	3
galGal6_dna	site	Spz1	R	406	416	AGATTAAAAGC	5.2	0.00073	-7.229	3.139	1524	2
galGal6_dna	site	HNF1B	R	421	432	TTACTTTTTAAA	4.3	0.00073	-7.229	3.139	1525	4
galGal6_dna	site	RBP-Jkappa	R	1113	1120	TTACCATG	5	0.00073	-7.229	3.139	1526	2
galGal6_dna	site	TCF-4	D	1441	1448	CCTTTGAC	5.4	0.00073	-7.229	3.139	1527	2
galGal6_dna	site	INSM1	R	687	698	GGCGTGGGGGAA	4.4	0.00073	-7.225	3.138	1528	1
galGal6_dna	site	CTCF	D	844	862	GAAGCTGCAGGGGTCAGAG	2.3	0.00073	-7.226	3.138	1529	3
galGal6_dna	site	INSM1	R	996	1007	TGTTTGGGGTGG	4.4	0.00073	-7.225	3.138	1530	2
galGal6_dna	site	Zec	R	1093	1105	CAAAGGTAGTTGA	3.2	0.00073	-7.226	3.138	1531	3
galGal6_dna	site	EBF1	R	246	255	CTCCAAGAGA	5.3	0.00073	-7.223	3.137	1532	2
galGal6_dna	site	E2A	R	339	352	CCATCTGTATCTGA	5.3	0.00073	-7.224	3.137	1533	4
galGal6_dna	site	Sox18	R	552	567	AGGTATTATTTAAAGT	5.2	0.00073	-7.222	3.137	1534	3
galGal6_dna	site	E2A	R	691	704	CCCCATGGCGTGGG	5.3	0.00073	-7.224	3.137	1535	5
galGal6_dna	site	Lhx3	D	801	813	CGATTAAATAGAG	3.6	0.00073	-7.223	3.137	1536	11
galGal6_dna	site	E2A	R	1200	1213	CCACTTGCTGGAGG	5.3	0.00073	-7.224	3.137	1537	6
galGal6_dna	site	Hoxa2	D	1480	1495	TGAGTAATTGCTTGAA	4.1	0.00073	-7.223	3.137	1538	6
galGal6_dna	site	Foxq1	D	540	550	TGTAGCTTATT	4.5	0.00073	-7.221	3.136	1539	5
galGal6_dna	site	Hoxd13	D	1342	1357	ACCTCAGTAAACTTAA	4.2	0.00073	-7.22	3.136	1540	8
galGal6_dna	site	GABPA	D	819	829	CAGGAAAAGAA	2.8	0.00073	-7.218	3.135	1541	1
galGal6_dna	site	POU6F1	R	76	86	AAATAGTTTAC	4.2	0.00073	-7.217	3.134	1542	4
galGal6_dna	site	CIZ	D	273	281	CAAAAAAAA	5.8	0.00073	-7.217	3.134	1543	6
galGal6_dna	site	Nobox	D	536	543	TAATTGTA	5.4	0.00073	-7.217	3.134	1544	7
galGal6_dna	site	Elf5	D	388	401	CTTTAAGGATGTGA	3.9	0.00074	-7.214	3.133	1545	2
galGal6_dna	site	Isx	R	800	815	ACCTCTATTTAATCGC	4.2	0.00074	-7.214	3.133	1546	3
galGal6_dna	site	Gbx1	R	1262	1278	GAAATAAAATTAGAGTA	4.2	0.00074	-7.215	3.133	1547	6
galGal6_dna	site	Bcl6b	R	1483	1498	TTTTTCAAGCAATTAC	4.7	0.00074	-7.215	3.133	1548	4
galGal6_dna	site	Rhox6	D	551	567	AACTTTAAATAATACCT	4.6	0.00074	-7.21	3.131	1549	4
galGal6_dna	site	Sox4	D	890	906	GGAGATACAAAGGGGGA	4.4	0.00074	-7.209	3.131	1550	5
galGal6_dna	site	Tlx2	D	1	17	AAGTCAGTTAAACACAA	4.7	0.00074	-7.206	3.13	1551	9
galGal6_dna	site	Tcf2	D	72	88	CAATGTAAACTATTTCT	3.8	0.00074	-7.207	3.13	1552	3
galGal6_dna	site	Sox7	R	409	430	ACTTTTTAAAAATAAGATTAAA	4.4	0.00074	-7.208	3.13	1553	5
galGal6_dna	site	C_EBPgamma	D	1251	1263	TCTATTTCAAGTA	5.2	0.00074	-7.206	3.13	1554	3
galGal6_dna	site	C_EBPgamma	R	1374	1386	TCTATGTGAGAAC	5.2	0.00074	-7.206	3.13	1555	4
galGal6_dna	site	ESR2	D	193	210	CAAGGCCAGGTCGCTAAG	4.2	0.00074	-7.205	3.129	1556	2
galGal6_dna	site	Zfp105	D	272	286	GCAAAAAAAAAAAAA	5.3	0.00074	-7.204	3.129	1557	9
galGal6_dna	site	Hoxd3	R	532	547	AAGCTACAATTATATT	4.7	0.00074	-7.206	3.129	1558	4
galGal6_dna	site	CP2_LBP-1c_LSF	D	140	154	ACTGCTCTGCACTAC	5.1	0.00074	-7.203	3.128	1559	3
galGal6_dna	site	Pax-5	R	607	634	CCCTGGGCCAGCCAGGAAAGGTCACCAG	4	0.00074	-7.203	3.128	1560	2
galGal6_dna	site	Pax-5	R	670	697	GCGTGGGGGAAGGCTGATGGGTGGCTGG	4	0.00074	-7.203	3.128	1561	3
galGal6_dna	site	Barhl2	D	1353	1368	CTTAAACGTTTAGGCA	2.9	0.00074	-7.203	3.128	1562	3
galGal6_dna	site	POU3F2	R	1465	1478	ATCCCAAAATTCAT	2.1	0.00074	-7.204	3.128	1563	6
galGal6_dna	site	IPF1	R	772	786	CCTGTAATTAGGGAA	5.1	0.00075	-7.2	3.127	1564	3
galGal6_dna	site	Tax_CREB	D	789	803	TTTGGGTGATGGCGA	3.3	0.00075	-7.2	3.127	1565	6
galGal6_dna	site	c-Ets-1_p54_	D	816	828	ATTCAGGAAAAGA	5.6	0.00075	-7.201	3.127	1566	1
galGal6_dna	site	NF-AT	D	867	876	AAGGAAACCT	5.6	0.00075	-7.201	3.127	1567	4
galGal6_dna	site	Hoxb3	D	1479	1495	TTGAGTAATTGCTTGAA	4.6	0.00075	-7.201	3.127	1568	4
galGal6_dna	site	Sox15	D	504	520	AGGGAAACAAAGGGATT	5	0.00075	-7.198	3.126	1569	3
galGal6_dna	site	Elf3	D	579	595	TACCTACTTCCACTTCT	4.5	0.00075	-7.197	3.126	1570	6
galGal6_dna	site	Elf2	R	815	830	GTTCTTTTCCTGAATA	3.5	0.00075	-7.197	3.126	1571	3
galGal6_dna	site	ELF5	R	258	266	TTTTTCCTT	5.6	0.00075	-7.195	3.125	1572	3
galGal6_dna	site	Msx1	D	530	545	GCAATATAATTGTAGC	4.4	0.00075	-7.194	3.125	1573	5
galGal6_dna	site	CREB_ATF	D	794	802	GTGATGGCG	4.7	0.00075	-7.195	3.125	1574	1
galGal6_dna	site	Barx2	D	773	788	TCCCTAATTACAGGGA	4.5	0.00075	-7.194	3.124	1575	7
galGal6_dna	site	Mycn	D	1049	1058	AGCATGCGGA	4.3	0.00075	-7.193	3.124	1576	3
galGal6_dna	site	FAC1	D	270	283	AAGCAAAAAAAAAA	5.3	0.00075	-7.192	3.123	1577	6
galGal6_dna	site	Hoxd10	D	548	564	ATTAACTTTAAATAATA	4.7	0.00075	-7.192	3.123	1578	7
galGal6_dna	site	Dlx4	D	550	566	TAACTTTAAATAATACC	4	0.00075	-7.192	3.123	1579	10
galGal6_dna	site	ETF	D	1013	1019	GCTGCGG	5.4	0.00075	-7.192	3.123	1580	1
galGal6_dna	site	Myf	D	1061	1072	CAAAAGCAGGAG	4.4	0.00075	-7.19	3.123	1581	6
galGal6_dna	site	Lhx3	R	540	556	AAAGTTAATAAGCTACA	2.7	0.00075	-7.189	3.122	1582	12
galGal6_dna	site	Lmx1a	D	541	557	GTAGCTTATTAACTTTA	3.9	0.00075	-7.19	3.122	1583	8
galGal6_dna	site	Sfpi1	R	573	588	GAAGTAGGTACTTAGT	4.6	0.00076	-7.188	3.122	1584	10
galGal6_dna	site	GLI	D	789	800	TTTGGGTGATGG	4.8	0.00076	-7.188	3.122	1585	1
galGal6_dna	site	Lmx1a	D	800	816	GCGATTAAATAGAGGTA	3.9	0.00075	-7.19	3.122	1586	9
galGal6_dna	site	MZF1_5-13	R	462	471	TGCGGGGGAG	5.5	0.00076	-7.187	3.121	1587	1
galGal6_dna	site	Prop1	R	540	556	AAAGTTAATAAGCTACA	3.5	0.00076	-7.186	3.121	1588	7
galGal6_dna	site	Prop1	D	541	557	GTAGCTTATTAACTTTA	3.5	0.00076	-7.186	3.121	1589	8
galGal6_dna	site	Cart-1	D	69	86	CACCAATGTAAACTATTT	3.8	0.00076	-7.185	3.12	1590	6
galGal6_dna	site	Pou5f1	D	315	329	CCTTCAAATTCATAG	3.9	0.00076	-7.185	3.12	1591	4
galGal6_dna	site	Isgf3g	D	353	367	AAAAACTAAAACACA	3.8	0.00076	-7.184	3.12	1592	5
galGal6_dna	site	Sox21	D	322	337	ATTCATAGTATTACTC	4.9	0.00076	-7.182	3.119	1593	5
galGal6_dna	site	Obox1	D	1362	1378	TTAGGCAGATTAGTTCT	2.8	0.00076	-7.181	3.119	1594	8
galGal6_dna	site	Hoxa10	D	1	16	AAGTCAGTTAAACACA	4.6	0.00076	-7.18	3.118	1595	4
galGal6_dna	site	Nkx3-1	R	300	316	GGGAACCTACTTAAAAT	4.3	0.00076	-7.179	3.118	1596	19
galGal6_dna	site	Hoxa9	D	542	558	TAGCTTATTAACTTTAA	4.4	0.00076	-7.18	3.118	1597	7
galGal6_dna	site	Hoxc6	D	551	567	AACTTTAAATAATACCT	4.6	0.00076	-7.179	3.118	1598	6
galGal6_dna	site	E12	D	876	886	TACAGGTGGGG	5.1	0.00076	-7.179	3.118	1599	2
galGal6_dna	site	Evx1	D	1479	1495	TTGAGTAATTGCTTGAA	3.9	0.00076	-7.179	3.118	1600	4
galGal6_dna	site	RP58	R	378	389	AGCACATCTCTG	1.6	0.00076	-7.178	3.117	1601	2
galGal6_dna	site	Lhx1	R	771	787	CCCTGTAATTAGGGAAT	3.4	0.00076	-7.176	3.117	1602	5
galGal6_dna	site	CTCF	D	1200	1218	CCTCCAGCAAGTGGCTCTT	2.2	0.00076	-7.176	3.117	1603	4
galGal6_dna	site	Barhl1	R	571	586	AGTAGGTACTTAGTTT	3.9	0.00077	-7.174	3.116	1604	4
galGal6_dna	site	Barhl1	R	1351	1366	CCTAAACGTTTAAGTT	3.9	0.00077	-7.174	3.116	1605	5
galGal6_dna	site	BCL6	D	387	396	GCTTTAAGGA	5.3	0.00077	-7.171	3.115	1606	1
galGal6_dna	site	Hoxc8	D	530	545	GCAATATAATTGTAGC	4.5	0.00077	-7.172	3.115	1607	5
galGal6_dna	site	Hoxc8	R	552	567	AGGTATTATTTAAAGT	4.5	0.00077	-7.172	3.115	1608	6
galGal6_dna	site	Pax4	D	800	816	GCGATTAAATAGAGGTA	3.6	0.00077	-7.172	3.115	1609	9
galGal6_dna	site	Etv3	R	815	830	GTTCTTTTCCTGAATA	3.6	0.00077	-7.173	3.115	1610	3
galGal6_dna	site	ER	D	1409	1427	CCAAAGCAGCTTGAGCTGC	4.9	0.00077	-7.173	3.115	1611	1
galGal6_dna	site	Lhx5	D	38	54	GAGCCTCATTAAAAACC	3.2	0.00077	-7.17	3.114	1612	4
galGal6_dna	site	SOX10	R	510	515	CTTTGT	6.2	0.00077	-7.171	3.114	1613	1
galGal6_dna	site	Ehf	D	579	595	TACCTACTTCCACTTCT	4	0.00077	-7.17	3.114	1614	3
galGal6_dna	site	SOX10	D	653	658	CATTGT	6.2	0.00077	-7.171	3.114	1615	2
galGal6_dna	site	SOX10	D	754	759	CTTTGT	6.2	0.00077	-7.171	3.114	1616	3
galGal6_dna	site	SOX10	R	896	901	CTTTGT	6.2	0.00077	-7.171	3.114	1617	4
galGal6_dna	site	SOX10	D	1101	1106	CTTTGT	6.2	0.00077	-7.171	3.114	1618	5
galGal6_dna	site	SOX10	D	1278	1283	CTTTGT	6.2	0.00077	-7.171	3.114	1619	6
galGal6_dna	site	Gm4881	D	146	161	CTGCACTACCGAATGG	3.2	0.00077	-7.168	3.113	1620	2
galGal6_dna	site	Hoxd13	D	542	557	TAGCTTATTAACTTTA	4.1	0.00077	-7.168	3.113	1621	9
galGal6_dna	site	Hoxd13	R	550	565	GTATTATTTAAAGTTA	4.1	0.00077	-7.168	3.113	1622	10
galGal6_dna	site	CEBPA	D	1242	1250	ATTCGAAAC	5.5	0.00077	-7.168	3.113	1623	3
galGal6_dna	site	Sox1	R	322	337	GAGTAATACTATGAAT	5.2	0.00077	-7.165	3.112	1624	3
galGal6_dna	site	Hoxc4	D	531	547	CAATATAATTGTAGCTT	3.7	0.00077	-7.165	3.112	1625	4
galGal6_dna	site	Homez	R	566	582	GGTACTTAGTTTGGAAG	3.9	0.00077	-7.165	3.112	1626	3
galGal6_dna	site	RXR::RAR_DR5	D	792	808	GGGTGATGGCGATTAAA	3.8	0.00077	-7.166	3.112	1627	2
galGal6_dna	site	Cart1	D	800	816	GCGATTAAATAGAGGTA	3.6	0.00077	-7.167	3.112	1628	11
galGal6_dna	site	HNF1A	R	421	434	TCTTACTTTTTAAA	3.8	0.00077	-7.164	3.111	1629	3
galGal6_dna	site	HNF1A	D	540	553	TGTAGCTTATTAAC	3.8	0.00077	-7.164	3.111	1630	4
galGal6_dna	site	Crx	D	556	568	TAAATAATACCTT	5.4	0.00077	-7.164	3.111	1631	12
galGal6_dna	site	Alx4	D	800	816	GCGATTAAATAGAGGTA	3.7	0.00077	-7.163	3.111	1632	5
galGal6_dna	site	Prrx2	D	551	567	AACTTTAAATAATACCT	3.2	0.00078	-7.162	3.11	1633	5
galGal6_dna	site	INSM1	R	594	605	TGACAGGGGCAG	4.3	0.00078	-7.161	3.11	1634	3
galGal6_dna	site	Spz1	R	1319	1329	AGTGATACAGC	5.1	0.00078	-7.161	3.11	1635	3
galGal6_dna	site	Lhx3	R	1460	1472	AAATTCATCTTCT	3.5	0.00078	-7.161	3.11	1636	13
galGal6_dna	site	RoRalpha	R	611	621	AGGAAAGGTCA	4.8	0.00078	-7.16	3.109	1637	2
galGal6_dna	site	Phox2a	R	801	816	TACCTCTATTTAATCG	3.9	0.00078	-7.158	3.109	1638	5
galGal6_dna	site	Crx	D	1469	1484	ATTTTGGGATTTGAGT	3	0.00078	-7.159	3.109	1639	13
galGal6_dna	site	Zbtb12	R	53	69	GTTTGGATCCAGAGCGG	2.2	0.00078	-7.157	3.108	1640	1
galGal6_dna	site	Gbx2	D	570	586	CAAACTAAGTACCTACT	3.5	0.00078	-7.155	3.108	1641	5
galGal6_dna	site	RUNX1	D	1012	1022	AGCTGCGGTAT	5.2	0.00078	-7.157	3.108	1642	6
galGal6_dna	site	Irf3	D	1239	1252	ATCATTCGAAACTC	4.9	0.00078	-7.157	3.108	1643	3
galGal6_dna	site	Lhx3	R	1479	1488	AATTACTCAA	3.9	0.00078	-7.157	3.108	1644	14
galGal6_dna	site	ZF5	D	378	390	CAGAGATGTGCTT	5.2	0.00078	-7.153	3.107	1645	1
galGal6_dna	site	Hoxd11	R	1132	1148	TTCGATCAGAAATTCTT	2.2	0.00078	-7.154	3.107	1646	2
galGal6_dna	site	POU3F2	D	1266	1279	CTAATTTTATTTCT	2	0.00078	-7.154	3.107	1647	7
galGal6_dna	site	E2F	R	463	474	TTTTGCGGGGGA	4.3	0.00079	-7.149	3.105	1648	2
galGal6_dna	site	PPAR_HNF-4_COUP_RAR	R	1438	1450	TTGTCAAAGGACT	5.2	0.00079	-7.149	3.105	1649	1
galGal6_dna	site	Zfp691	R	99	115	GCACCAGTGCTGCAAGT	2.8	0.00079	-7.147	3.104	1650	3
galGal6_dna	site	Sox7	D	357	378	ACTAAAACACAAATGGCTTTGC	4.3	0.00079	-7.148	3.104	1651	6
galGal6_dna	site	RREB1	D	1186	1205	ACTCCAGTCAATCCCCTCCA	2.6	0.00079	-7.148	3.104	1652	8
galGal6_dna	site	TBP	R	1216	1230	GCATAAAACAGTAAG	4.8	0.00079	-7.147	3.104	1653	4
galGal6_dna	site	C_EBPdelta	R	165	176	ATTTGCCTCCTT	5.1	0.00079	-7.145	3.103	1654	3
galGal6_dna	site	Lmx1b	D	417	433	TATTTTTAAAAAGTAAG	3.3	0.00079	-7.146	3.103	1655	9
galGal6_dna	site	CdxA	D	518	524	ATTACTG	5.3	0.00079	-7.144	3.103	1656	4
galGal6_dna	site	Cart1	R	540	556	AAAGTTAATAAGCTACA	3.5	0.00079	-7.144	3.103	1657	12
galGal6_dna	site	Shox2	R	550	566	GGTATTATTTAAAGTTA	4.1	0.00079	-7.144	3.103	1658	6
galGal6_dna	site	HNF3beta	R	552	566	GGTATTATTTAAAGT	4.6	0.00079	-7.144	3.103	1659	6
galGal6_dna	site	Nkx1-1	R	799	815	ACCTCTATTTAATCGCC	4.4	0.00079	-7.145	3.103	1660	2
galGal6_dna	site	Lmx1b	R	800	816	TACCTCTATTTAATCGC	3.3	0.00079	-7.146	3.103	1661	10
galGal6_dna	site	Cphx	D	1140	1153	CTGATCGAAACTTC	3.4	0.00079	-7.146	3.103	1662	1
galGal6_dna	site	Hoxa13	D	1340	1355	TAACCTCAGTAAACTT	2.7	0.00079	-7.144	3.103	1663	3
galGal6_dna	site	STAT1	R	813	827	CTTTTCCTGAATACC	4.2	0.00079	-7.143	3.102	1664	1
galGal6_dna	site	SRY	D	1001	1012	CCAAACAAGAGA	5.3	0.00079	-7.144	3.102	1665	5
galGal6_dna	site	Titf1	D	1257	1272	TCAAGTACTCTAATTT	4	0.00079	-7.141	3.101	1666	4
galGal6_dna	site	HNF4A	D	1431	1443	AAGGCAAAGTCCT	5.2	0.00079	-7.14	3.101	1667	2
galGal6_dna	site	Tlx2	R	404	420	AATAAGATTAAAAGCAT	4.6	0.00079	-7.137	3.1	1668	10
galGal6_dna	site	AP-4	R	600	617	AAGGTCACCAGGTGACAG	4.6	0.00079	-7.139	3.1	1669	3
galGal6_dna	site	RP58	R	920	931	ATAGCCTCTGGC	1.5	0.00079	-7.138	3.1	1670	3
galGal6_dna	site	Nkx1-2	R	551	567	AGGTATTATTTAAAGTT	4.6	0.0008	-7.136	3.099	1671	4
galGal6_dna	site	Pitx1	D	1469	1485	ATTTTGGGATTTGAGTA	3.4	0.0008	-7.135	3.099	1672	9
galGal6_dna	site	Sfpi1	D	388	401	CTTTAAGGATGTGA	5	0.0008	-7.134	3.098	1673	11
galGal6_dna	site	Ikaros	R	460	469	CGGGGGAGAG	5.4	0.0008	-7.134	3.098	1674	2
galGal6_dna	site	Hoxd12	D	38	54	GAGCCTCATTAAAAACC	2	0.0008	-7.131	3.097	1675	2
galGal6_dna	site	SRF	D	186	199	TGCCACTCAAGGCC	4.1	0.0008	-7.131	3.097	1676	2
galGal6_dna	site	Dbx1	D	532	548	AATATAATTGTAGCTTA	5.1	0.0008	-7.131	3.097	1677	7
galGal6_dna	site	Zbtb3	R	1017	1033	CTGCGTGCTGCATACCG	4.3	0.0008	-7.129	3.096	1678	3
galGal6_dna	site	Isgf3g	D	445	459	AACACATGAAAATAA	3.7	0.0008	-7.127	3.095	1679	6
galGal6_dna	site	Lhx1	R	799	815	ACCTCTATTTAATCGCC	3.3	0.0008	-7.125	3.094	1680	6
galGal6_dna	site	Pax-4	D	802	812	GATTAAATAGA	5.3	0.0008	-7.125	3.094	1681	7
galGal6_dna	site	Pax-4	R	1235	1245	GAATGATTTGG	5.3	0.0008	-7.125	3.094	1682	8
galGal6_dna	site	IRF	D	1265	1279	TCTAATTTTATTTCT	4.4	0.00081	-7.125	3.094	1683	6
galGal6_dna	site	HNF4alpha	R	169	181	GTGAGATTTGCCT	4.9	0.00081	-7.122	3.093	1684	5
galGal6_dna	site	Hbp1	R	319	334	TAATACTATGAATTTG	4.1	0.00081	-7.122	3.093	1685	1
galGal6_dna	site	Evi1	D	445	458	AACACATGAAAATA	2.4	0.00081	-7.121	3.093	1686	3
galGal6_dna	site	Pou6f1	R	771	787	CCCTGTAATTAGGGAAT	2.8	0.00081	-7.122	3.093	1687	10
galGal6_dna	site	Sp3	D	896	909	ACAAAGGGGGAAGG	4.9	0.00081	-7.123	3.093	1688	2
galGal6_dna	site	Elk4	D	1145	1160	CGAAACTTCTGGACGG	3.4	0.00081	-7.123	3.093	1689	1
galGal6_dna	site	Isl2	R	508	523	AGTAATCCCTTTGTTT	4.7	0.00081	-7.119	3.092	1690	2
galGal6_dna	site	Hmx2	D	526	542	TCAAGCAATATAATTGT	3.6	0.00081	-7.12	3.092	1691	3
galGal6_dna	site	Esx1	R	541	557	TAAAGTTAATAAGCTAC	3.4	0.00081	-7.118	3.092	1692	6
galGal6_dna	site	Isl2	R	571	586	AGTAGGTACTTAGTTT	4.7	0.00081	-7.119	3.092	1693	3
galGal6_dna	site	Dlx3	R	796	812	TCTATTTAATCGCCATC	3.5	0.00081	-7.12	3.092	1694	9
galGal6_dna	site	Arx	D	540	556	TGTAGCTTATTAACTTT	3.3	0.00081	-7.117	3.091	1695	7
galGal6_dna	site	En1	D	569	584	CCAAACTAAGTACCTA	3.5	0.00081	-7.118	3.091	1696	8
galGal6_dna	site	MTF-1	R	908	921	GCTGGGCACAGACC	3.9	0.00081	-7.117	3.091	1697	2
galGal6_dna	site	Nkx2-4	D	541	556	GTAGCTTATTAACTTT	4.4	0.00081	-7.114	3.09	1698	5
galGal6_dna	site	Nkx2-4	D	1257	1272	TCAAGTACTCTAATTT	4.4	0.00081	-7.114	3.09	1699	6
galGal6_dna	site	DMRT3	R	71	85	AATAGTTTACATTGG	3	0.00081	-7.113	3.089	1700	2
galGal6_dna	site	IPF1	R	531	545	GCTACAATTATATTG	5	0.00081	-7.113	3.089	1701	4
galGal6_dna	site	DMRT3	D	536	550	TAATTGTAGCTTATT	3	0.00081	-7.113	3.089	1702	3
galGal6_dna	site	core-binding-factor	R	1340	1347	TGAGGTTA	5.2	0.00082	-7.112	3.089	1703	3
galGal6_dna	site	Vax1	D	552	567	ACTTTAAATAATACCT	4.5	0.00082	-7.111	3.088	1704	4
galGal6_dna	site	Rfx3	D	599	621	CCTGTCACCTGGTGACCTTTCCT	2.4	0.00082	-7.111	3.088	1705	3
galGal6_dna	site	Osf2	R	1102	1109	TCCACAAA	5	0.00082	-7.11	3.088	1706	2
galGal6_dna	site	CHX10	R	1262	1275	ATAAAATTAGAGTA	4.2	0.00082	-7.109	3.088	1707	6
galGal6_dna	site	Pax4	R	1362	1378	AGAACTAATCTGCCTAA	3.5	0.00082	-7.11	3.088	1708	10
galGal6_dna	site	Nkx3-1	D	1477	1488	ATTTGAGTAATT	4.4	0.00082	-7.109	3.087	1709	20
galGal6_dna	site	Nkx2-5	D	586	595	TTCCACTTCT	5	0.00082	-7.105	3.086	1710	12
galGal6_dna	site	Nkx2-5	R	704	713	CCCCGCTTGC	5	0.00082	-7.105	3.086	1711	13
galGal6_dna	site	Duxl	D	997	1013	CACCCCAAACAAGAGAG	3	0.00082	-7.106	3.086	1712	1
galGal6_dna	site	HNF6	R	1217	1228	ATAAAACAGTAA	4.3	0.00082	-7.105	3.086	1713	3
galGal6_dna	site	Nkx2-5	R	361	376	AAAGCCATTTGTGTTT	3.6	0.00082	-7.103	3.085	1714	14
galGal6_dna	site	Hoxd13	D	416	431	TTATTTTTAAAAAGTA	4	0.00082	-7.104	3.085	1715	11
galGal6_dna	site	Irx3	R	531	547	AAGCTACAATTATATTG	3.6	0.00082	-7.104	3.085	1716	4
galGal6_dna	site	Foxa2	D	929	945	TATTAGCACACACTGGG	3.6	0.00082	-7.104	3.085	1717	6
galGal6_dna	site	NKX3-1	R	1258	1264	GTACTTG	4.8	0.00082	-7.103	3.085	1718	4
galGal6_dna	site	Sox13	D	74	89	ATGTAAACTATTTCTT	4.6	0.00082	-7.1	3.084	1719	3
galGal6_dna	site	Nkx3-2	D	181	189	CCGAGTGCC	5.7	0.00082	-7.1	3.084	1720	6
galGal6_dna	site	Sox13	R	413	428	TTTTTAAAAATAAGAT	4.6	0.00082	-7.1	3.084	1721	4
galGal6_dna	site	Hoxc6	R	550	566	GGTATTATTTAAAGTTA	4.5	0.00082	-7.101	3.084	1722	7
galGal6_dna	site	Prrx1	R	569	585	GTAGGTACTTAGTTTGG	3	0.00082	-7.101	3.084	1723	5
galGal6_dna	site	Homez	R	802	818	AATACCTCTATTTAATC	3.8	0.00082	-7.101	3.084	1724	4
galGal6_dna	site	Pou3f4	R	1476	1492	AAGCAATTACTCAAATC	3.8	0.00082	-7.101	3.084	1725	3
galGal6_dna	site	HOXA5	R	517	524	CAGTAATC	5.5	0.00083	-7.098	3.083	1726	8
galGal6_dna	site	Bbx	D	532	546	AATATAATTGTAGCT	4.9	0.00083	-7.098	3.083	1727	3
galGal6_dna	site	Gbx2	R	569	585	GTAGGTACTTAGTTTGG	3.4	0.00083	-7.1	3.083	1728	6
galGal6_dna	site	Isx	D	800	815	GCGATTAAATAGAGGT	4	0.00083	-7.099	3.083	1729	4
galGal6_dna	site	PLAG1	R	989	1002	GGGGTGGAAAGGTG	2.8	0.00083	-7.099	3.083	1730	5
galGal6_dna	site	GATA-4	R	405	416	AGATTAAAAGCA	5.1	0.00083	-7.096	3.082	1731	3
galGal6_dna	site	myogenin_NF-1	R	568	596	CAGAAGTGGAAGTAGGTACTTAGTTTGGA	2.9	0.00083	-7.096	3.082	1732	2
galGal6_dna	site	RUSH-1alpha	R	572	581	GTACTTAGTT	5.5	0.00083	-7.098	3.082	1733	2
galGal6_dna	site	Hltf	R	572	581	GTACTTAGTT	5.5	0.00083	-7.098	3.082	1734	2
galGal6_dna	site	Tcfcp2l1	D	996	1009	CCACCCCAAACAAG	4.6	0.00083	-7.096	3.082	1735	2
galGal6_dna	site	Gbx1	R	1479	1495	TTCAAGCAATTACTCAA	4	0.00083	-7.098	3.082	1736	7
galGal6_dna	site	Pbx1	R	387	403	CTTCACATCCTTAAAGC	4.9	0.00083	-7.095	3.081	1737	3
galGal6_dna	site	HNF1B	R	541	552	TTAATAAGCTAC	4.1	0.00083	-7.094	3.081	1738	5
galGal6_dna	site	Hoxd1	D	570	586	CAAACTAAGTACCTACT	4.2	0.00083	-7.095	3.081	1739	6
galGal6_dna	site	Hoxa2	D	924	939	GAGGCTATTAGCACAC	3.9	0.00083	-7.093	3.081	1740	7
galGal6_dna	site	Irx6	D	443	459	ACAACACATGAAAATAA	3.5	0.00083	-7.091	3.08	1741	2
galGal6_dna	site	VDR	D	880	894	GGTGGGGCATGGAGA	5.1	0.00083	-7.093	3.08	1742	3
galGal6_dna	site	Sox11	D	890	906	GGAGATACAAAGGGGGA	4.3	0.00083	-7.091	3.08	1743	6
galGal6_dna	site	HEN1	R	1103	1124	TGCTTTACCATGTGCTCCACAA	1.8	0.00083	-7.091	3.08	1744	1
galGal6_dna	site	Gfi	R	1472	1481	CAAATCCCAA	5.6	0.00083	-7.091	3.08	1745	5
galGal6_dna	site	Tbp	D	549	564	TTAACTTTAAATAATA	4.8	0.00083	-7.09	3.079	1746	14
galGal6_dna	site	Pax-4	R	179	199	GGCCTTGAGTGGCACTCGGTG	4.7	0.00083	-7.088	3.078	1747	9
galGal6_dna	site	SREBP-1	R	730	740	ATTCAGGTGAG	3.7	0.00084	-7.087	3.078	1748	5
galGal6_dna	site	Alx3	R	799	815	ACCTCTATTTAATCGCC	3	0.00084	-7.087	3.078	1749	3
galGal6_dna	site	Pax	D	1490	1500	CTTGAAAAAAC	4.9	0.00084	-7.087	3.078	1750	1
galGal6_dna	site	Oct-4_POU5F1_	D	337	351	CTTCAGATACAGATG	4	0.00084	-7.085	3.077	1751	3
galGal6_dna	site	IRF2	D	352	369	GAAAAACTAAAACACAAA	2.4	0.00084	-7.085	3.077	1752	3
galGal6_dna	site	Pitx3	D	1292	1307	ATAGGGCTTAGAAATG	2.7	0.00084	-7.086	3.077	1753	5
galGal6_dna	site	Sp100	R	1359	1372	AATCTGCCTAAACG	4.9	0.00084	-7.085	3.077	1754	1
galGal6_dna	site	Nkx2-3	R	379	394	CTTAAAGCACATCTCT	4.1	0.00084	-7.082	3.076	1755	8
galGal6_dna	site	Lhx6	D	1363	1379	TAGGCAGATTAGTTCTC	4.1	0.00084	-7.084	3.076	1756	3
galGal6_dna	site	PPARG::RXRA	D	737	751	GAATGGCAGAAGGGA	4.8	0.00084	-7.081	3.075	1757	3
galGal6_dna	site	Ascl2	R	872	888	TGCCCCACCTGTAGGTT	4.9	0.00084	-7.081	3.075	1758	2
galGal6_dna	site	FOXJ2	D	1214	1227	CTCTTACTGTTTTA	4.8	0.00084	-7.081	3.075	1759	3
galGal6_dna	site	Oct-4_POU5F1_	D	342	356	GATACAGATGGAAAA	3.8	0.00084	-7.078	3.074	1760	4
galGal6_dna	site	Obox6	D	795	809	TGATGGCGATTAAAT	2.9	0.00084	-7.078	3.074	1761	5
galGal6_dna	site	Hoxb8	D	796	811	GATGGCGATTAAATAG	4.2	0.00084	-7.078	3.074	1762	4
galGal6_dna	site	Hoxb8	D	923	938	AGAGGCTATTAGCACA	4.2	0.00084	-7.078	3.074	1763	5
galGal6_dna	site	Pou2f2	R	1473	1488	AATTACTCAAATCCCA	3.2	0.00084	-7.078	3.074	1764	3
galGal6_dna	site	PPARG	D	881	900	GTGGGGCATGGAGATACAAA	1.8	0.00085	-7.075	3.073	1765	2
galGal6_dna	site	Pbx-1b	D	1189	1203	CCAGTCAATCCCCTC	2.6	0.00085	-7.076	3.073	1766	2
galGal6_dna	site	Hoxc9	R	1267	1282	CAAAGAAATAAAATTA	4.3	0.00085	-7.076	3.073	1767	4
galGal6_dna	site	MRF-2	D	61	74	GATCCAAACACCAA	4.7	0.00085	-7.074	3.072	1768	2
galGal6_dna	site	Vsx1	D	531	547	CAATATAATTGTAGCTT	3.4	0.00085	-7.074	3.072	1769	7
galGal6_dna	site	Prrx2	R	536	540	AATTA	6.8	0.00085	-7.071	3.071	1770	6
galGal6_dna	site	Og2x	R	550	566	GGTATTATTTAAAGTTA	4.7	0.00085	-7.071	3.071	1771	2
galGal6_dna	site	Tcfap2b	R	687	700	ATGGCGTGGGGGAA	4.6	0.00085	-7.072	3.071	1772	8
galGal6_dna	site	Prrx2	R	777	781	AATTA	6.8	0.00085	-7.071	3.071	1773	7
galGal6_dna	site	Prrx2	D	778	782	AATTA	6.8	0.00085	-7.071	3.071	1774	8
galGal6_dna	site	Og2x	R	799	815	ACCTCTATTTAATCGCC	4.7	0.00085	-7.071	3.071	1775	3
galGal6_dna	site	En2	D	800	816	GCGATTAAATAGAGGTA	3.9	0.00085	-7.071	3.071	1776	5
galGal6_dna	site	Barx2	D	801	816	CGATTAAATAGAGGTA	4.3	0.00085	-7.071	3.071	1777	8
galGal6_dna	site	Prrx2	R	1267	1271	AATTA	6.8	0.00085	-7.071	3.071	1778	9
galGal6_dna	site	ELK1	D	1424	1433	CTGCCTGAAG	5.1	0.00085	-7.071	3.071	1779	1
galGal6_dna	site	Prrx2	R	1484	1488	AATTA	6.8	0.00085	-7.071	3.071	1780	10
galGal6_dna	site	Lhx1	R	540	556	AAAGTTAATAAGCTACA	3.2	0.00085	-7.069	3.07	1781	7
galGal6_dna	site	LEF1	R	1099	1108	CCACAAAGGT	5.3	0.00085	-7.069	3.07	1782	3
galGal6_dna	site	Dlx5	D	773	788	TCCCTAATTACAGGGA	4.6	0.00085	-7.067	3.069	1783	4
galGal6_dna	site	Evx1	R	799	815	ACCTCTATTTAATCGCC	3.7	0.00085	-7.068	3.069	1784	5
galGal6_dna	site	Isgf3g	D	471	485	AAAAACCCAAAGTAC	3.6	0.00086	-7.064	3.068	1785	7
galGal6_dna	site	Barhl1	R	542	557	TAAAGTTAATAAGCTA	3.7	0.00085	-7.065	3.068	1786	6
galGal6_dna	site	HNF3	R	1489	1506	CATCGTGTTTTTTCAAGC	5.1	0.00085	-7.064	3.068	1787	2
galGal6_dna	site	Sfpi1	D	388	403	CTTTAAGGATGTGAAG	4.4	0.00086	-7.062	3.067	1788	12
galGal6_dna	site	Hoxc5	R	550	566	GGTATTATTTAAAGTTA	4	0.00086	-7.061	3.067	1789	6
galGal6_dna	site	Foxj1	D	552	567	ACTTTAAATAATACCT	4.7	0.00086	-7.062	3.067	1790	4
galGal6_dna	site	Octamer1	R	533	545	GCTACAATTATAT	5.3	0.00086	-7.059	3.066	1791	7
galGal6_dna	site	Gsh2	D	773	788	TCCCTAATTACAGGGA	4.1	0.00086	-7.06	3.066	1792	5
galGal6_dna	site	Erg	R	815	830	GTTCTTTTCCTGAATA	3	0.00086	-7.06	3.066	1793	2
galGal6_dna	site	Ehf	D	979	995	ACTGCACTTCCACCTTT	3.8	0.00086	-7.06	3.066	1794	4
galGal6_dna	site	GATA2	D	1290	1294	GGATA	5.4	0.00086	-7.061	3.066	1795	1
galGal6_dna	site	Gata6	D	1363	1379	TAGGCAGATTAGTTCTC	4.1	0.00086	-7.061	3.066	1796	2
galGal6_dna	site	Zbtb7b	D	461	475	TCTCCCCCGCAAAAA	4.8	0.00086	-7.058	3.065	1797	1
galGal6_dna	site	MZF1_1-4	R	463	468	GGGGGA	5.9	0.00086	-7.057	3.065	1798	2
galGal6_dna	site	MZF1_1-4	R	688	693	GGGGGA	5.9	0.00086	-7.057	3.065	1799	3
galGal6_dna	site	MZF1_1-4	D	901	906	GGGGGA	5.9	0.00086	-7.057	3.065	1800	4
galGal6_dna	site	GLI	R	1402	1413	TTTGGGCTGTCC	4.6	0.00086	-7.058	3.065	1801	2
galGal6_dna	site	NF-AT	D	888	897	ATGGAGATAC	5.4	0.00086	-7.055	3.064	1802	5
galGal6_dna	site	Gm4881	D	1132	1147	AAGAATTTCTGATCGA	3	0.00086	-7.056	3.064	1803	3
galGal6_dna	site	COUPdirectrepeat1	R	168	180	TGAGATTTGCCTC	4.1	0.00086	-7.053	3.063	1804	2
galGal6_dna	site	Tlx2	R	543	559	TTTAAAGTTAATAAGCT	4.5	0.00086	-7.053	3.063	1805	11
galGal6_dna	site	Pou3f1	R	769	785	CTGTAATTAGGGAATTC	3.6	0.00087	-7.052	3.063	1806	3
galGal6_dna	site	Ipf1	D	571	586	AAACTAAGTACCTACT	4.2	0.00087	-7.048	3.061	1807	5
galGal6_dna	site	PLAG1	R	587	600	GGGGCAGAAGTGGA	2.7	0.00087	-7.048	3.061	1808	6
galGal6_dna	site	Ipf1	D	924	939	GAGGCTATTAGCACAC	4.2	0.00087	-7.048	3.061	1809	6
galGal6_dna	site	Muscle-initiator-sequences-19	D	689	709	CCCCCACGCCATGGGGCAAGC	4.8	0.00087	-7.046	3.06	1810	7
galGal6_dna	site	Hoxb13	D	1342	1357	ACCTCAGTAAACTTAA	4.1	0.00087	-7.044	3.059	1811	8
galGal6_dna	site	Foxa2	R	1343	1354	AGTTTACTGAGG	3.4	0.00087	-7.043	3.059	1812	7
galGal6_dna	site	Mtf1	D	178	193	TCACCGAGTGCCACTC	3	0.00088	-7.04	3.058	1813	1
galGal6_dna	site	Hoxa10	D	269	284	GAAGCAAAAAAAAAAA	4.4	0.00087	-7.041	3.058	1814	5
galGal6_dna	site	Pax4	D	442	471	AACAACACATGAAAATAACTCTCCCCCGCA	4.8	0.00087	-7.042	3.058	1815	11
galGal6_dna	site	Hoxa10	D	542	557	TAGCTTATTAACTTTA	4.4	0.00087	-7.041	3.058	1816	6
galGal6_dna	site	Pax4	D	570	599	CAAACTAAGTACCTACTTCCACTTCTGCCC	4.8	0.00087	-7.042	3.058	1817	12
galGal6_dna	site	Pax4	R	790	819	GAATACCTCTATTTAATCGCCATCACCCAA	4.8	0.00087	-7.042	3.058	1818	13
galGal6_dna	site	Msx2	R	772	788	TCCCTGTAATTAGGGAA	3.4	0.00088	-7.04	3.057	1819	3
galGal6_dna	site	Hoxa6	D	924	939	GAGGCTATTAGCACAC	3.7	0.00088	-7.039	3.057	1820	6
galGal6_dna	site	TBP	D	1271	1277	TTTATTT	5.4	0.00088	-7.039	3.057	1821	5
galGal6_dna	site	Ets	R	392	399	ACATCCTT	5.5	0.00088	-7.037	3.056	1822	3
galGal6_dna	site	Hoxa13	D	462	477	CTCCCCCGCAAAAACC	2.5	0.00088	-7.037	3.056	1823	4
galGal6_dna	site	Meox1	D	532	547	AATATAATTGTAGCTT	4.3	0.00088	-7.036	3.056	1824	5
galGal6_dna	site	IRF2	D	863	880	GCATAAGGAAACCTACAG	2.3	0.00088	-7.036	3.056	1825	4
galGal6_dna	site	Mybl1	R	1352	1368	TGCCTAAACGTTTAAGT	3.7	0.00088	-7.037	3.056	1826	1
galGal6_dna	site	Evi-1	R	541	551	TAATAAGCTAC	1.1	0.00088	-7.034	3.055	1827	5
galGal6_dna	site	Alx3	D	772	788	TTCCCTAATTACAGGGA	2.9	0.00088	-7.035	3.055	1828	4
galGal6_dna	site	RREB1	D	988	1007	CCACCTTTCCACCCCAAACA	2.4	0.00088	-7.035	3.055	1829	9
galGal6_dna	site	Nkx2-5	D	303	309	TTAAGTA	5.6	0.00088	-7.031	3.054	1830	15
galGal6_dna	site	Hic1	D	1173	1188	GTAGAGCCAACTTACT	3.8	0.00088	-7.031	3.054	1831	2
galGal6_dna	site	Irx6	R	442	458	TATTTTCATGTGTTGTT	3.4	0.00088	-7.03	3.053	1832	3
galGal6_dna	site	Irx3	D	443	459	ACAACACATGAAAATAA	3.7	0.00088	-7.031	3.053	1833	5
galGal6_dna	site	LXR	R	601	618	AAAGGTCACCAGGTGACA	3	0.00088	-7.03	3.053	1834	3
galGal6_dna	site	Lhx3	D	800	816	GCGATTAAATAGAGGTA	2.4	0.00089	-7.029	3.053	1835	15
galGal6_dna	site	Six6	D	1316	1332	CCTGCTGTATCACTCTG	2.6	0.00088	-7.03	3.053	1836	4
galGal6_dna	site	Foxd3	R	274	285	TTTTTTTTTTTT	4.3	0.00089	-7.028	3.052	1837	4
galGal6_dna	site	Foxd3	R	275	286	TTTTTTTTTTTT	4.3	0.00089	-7.028	3.052	1838	5
galGal6_dna	site	Dobox5	R	405	421	AAATAAGATTAAAAGCA	2.9	0.00089	-7.027	3.052	1839	7
galGal6_dna	site	PPARG	D	1045	1064	GTGGAGCATGCGGAGCCAAA	1.7	0.00089	-7.028	3.052	1840	3
galGal6_dna	site	SREBP-1	R	1109	1119	TACCATGTGCT	3.6	0.00089	-7.027	3.052	1841	6
galGal6_dna	site	Foxd3	D	1267	1278	TAATTTTATTTC	4.3	0.00089	-7.028	3.052	1842	6
galGal6_dna	site	Zfp105	D	275	289	AAAAAAAAAAAACCC	5.1	0.00089	-7.025	3.051	1843	10
galGal6_dna	site	Rfxdc2	D	603	617	TCACCTGGTGACCTT	3.3	0.00089	-7.025	3.051	1844	3
galGal6_dna	site	Pou2f2	R	926	941	GTGTGTGCTAATAGCC	3.1	0.00089	-7.025	3.051	1845	4
galGal6_dna	site	GABPA	R	981	991	GTGGAAGTGCA	2.3	0.00089	-7.026	3.051	1846	2
galGal6_dna	site	C_EBP	D	1183	1194	CTTACTCCAGTC	5.4	0.00089	-7.025	3.051	1847	4
galGal6_dna	site	Prop1	R	298	314	GAACCTACTTAAAATGC	3.2	0.00089	-7.024	3.05	1848	9
galGal6_dna	site	HNF1	D	329	346	GTATTACTCTTCAGATAC	4.7	0.00089	-7.024	3.05	1849	5
galGal6_dna	site	Dlx2	D	924	939	GAGGCTATTAGCACAC	4.3	0.00089	-7.024	3.05	1850	7
galGal6_dna	site	FOXA1	R	930	940	TGTGTGCTAAT	4.2	0.00089	-7.024	3.05	1851	3
galGal6_dna	site	HIC1	D	1016	1033	GCGGTATGCAGCACGCAG	4.8	0.00089	-7.023	3.05	1852	3
galGal6_dna	site	AREB6	D	1108	1119	GAGCACATGGTA	4.6	0.00089	-7.022	3.05	1853	3
galGal6_dna	site	Meis1	D	1184	1199	TTACTCCAGTCAATCC	2.3	0.00089	-7.023	3.05	1854	1
galGal6_dna	site	Sox5	R	1214	1229	CATAAAACAGTAAGAG	4.3	0.00089	-7.023	3.05	1855	6
galGal6_dna	site	SPIB	R	1231	1237	TGGGGAA	5.4	0.00089	-7.023	3.05	1856	2
galGal6_dna	site	Sox5	R	1274	1289	TACAGGACAAAGAAAT	4.3	0.00089	-7.023	3.05	1857	7
galGal6_dna	site	Arid5a	R	406	419	ATAAGATTAAAAGC	4.7	0.00089	-7.02	3.049	1858	6
galGal6_dna	site	RORA_2	R	771	784	TGTAATTAGGGAAT	1.8	0.00089	-7.021	3.049	1859	3
galGal6_dna	site	MAF	R	1324	1334	GACAGAGTGAT	5.2	0.00089	-7.022	3.049	1860	2
galGal6_dna	site	Tbp	R	552	567	AGGTATTATTTAAAGT	4.7	0.0009	-7.017	3.048	1861	15
galGal6_dna	site	Evx2	R	570	586	AGTAGGTACTTAGTTTG	2.3	0.0009	-7.017	3.048	1862	4
galGal6_dna	site	Uncx4.1	R	800	816	TACCTCTATTTAATCGC	3	0.0009	-7.016	3.047	1863	5
galGal6_dna	site	TFE	D	877	884	ACAGGTGG	4.5	0.0009	-7.016	3.047	1864	4
galGal6_dna	site	Pax-4	D	1078	1098	GGCAGGCATTTGTGTTCAACT	4.6	0.0009	-7.016	3.047	1865	10
galGal6_dna	site	Dbx1	R	1261	1277	AAATAAAATTAGAGTAC	5	0.0009	-7.015	3.047	1866	8
galGal6_dna	site	Sox17	D	1276	1284	TTCTTTGTC	5	0.0009	-7.015	3.047	1867	3
galGal6_dna	site	c-Ets-1_p54_	D	255	267	GAAAAGGAAAAAA	5.4	0.0009	-7.013	3.046	1868	2
galGal6_dna	site	Hoxd3	R	552	567	AGGTATTATTTAAAGT	4.4	0.0009	-7.013	3.046	1869	5
galGal6_dna	site	Dlx3	D	569	585	CCAAACTAAGTACCTAC	3.3	0.0009	-7.014	3.046	1870	10
galGal6_dna	site	c-Ets-1_p54_	R	582	594	GAAGTGGAAGTAG	5.4	0.0009	-7.013	3.046	1871	3
galGal6_dna	site	E12	R	1032	1042	GCCAGGTGCCT	4.9	0.0009	-7.014	3.046	1872	3
galGal6_dna	site	En2	R	1478	1494	TCAAGCAATTACTCAAA	3.8	0.0009	-7.013	3.046	1873	6
galGal6_dna	site	Sox21	R	411	426	TTTAAAAATAAGATTA	4.7	0.0009	-7.012	3.045	1874	6
galGal6_dna	site	Nkx2-9	R	475	491	CTTAGGGTACTTTGGGT	4	0.0009	-7.012	3.045	1875	7
galGal6_dna	site	Hoxb3	R	540	556	AAAGTTAATAAGCTACA	4.3	0.0009	-7.011	3.045	1876	5
galGal6_dna	site	TBP	D	553	567	CTTTAAATAATACCT	4.6	0.0009	-7.012	3.045	1877	6
galGal6_dna	site	Elf3	R	582	594	GAAGTGGAAGTAG	4.8	0.0009	-7.012	3.045	1878	7
galGal6_dna	site	Nkx2-9	R	1090	1106	ACAAAGGTAGTTGAACA	4	0.0009	-7.012	3.045	1879	8
galGal6_dna	site	NFE2L2	D	1114	1124	ATGGTAAAGCA	4.1	0.0009	-7.011	3.045	1880	3
galGal6_dna	site	Tcfap2c	R	88	102	AAGTCCTCAGGCAAA	4.7	0.0009	-7.009	3.044	1881	3
galGal6_dna	site	Bapx1	R	202	218	GCAGTCCCCTTAGCGAC	3.8	0.0009	-7.01	3.044	1882	3
galGal6_dna	site	Pbx1	D	444	460	CAACACATGAAAATAAC	4.8	0.0009	-7.008	3.044	1883	4
galGal6_dna	site	Emx2	R	540	556	AAAGTTAATAAGCTACA	3.6	0.0009	-7.01	3.044	1884	5
galGal6_dna	site	CACD	D	692	699	CCACGCCA	5.1	0.0009	-7.009	3.044	1885	1
galGal6_dna	site	Emx2	D	800	816	GCGATTAAATAGAGGTA	3.6	0.0009	-7.01	3.044	1886	6
galGal6_dna	site	SMAD3	R	1364	1372	AATCTGCCT	5	0.0009	-7.01	3.044	1887	2
galGal6_dna	site	MRF-2	D	144	157	CTCTGCACTACCGA	4.6	0.00091	-7.007	3.043	1888	3
galGal6_dna	site	Pou5f1	R	294	308	ACTTAAAATGCAGAC	3.6	0.00091	-7.006	3.043	1889	5
galGal6_dna	site	MRF-2	D	322	335	ATTCATAGTATTAC	4.6	0.00091	-7.007	3.043	1890	4
galGal6_dna	site	Nkx3-1	R	570	586	AGTAGGTACTTAGTTTG	3.8	0.00091	-7.006	3.043	1891	21
galGal6_dna	site	Gabpa	R	1145	1161	GCCGTCCAGAAGTTTCG	2.4	0.00091	-7.008	3.043	1892	2
galGal6_dna	site	Zbtb12	R	225	241	GTGTTGTACCAGAGCCC	1.9	0.00091	-7.004	3.042	1893	2
galGal6_dna	site	MZF1_5-13	D	898	907	AAAGGGGGAA	5.3	0.00091	-7.004	3.042	1894	2
galGal6_dna	site	FOXJ2	R	425	438	ACCATCTTACTTTT	4.7	0.00091	-7.002	3.041	1895	4
galGal6_dna	site	Tcfap2b	D	89	102	TTGCCTGAGGACTT	4.5	0.00091	-6.999	3.04	1896	9
galGal6_dna	site	Sfpi1	R	306	321	TTGAAGGGAACCTACT	4.3	0.00091	-7	3.04	1897	13
galGal6_dna	site	Cdx2	D	796	811	GATGGCGATTAAATAG	3.4	0.00091	-6.999	3.04	1898	4
galGal6_dna	site	Lhx5	R	799	815	ACCTCTATTTAATCGCC	2.9	0.00091	-7	3.04	1899	5
galGal6_dna	site	Lhx5	R	1474	1490	GCAATTACTCAAATCCC	2.9	0.00091	-7	3.04	1900	6
galGal6_dna	site	Hoxc5	D	541	557	GTAGCTTATTAACTTTA	3.9	0.00091	-6.997	3.039	1901	7
galGal6_dna	site	FXR_RXR-alpha	R	544	557	TAAAGTTAATAAGC	4.2	0.00091	-6.998	3.039	1902	4
galGal6_dna	site	Prrx2	D	772	788	TTCCCTAATTACAGGGA	2.9	0.00091	-6.998	3.039	1903	11
galGal6_dna	site	HOXA7	R	801	807	TTAATCG	4.3	0.00091	-6.998	3.039	1904	1
galGal6_dna	site	Elf4	R	815	830	GTTCTTTTCCTGAATA	2.7	0.00092	-6.996	3.039	1905	3
galGal6_dna	site	FXR_RXR-alpha	D	905	918	GAAGGTCTGTGCCC	4.2	0.00091	-6.998	3.039	1906	5
galGal6_dna	site	Pax-6	R	1348	1368	TGCCTAAACGTTTAAGTTTAC	3.4	0.00091	-6.999	3.039	1907	4
galGal6_dna	site	HOXA7	R	1368	1374	CTAATCT	4.3	0.00091	-6.998	3.039	1908	2
galGal6_dna	site	Sox18	R	528	543	TACAATTATATTGCTT	4.9	0.00092	-6.995	3.038	1909	4
galGal6_dna	site	Lbx2	R	540	556	AAAGTTAATAAGCTACA	4.1	0.00092	-6.994	3.038	1910	2
galGal6_dna	site	Six3	R	555	571	TGGAAGGTATTATTTAA	2.6	0.00092	-6.994	3.038	1911	2
galGal6_dna	site	Lhx6	R	1363	1379	GAGAACTAATCTGCCTA	4	0.00092	-6.995	3.038	1912	4
galGal6_dna	site	Phox2b	D	550	566	TAACTTTAAATAATACC	3.1	0.00092	-6.993	3.037	1913	3
galGal6_dna	site	Mycn	R	602	611	ACCAGGTGAC	4	0.00092	-6.994	3.037	1914	4
galGal6_dna	site	Zfp410	D	1468	1484	AATTTTGGGATTTGAGT	3	0.00092	-6.993	3.037	1915	2
galGal6_dna	site	Cart1	D	299	315	CATTTTAAGTAGGTTCC	3.2	0.00092	-6.99	3.036	1916	13
galGal6_dna	site	Msx2	R	531	547	AAGCTACAATTATATTG	3.3	0.00092	-6.99	3.036	1917	4
galGal6_dna	site	SP1	D	684	693	GCCTTCCCCC	4.9	0.00092	-6.991	3.036	1918	1
galGal6_dna	site	MAZ	R	685	692	GGGGAAGG	5.1	0.00092	-6.99	3.036	1919	2
galGal6_dna	site	Msx2	D	771	787	ATTCCCTAATTACAGGG	3.3	0.00092	-6.99	3.036	1920	5
galGal6_dna	site	Sox4	D	823	839	AAAAGAACACAGAAGCT	4	0.00092	-6.99	3.036	1921	6
galGal6_dna	site	MAZ	D	902	909	GGGGAAGG	5.1	0.00092	-6.99	3.036	1922	3
galGal6_dna	site	Hoxa9	D	1342	1358	ACCTCAGTAAACTTAAA	4.1	0.00092	-6.991	3.036	1923	8
galGal6_dna	site	Gsh2	R	1478	1493	CAAGCAATTACTCAAA	4	0.00092	-6.99	3.036	1924	6
galGal6_dna	site	Hoxa3	D	1478	1491	TTTGAGTAATTGCT	3.8	0.00092	-6.99	3.036	1925	12
galGal6_dna	site	Tcf7	D	549	565	TTAACTTTAAATAATAC	4.6	0.00092	-6.988	3.035	1926	4
galGal6_dna	site	Pou6f1	R	771	787	CCCTGTAATTAGGGAAT	1.9	0.00092	-6.987	3.035	1927	11
galGal6_dna	site	Otx2	D	781	797	TACAGGGATTTGGGTGA	3.4	0.00092	-6.988	3.035	1928	7
galGal6_dna	site	ISGF-3	D	983	997	CACTTCCACCTTTCC	3	0.00092	-6.987	3.035	1929	3
galGal6_dna	site	core-binding-factor	R	9	16	TGTGTTTA	5.1	0.00092	-6.986	3.034	1930	4
galGal6_dna	site	Tcf7l2	D	403	419	GATGCTTTTAATCTTAT	4	0.00093	-6.986	3.034	1931	1
galGal6_dna	site	core-binding-factor	R	441	448	TGTTGTTA	5.1	0.00092	-6.986	3.034	1932	5
galGal6_dna	site	Tcf7l2	R	445	461	AGTTATTTTCATGTGTT	4	0.00093	-6.986	3.034	1933	2
galGal6_dna	site	ZNF219	D	462	473	CTCCCCCGCAAA	2.1	0.00092	-6.986	3.034	1934	4
galGal6_dna	site	Zic1	R	693	706	TGCCCCATGGCGTG	4.7	0.00092	-6.986	3.034	1935	3
galGal6_dna	site	SRY	D	892	903	AGATACAAAGGG	5.1	0.00092	-6.986	3.034	1936	6
galGal6_dna	site	ELK4	R	1149	1157	TCCAGAAGT	3.6	0.00092	-6.987	3.034	1937	1
galGal6_dna	site	Foxk1	R	1083	1099	TAGTTGAACACAAATGC	2.4	0.00093	-6.983	3.033	1938	5
galGal6_dna	site	Lhx3	R	298	314	GAACCTACTTAAAATGC	2.3	0.00093	-6.982	3.032	1939	16
galGal6_dna	site	FOXI1	R	572	583	AGGTACTTAGTT	4.1	0.00093	-6.981	3.032	1940	5
galGal6_dna	site	Gbx1	D	799	815	GGCGATTAAATAGAGGT	3.8	0.00093	-6.982	3.032	1941	8
galGal6_dna	site	PPAR-direct-repeat1	R	1158	1170	AATCCTTTGGCCG	5	0.00093	-6.982	3.032	1942	2
galGal6_dna	site	TEAD1	D	1310	1321	TGCACTCCTGCT	4	0.00093	-6.982	3.032	1943	1
galGal6_dna	site	Tcf1	D	2	18	AGTCAGTTAAACACAAA	4.3	0.00093	-6.978	3.031	1944	11
galGal6_dna	site	Pou3f4	D	40	56	GCCTCATTAAAAACCGC	3.6	0.00093	-6.979	3.031	1945	4
galGal6_dna	site	POU1F1	D	450	459	ATGAAAATAA	4.7	0.00093	-6.98	3.031	1946	2
galGal6_dna	site	Pou3f4	R	542	558	TTAAAGTTAATAAGCTA	3.6	0.00093	-6.979	3.031	1947	5
galGal6_dna	site	Irx3	D	1252	1268	CTATTTCAAGTACTCTA	3.4	0.00093	-6.98	3.031	1948	6
galGal6_dna	site	Pitx3	R	167	182	GGTGAGATTTGCCTCC	2.5	0.00093	-6.978	3.03	1949	6
galGal6_dna	site	CREB	D	601	606	TGTCAC	4.8	0.00093	-6.976	3.03	1950	1
galGal6_dna	site	CREB	D	757	762	TGTCAC	4.8	0.00093	-6.976	3.03	1951	2
galGal6_dna	site	Esrrb	D	1395	1406	GGTTGGAGGACA	3.9	0.00093	-6.976	3.03	1952	3
galGal6_dna	site	Dobox5	D	781	797	TACAGGGATTTGGGTGA	2.8	0.00094	-6.975	3.029	1953	8
galGal6_dna	site	Sox15	D	74	90	ATGTAAACTATTTCTTT	4.7	0.00094	-6.973	3.028	1954	4
galGal6_dna	site	Tcfap2e	D	88	102	TTTGCCTGAGGACTT	4.4	0.00094	-6.971	3.028	1955	2
galGal6_dna	site	Msx3	R	532	547	AAGCTACAATTATATT	3	0.00094	-6.972	3.028	1956	5
galGal6_dna	site	Rax	D	551	567	AACTTTAAATAATACCT	3.4	0.00094	-6.973	3.028	1957	4
galGal6_dna	site	Sox15	D	553	569	CTTTAAATAATACCTTC	4.7	0.00094	-6.973	3.028	1958	5
galGal6_dna	site	Klf7	R	875	890	CATGCCCCACCTGTAG	3.3	0.00094	-6.972	3.028	1959	1
galGal6_dna	site	Tcfap2e	D	1196	1210	ATCCCCTCCAGCAAG	4.4	0.00094	-6.971	3.028	1960	3
galGal6_dna	site	Hoxc8	R	1480	1495	TTCAAGCAATTACTCA	4.2	0.00094	-6.973	3.028	1961	7
galGal6_dna	site	INSM1	D	162	173	AGTAAGGAGGCA	4	0.00094	-6.971	3.027	1962	4
galGal6_dna	site	Sox5	R	538	544	CTACAAT	4.9	0.00094	-6.971	3.027	1963	8
galGal6_dna	site	Zic3	R	672	680	TGGGTGGCT	5	0.00094	-6.97	3.027	1964	4
galGal6_dna	site	Etv6	D	145	161	TCTGCACTACCGAATGG	2.4	0.00094	-6.967	3.026	1965	4
galGal6_dna	site	MEIS1	R	753	764	CTGTGACAAAGG	4.9	0.00094	-6.968	3.026	1966	3
galGal6_dna	site	ZEB1	D	989	994	CACCTT	6.4	0.00094	-6.968	3.026	1967	5
[truncated: 1,488 more rows]

## Sheet: Gata3E1
; matrix-scan -v 1 -matrix_format jaspar -m $RSAT/public_html/tmp/apache/2022/01/18/matrix-scan_2022-01-18.121655_LgM6DP.matrix -pseudo 1 -decimals 1 -2str -origin start -bgfile $RSAT/public_html/data/genomes/Gallus_gallus_Galgal4/oligo-frequencies/2nt_upstream-noorf_Gallus_gallus_Galgal4-ovlp-1str.freq -bg_pseudo 0.01 -return limits -return sites -return pval -return rank -lth score 1 -uth pval …
; Slow counting mode
; Input files
;	input	tmp/apache/2022/01/18/tmp_sequence_2022-01-18.121655_4sIIfo.fasta
;	bg	data/genomes/Gallus_gallus_Galgal4/oligo-frequencies/2nt_upstream-noorf_Gallus_gallus_Galgal4-ovlp-1str.freq
; Matrix files
;	matrix 1	tmp/apache/2022/01/18/matrix-scan_2022-01-18.121655_LgM6DP.matrix
; Sequence format	fasta
; Pseudo counts	1
; Background model
;	Method	file
;	Markov order	1
;	Strand	sensitive
;	Background pseudo-frequency	0.01
;	Residue probabilities
;		a	0.25131
;		c	0.23985
;		g	0.2468
;		t	0.26205
; Thresholds	lower	upper
;	pval	NA	0.001
;	score	1	NA
; Output columns
;	1	seq_id
;	2	ft_type
;	3	ft_name
;	4	strand
;	5	start
;	6	end
;	7	sequence
;	8	weight
#seq_id	ft_type	ft_name	strand	start	end	sequence	weight	Pval	ln_Pval	sig	rank	rank_pm
galGal6_dna	limit	START_END	D	1	1011	.	0	0	0	0
galGal6_dna	site	Oct-4_POU5F1_	D	495	509	CTTTCTAATGTAAAC	11.5	1.1e-06	-13.69	5.945	1	1
galGal6_dna	site	Foxa2	R	499	510	TGTTTACATTAG	10.8	3.3e-06	-12.622	5.482	2	1
galGal6_dna	site	Cart1	D	604	620	TACTTTAATTAAGAGGA	10.8	3.4e-06	-12.607	5.475	3	1
galGal6_dna	site	Pou5f1	D	495	509	CTTTCTAATGTAAAC	10.4	3.9e-06	-12.448	5.406	4	1
galGal6_dna	site	Lbx2	D	604	620	TACTTTAATTAAGAGGA	10.2	5e-06	-12.215	5.305	5	1
galGal6_dna	site	Foxa2	R	595	611	TTAAAGTAAATAACCCA	10.3	5.5e-06	-12.104	5.257	6	2
galGal6_dna	site	Barhl2	D	523	538	GAAAATCAATTAGCTC	10.3	5.7e-06	-12.081	5.247	7	1
galGal6_dna	site	AR	R	919	933	AATAGAGTTTGTTCT	9.9	5.9e-06	-12.038	5.228	8	1
galGal6_dna	site	Oct-4_POU5F1_	R	518	532	ATTGATTTTCAAATG	10.1	6e-06	-12.031	5.225	9	2
galGal6_dna	site	Barhl1	D	523	538	GAAAATCAATTAGCTC	9.9	7.8e-06	-11.759	5.107	10	1
galGal6_dna	site	NR1H2::RXRA	R	861	877	AAATGTTAAAGTTCAAC	7	8.3e-06	-11.703	5.082	11	1
galGal6_dna	site	Foxl1	R	595	611	TTAAAGTAAATAACCCA	9.8	8.4e-06	-11.689	5.076	12	1
galGal6_dna	site	IRF	D	84	98	TTCATTTTCTCTTCC	9.7	9e-06	-11.623	5.048	13	1
galGal6_dna	site	HNF3beta	D	595	609	TGGGTTATTTACTTT	9.5	9.9e-06	-11.523	5.004	14	1
galGal6_dna	site	Tbp	D	121	136	TGTTTTTATATATTTC	9.3	1e-05	-11.466	4.98	15	1
galGal6_dna	site	Tbp	D	123	138	TTTTTATATATTTCCA	9.3	1e-05	-11.466	4.98	16	2
galGal6_dna	site	SZF1-1	D	699	713	CCGGGGTAAGAGACA	9.3	1.1e-05	-11.394	4.948	17	1
galGal6_dna	site	Lhx2	D	524	540	AAAATCAATTAGCTCCT	9.4	1.2e-05	-11.332	4.921	18	1
galGal6_dna	site	Prrx1	D	524	540	AAAATCAATTAGCTCCT	9.3	1.2e-05	-11.33	4.921	19	1
galGal6_dna	site	FOXA1	R	500	510	TGTTTACATTA	9.6	1.2e-05	-11.298	4.907	20	1
galGal6_dna	site	Foxj3	R	595	611	TTAAAGTAAATAACCCA	9.6	1.3e-05	-11.289	4.903	21	1
galGal6_dna	site	Prop1	D	604	620	TACTTTAATTAAGAGGA	9.3	1.3e-05	-11.218	4.872	22	1
galGal6_dna	site	Tel-2	R	260	269	TTACTTCCCG	9.1	1.4e-05	-11.208	4.868	23	1
galGal6_dna	site	Hoxd1	D	524	540	AAAATCAATTAGCTCCT	9.3	1.4e-05	-11.197	4.863	24	1
galGal6_dna	site	Isl2	D	346	361	ATCACTCCATTAGTTT	9.2	1.4e-05	-11.179	4.855	25	1
galGal6_dna	site	VDR	D	547	561	GAGGGAATGAGGAGA	8.8	1.4e-05	-11.158	4.846	26	1
galGal6_dna	site	Octamer1	R	332	342	TGATTTACATG	8.8	1.4e-05	-11.156	4.845	27	1
galGal6_dna	site	FOXL1	R	127	134	AATATATA	7.2	1.5e-05	-11.1	4.821	28	1
galGal6_dna	site	Tbp	R	121	136	GAAATATATAAAAACA	9	1.5e-05	-11.089	4.816	29	3
galGal6_dna	site	FOXO3	D	503	510	TGTAAACA	9.3	1.5e-05	-11.083	4.813	30	1
galGal6_dna	site	MRF-2	R	826	839	AACTGCAATATCGA	9	1.6e-05	-11.045	4.797	31	1
galGal6_dna	site	Foxa2	D	600	611	TATTTACTTTAA	9.4	1.6e-05	-11.033	4.792	32	3
galGal6_dna	site	Hdx	D	338	354	AATCAGAAATCACTCCA	8.8	1.6e-05	-11.018	4.785	33	1
galGal6_dna	site	Lhx3	D	606	615	CTTTAATTAA	9.3	1.7e-05	-11.008	4.781	34	1
galGal6_dna	site	NF-kappaB	D	276	285	GGGACATTCC	9.4	1.8e-05	-10.951	4.756	35	1
galGal6_dna	site	Hoxb7	R	603	618	CTCTTAATTAAAGTAA	9	1.8e-05	-10.946	4.754	36	1
galGal6_dna	site	Og2x	R	523	539	GGAGCTAATTGATTTTC	8.9	1.8e-05	-10.928	4.746	37	1
galGal6_dna	site	Zfp105	D	777	791	CACAATCAAAAAGAA	8.5	1.8e-05	-10.928	4.746	38	1
galGal6_dna	site	NR2F1	D	863	876	TGAACTTTAACATT	9	1.8e-05	-10.924	4.744	39	1
galGal6_dna	site	Alx3	D	524	540	AAAATCAATTAGCTCCT	9	1.8e-05	-10.918	4.742	40	1
galGal6_dna	site	Foxk1	D	499	515	CTAATGTAAACACCATT	8.9	1.8e-05	-10.911	4.738	41	1
galGal6_dna	site	Zfp691	D	847	863	CTGCCAGTGCTCCTGTT	9.2	1.9e-05	-10.898	4.733	42	1
galGal6_dna	site	PPARG::RXRA	R	164	178	GAATGGGAAAGGTCA	8.8	1.9e-05	-10.875	4.723	43	1
galGal6_dna	site	Msx3	D	523	538	GAAAATCAATTAGCTC	9	1.9e-05	-10.865	4.718	44	1
galGal6_dna	site	Pou2f1	D	603	618	TTACTTTAATTAAGAG	9	1.9e-05	-10.857	4.715	45	1
galGal6_dna	site	Prop1	R	603	619	CCTCTTAATTAAAGTAA	8.8	2e-05	-10.815	4.697	46	2
galGal6_dna	site	Arid5a	R	822	835	GCAATATCGAGATC	8.9	2e-05	-10.808	4.694	47	1
galGal6_dna	site	Msx2	D	523	539	GAAAATCAATTAGCTCC	8.9	2e-05	-10.804	4.692	48	1
galGal6_dna	site	Arid3a	R	603	619	CCTCTTAATTAAAGTAA	8.5	2.1e-05	-10.777	4.68	49	1
galGal6_dna	site	Cart1	R	603	619	CCTCTTAATTAAAGTAA	9	2.1e-05	-10.776	4.68	50	2
galGal6_dna	site	Obox6	D	623	637	CAGAGTGGATTATTG	8.7	2.1e-05	-10.777	4.68	51	1
galGal6_dna	site	Foxl1	D	499	515	CTAATGTAAACACCATT	8.6	2.1e-05	-10.753	4.67	52	2
galGal6_dna	site	Octamer	R	332	342	TGATTTACATG	8.5	2.2e-05	-10.727	4.659	53	1
galGal6_dna	site	Vax2	D	603	618	TTACTTTAATTAAGAG	8.9	2.3e-05	-10.695	4.645	54	1
galGal6_dna	site	Rax	D	524	540	AAAATCAATTAGCTCCT	8.8	2.3e-05	-10.686	4.641	55	1
galGal6_dna	site	Rhox6	D	604	620	TACTTTAATTAAGAGGA	8.7	2.3e-05	-10.659	4.629	56	1
galGal6_dna	site	Lmx1a	R	603	619	CCTCTTAATTAAAGTAA	8.6	2.4e-05	-10.646	4.623	57	1
galGal6_dna	site	En1	D	523	538	GAAAATCAATTAGCTC	8.7	2.5e-05	-10.607	4.607	58	1
galGal6_dna	site	Sox2	D	494	508	GCTTTCTAATGTAAA	8.6	2.6e-05	-10.574	4.592	59	1
galGal6_dna	site	Dbx2	D	603	618	TTACTTTAATTAAGAG	8.5	2.6e-05	-10.547	4.581	60	1
galGal6_dna	site	Pax7	D	604	620	TACTTTAATTAAGAGGA	8.5	2.7e-05	-10.538	4.577	61	1
galGal6_dna	site	Uncx4.1	D	603	619	TTACTTTAATTAAGAGG	8.3	2.7e-05	-10.507	4.563	62	1
galGal6_dna	site	Mafk	R	660	674	GTAATTTTCTGACTC	8.5	2.8e-05	-10.473	4.549	63	1
galGal6_dna	site	Sfpi1	D	256	269	GGGACGGGAAGTAA	8.6	2.9e-05	-10.448	4.538	64	1
galGal6_dna	site	Lhx3	R	603	619	CCTCTTAATTAAAGTAA	8	2.9e-05	-10.442	4.535	65	2
galGal6_dna	site	FOXF2	R	598	611	TTAAAGTAAATAAC	8.5	2.9e-05	-10.436	4.532	66	1
galGal6_dna	site	REL	D	276	285	GGGACATTCC	8.4	2.9e-05	-10.432	4.531	67	1
galGal6_dna	site	RORA_2	R	762	775	CTTATGTAGGACAA	7.7	3e-05	-10.427	4.528	68	1
galGal6_dna	site	Sfpi1	D	256	271	GGGACGGGAAGTAAAA	8.6	3e-05	-10.41	4.521	69	2
galGal6_dna	site	Hoxa7	R	603	618	CTCTTAATTAAAGTAA	8.4	3e-05	-10.399	4.516	70	1
galGal6_dna	site	Hoxc6	D	604	620	TACTTTAATTAAGAGGA	8.4	3e-05	-10.398	4.516	71	1
galGal6_dna	site	Hoxc4	D	604	620	TACTTTAATTAAGAGGA	8.3	3.1e-05	-10.371	4.504	72	1
galGal6_dna	site	Nkx6-1	D	523	539	GAAAATCAATTAGCTCC	8.3	3.2e-05	-10.365	4.502	73	1
galGal6_dna	site	Pax-4	D	665	694	AGAAAATTACACTCTACCTCACTGCACAAC	8.2	3.2e-05	-10.365	4.501	74	1
galGal6_dna	site	Oct-4_POU5F1_	R	513	527	TTTTCAAATGATAAT	8.3	3.2e-05	-10.343	4.492	75	3
galGal6_dna	site	Pou2f3	D	329	344	GAGCATGTAAATCAGA	8.2	3.4e-05	-10.279	4.464	76	1
galGal6_dna	site	TBP	R	117	131	ATATAAAAACAGGAA	8.4	3.6e-05	-10.245	4.449	77	1
galGal6_dna	site	Lmx1b	D	603	619	TTACTTTAATTAAGAGG	8	3.6e-05	-10.245	4.449	78	1
galGal6_dna	site	Lhx1	R	603	619	CCTCTTAATTAAAGTAA	8	3.6e-05	-10.23	4.443	79	1
galGal6_dna	site	Foxa2	D	499	515	CTAATGTAAACACCATT	8.3	3.6e-05	-10.221	4.439	80	4
galGal6_dna	site	SRF	D	386	403	CACACATTAGGAGCTGGT	8	3.7e-05	-10.2	4.43	81	1
galGal6_dna	site	Pax4	D	604	620	TACTTTAATTAAGAGGA	8.1	3.7e-05	-10.194	4.427	82	1
galGal6_dna	site	Foxk1	R	595	611	TTAAAGTAAATAACCCA	7.9	3.8e-05	-10.179	4.421	83	2
galGal6_dna	site	Cart1	R	523	539	GGAGCTAATTGATTTTC	8.1	3.9e-05	-10.159	4.412	84	3
galGal6_dna	site	Tbp	R	123	138	TGGAAATATATAAAAA	8.2	3.9e-05	-10.153	4.41	85	4
galGal6_dna	site	Nkx6-1	D	523	538	GAAAATCAATTAGCTC	8	4e-05	-10.126	4.398	86	2
galGal6_dna	site	RELA	D	276	285	GGGACATTCC	8.4	4e-05	-10.122	4.396	87	1
galGal6_dna	site	Nkx6-3	D	523	539	GAAAATCAATTAGCTCC	8.2	4e-05	-10.117	4.394	88	1
galGal6_dna	site	Hoxc4	R	603	619	CCTCTTAATTAAAGTAA	8	4.1e-05	-10.114	4.393	89	2
galGal6_dna	site	Six4	D	373	389	TGGAGTGACACCACACA	8.2	4.1e-05	-10.11	4.391	90	1
galGal6_dna	site	Otp	R	604	620	TCCTCTTAATTAAAGTA	7.5	4.2e-05	-10.086	4.38	91	1
galGal6_dna	site	Pou2f2	D	329	344	GAGCATGTAAATCAGA	8	4.2e-05	-10.073	4.375	92	1
galGal6_dna	site	Phox2a	D	603	618	TTACTTTAATTAAGAG	8.1	4.3e-05	-10.048	4.364	93	1
galGal6_dna	site	Tbp	D	119	134	CCTGTTTTTATATATT	8.1	4.3e-05	-10.045	4.362	94	5
galGal6_dna	site	FOXA1	D	600	610	TATTTACTTTA	8.4	4.4e-05	-10.039	4.36	95	2
galGal6_dna	site	TBP	R	119	133	ATATATAAAAACAGG	8.2	4.4e-05	-10.034	4.358	96	2
galGal6_dna	site	Alx4	R	603	619	CCTCTTAATTAAAGTAA	7.9	4.5e-05	-10.006	4.345	97	1
galGal6_dna	site	LRH1	D	241	252	GTATCCTTGGAC	8	4.6e-05	-9.983	4.336	98	1
galGal6_dna	site	Esx1	R	604	620	TCCTCTTAATTAAAGTA	7.8	4.7e-05	-9.965	4.328	99	1
galGal6_dna	site	FOXD1	D	504	511	GTAAACAC	8.7	4.7e-05	-9.956	4.324	100	1
galGal6_dna	site	Isl2	D	523	538	GAAAATCAATTAGCTC	8.1	4.8e-05	-9.949	4.321	101	2
galGal6_dna	site	Zfp105	R	120	134	AATATATAAAAACAG	7.8	5e-05	-9.909	4.303	102	2
galGal6_dna	site	Nr2f2	R	160	175	TGGGAAAGGTCATTTA	8.2	5e-05	-9.908	4.303	103	1
galGal6_dna	site	NFIL3	R	764	774	TTATGTAGGAC	7.6	5e-05	-9.906	4.302	104	1
galGal6_dna	site	Hoxa4	R	604	620	TCCTCTTAATTAAAGTA	7.7	5e-05	-9.9	4.3	105	1
galGal6_dna	site	Hoxa7	D	604	620	TACTTTAATTAAGAGGA	7.9	5.1e-05	-9.882	4.292	106	2
galGal6_dna	site	Shox2	D	604	620	TACTTTAATTAAGAGGA	7.9	5.1e-05	-9.883	4.292	107	1
galGal6_dna	site	Oct-4_POU5F1_	R	512	526	TTTCAAATGATAATG	7.9	5.1e-05	-9.88	4.291	108	4
galGal6_dna	site	Pou3f2	D	523	539	GAAAATCAATTAGCTCC	7.7	5.1e-05	-9.878	4.29	109	1
galGal6_dna	site	Otp	D	603	619	TTACTTTAATTAAGAGG	7.2	5.1e-05	-9.878	4.29	110	2
galGal6_dna	site	Nkx2-5	R	609	616	CTTAATTA	7.9	5.3e-05	-9.848	4.277	111	1
galGal6_dna	site	Staf	R	242	262	CCGTCCCATTGTCCAAGGATA	7.7	5.3e-05	-9.837	4.272	112	1
galGal6_dna	site	Uncx4.1	R	604	620	TCCTCTTAATTAAAGTA	7.4	5.4e-05	-9.834	4.271	113	2
galGal6_dna	site	Phox2a	D	523	538	GAAAATCAATTAGCTC	7.8	5.5e-05	-9.808	4.26	114	2
galGal6_dna	site	Lmx1b	R	604	620	TCCTCTTAATTAAAGTA	7.4	5.6e-05	-9.798	4.255	115	2
galGal6_dna	site	FXR_RXR-alpha	R	597	610	TAAAGTAAATAACC	7.7	5.6e-05	-9.786	4.25	116	1
galGal6_dna	site	ISGF-3	D	86	100	CATTTTCTCTTCCTG	7.3	5.7e-05	-9.777	4.246	117	1
galGal6_dna	site	HNF6	R	599	610	TAAAGTAAATAA	7.8	5.7e-05	-9.775	4.245	118	1
galGal6_dna	site	Gfi	D	343	352	GAAATCACTC	7.7	5.8e-05	-9.754	4.236	119	1
galGal6_dna	site	Prrx2	D	524	540	AAAATCAATTAGCTCCT	7.4	5.8e-05	-9.755	4.236	120	1
galGal6_dna	site	Obox6	R	749	763	AAATCCAGATTAAAG	7.3	5.8e-05	-9.753	4.236	121	2
galGal6_dna	site	FOXL1	D	125	132	TTTATATA	6.9	5.8e-05	-9.749	4.234	122	2
galGal6_dna	site	Oct-4_POU5F1_	R	519	533	AATTGATTTTCAAAT	7.6	5.8e-05	-9.749	4.234	123	5
galGal6_dna	site	GEN_INI	R	551	558	CCTCATTC	6.2	6e-05	-9.725	4.224	124	1
galGal6_dna	site	NF-AT	R	130	139	ATGGAAATAT	7.7	6e-05	-9.72	4.221	125	1
galGal6_dna	site	Rara	R	160	175	TGGGAAAGGTCATTTA	7.8	6.1e-05	-9.713	4.218	126	1
galGal6_dna	site	Lhx3	R	597	609	AAAGTAAATAACC	7.3	6.1e-05	-9.706	4.215	127	3
galGal6_dna	site	AR	R	38	52	AAAGCAGGATGTTCA	7.6	6.1e-05	-9.704	4.214	128	2
galGal6_dna	site	Sox17	R	250	258	CCCATTGTC	8.1	6.1e-05	-9.697	4.211	129	1
galGal6_dna	site	Sox17	D	631	639	ATTATTGTC	8.1	6.1e-05	-9.697	4.211	130	2
galGal6_dna	site	Lhx5	R	603	619	CCTCTTAATTAAAGTAA	7.2	6.3e-05	-9.68	4.204	131	1
galGal6_dna	site	SREBP-1	R	961	971	CAACACCTGAC	7.4	6.4e-05	-9.656	4.194	132	1
galGal6_dna	site	TBP	D	125	131	TTTATAT	7.6	6.5e-05	-9.64	4.186	133	3
galGal6_dna	site	Arx	R	604	620	TCCTCTTAATTAAAGTA	7.3	6.6e-05	-9.628	4.182	134	1
galGal6_dna	site	Pknox1	R	103	118	AAAGAGCTGCCAAAGC	7.1	6.6e-05	-9.623	4.179	135	1
galGal6_dna	site	Uncx4.1	D	523	539	GAAAATCAATTAGCTCC	7.1	6.7e-05	-9.616	4.176	136	3
galGal6_dna	site	Bbx	D	604	618	TACTTTAATTAAGAG	7.6	6.7e-05	-9.607	4.172	137	1
galGal6_dna	site	ELK4	D	259	267	ACGGGAAGT	7.4	6.8e-05	-9.597	4.168	138	1
galGal6_dna	site	Rara	R	859	874	TGTTAAAGTTCAACAG	7.6	7e-05	-9.566	4.154	139	2
galGal6_dna	site	HSF1	R	447	463	CTTCTTAAACCTTCTTC	7.1	7.1e-05	-9.555	4.15	140	1
galGal6_dna	site	Lhx5	D	524	540	AAAATCAATTAGCTCCT	7	7.2e-05	-9.538	4.142	141	2
galGal6_dna	site	Arid3a	D	604	620	TACTTTAATTAAGAGGA	7.5	7.3e-05	-9.525	4.137	142	2
galGal6_dna	site	HNF3beta	D	628	642	TGGATTATTGTCTCA	7.6	7.4e-05	-9.515	4.132	143	2
galGal6_dna	site	GATA-4	D	268	279	AAAAAAAAGGGA	7.5	7.4e-05	-9.509	4.13	144	1
galGal6_dna	site	PPAR-direct-repeat1	D	863	875	TGAACTTTAACAT	7.5	7.4e-05	-9.51	4.13	145	1
galGal6_dna	site	Pou3f2	D	603	619	TTACTTTAATTAAGAGG	7.2	7.4e-05	-9.505	4.128	146	2
galGal6_dna	site	Prrx1	R	523	539	GGAGCTAATTGATTTTC	6.9	7.5e-05	-9.503	4.127	147	2
galGal6_dna	site	Rxra	R	231	241	CAGAGGCCACA	7.8	7.5e-05	-9.496	4.124	148	1
galGal6_dna	site	Alx4	R	523	539	GGAGCTAATTGATTTTC	7.2	7.5e-05	-9.492	4.122	149	2
galGal6_dna	site	Alx4	D	604	620	TACTTTAATTAAGAGGA	7.2	7.5e-05	-9.492	4.122	150	3
galGal6_dna	site	Dlx1	D	603	616	TTACTTTAATTAAG	7.6	7.6e-05	-9.49	4.121	151	1
galGal6_dna	site	Arx	R	524	540	AGGAGCTAATTGATTTT	7.1	7.6e-05	-9.486	4.12	152	2
galGal6_dna	site	Foxj1	D	501	516	AATGTAAACACCATTA	7.6	7.6e-05	-9.485	4.119	153	1
galGal6_dna	site	Lhx3	D	525	537	AAATCAATTAGCT	7	7.7e-05	-9.473	4.114	154	4
galGal6_dna	site	Shox2	R	603	619	CCTCTTAATTAAAGTAA	7.3	7.8e-05	-9.456	4.106	155	2
galGal6_dna	site	Spz1	D	701	711	GGGGTAAGAGA	7.5	7.8e-05	-9.453	4.106	156	1
galGal6_dna	site	GCNF	R	861	878	CAAATGTTAAAGTTCAAC	5.2	7.9e-05	-9.444	4.102	157	1
galGal6_dna	site	HNF4A	R	863	875	ATGTTAAAGTTCA	7.4	8e-05	-9.439	4.099	158	1
galGal6_dna	site	FOXF2	D	499	512	CTAATGTAAACACC	7	8.1e-05	-9.422	4.092	159	2
galGal6_dna	site	Dlx4	R	604	620	TCCTCTTAATTAAAGTA	7.3	8.2e-05	-9.41	4.087	160	1
galGal6_dna	site	Arx	D	603	619	TTACTTTAATTAAGAGG	7	8.2e-05	-9.408	4.086	161	3
galGal6_dna	site	PPAR-direct-repeat1	D	164	176	TGACCTTTCCCAT	7.4	8.2e-05	-9.404	4.084	162	2
galGal6_dna	site	Hoxc8	R	605	620	TCCTCTTAATTAAAGT	7.4	8.3e-05	-9.399	4.082	163	1
galGal6_dna	site	Alx3	R	523	539	GGAGCTAATTGATTTTC	6.9	8.3e-05	-9.397	4.081	164	2
galGal6_dna	site	FOXD1	R	599	606	GTAAATAA	7.2	8.4e-05	-9.384	4.076	165	2
galGal6_dna	site	Esx1	D	603	619	TTACTTTAATTAAGAGG	7	8.4e-05	-9.386	4.076	166	2
galGal6_dna	site	Hoxa7	R	523	539	GGAGCTAATTGATTTTC	7.4	8.4e-05	-9.379	4.073	167	3
galGal6_dna	site	Hoxa7	R	603	619	CCTCTTAATTAAAGTAA	7.4	8.4e-05	-9.379	4.073	168	4
galGal6_dna	site	Pax7	R	603	619	CCTCTTAATTAAAGTAA	7.5	8.5e-05	-9.372	4.07	169	2
galGal6_dna	site	IRF	R	459	473	TCCTTTTTCTCTTCT	7.5	8.6e-05	-9.365	4.067	170	2
galGal6_dna	site	Vsx1	D	524	540	AAAATCAATTAGCTCCT	7	8.6e-05	-9.362	4.066	171	1
galGal6_dna	site	Sox30	D	246	261	CTTGGACAATGGGACG	7.7	8.6e-05	-9.36	4.065	172	1
galGal6_dna	site	VDR_CAR_PXR	D	565	585	AAGGCCCTTTCTGAACTGCTA	7.1	8.7e-05	-9.35	4.061	173	1
galGal6_dna	site	HNF4	R	862	875	ATGTTAAAGTTCAA	7.5	8.7e-05	-9.347	4.059	174	1
galGal6_dna	site	FEV	D	260	267	CGGGAAGT	7.7	8.8e-05	-9.34	4.056	175	1
galGal6_dna	site	Hoxa3	D	603	616	TTACTTTAATTAAG	7.4	8.8e-05	-9.339	4.056	176	1
galGal6_dna	site	Hoxd1	R	523	539	GGAGCTAATTGATTTTC	7.3	8.8e-05	-9.337	4.055	177	2
galGal6_dna	site	Lhx6	R	524	540	AGGAGCTAATTGATTTT	7.3	8.8e-05	-9.335	4.054	178	1
galGal6_dna	site	SZF1-1	R	236	250	CCAAGGATACAGAGG	7	8.9e-05	-9.327	4.051	179	2
galGal6_dna	site	En2	D	524	540	AAAATCAATTAGCTCCT	7.3	8.9e-05	-9.325	4.05	180	1
galGal6_dna	site	Foxj3	D	499	515	CTAATGTAAACACCATT	7.2	9e-05	-9.32	4.047	181	2
galGal6_dna	site	Shox2	R	523	539	GGAGCTAATTGATTTTC	7.1	9.1e-05	-9.306	4.042	182	3
galGal6_dna	site	Nkx1-2	R	524	540	AGGAGCTAATTGATTTT	7.4	9.1e-05	-9.3	4.039	183	1
galGal6_dna	site	Otx1	D	624	640	AGAGTGGATTATTGTCT	7	9.2e-05	-9.299	4.038	184	1
galGal6_dna	site	Hoxa3	R	527	540	AGGAGCTAATTGAT	7.4	9.3e-05	-9.287	4.033	185	2
galGal6_dna	site	Pknox2	R	956	971	CAACACCTGACACTTC	6.9	9.3e-05	-9.287	4.033	186	1
galGal6_dna	site	HNF6	D	523	534	GAAAATCAATTA	7.2	9.4e-05	-9.272	4.027	187	2
galGal6_dna	site	Hoxc6	R	603	619	CCTCTTAATTAAAGTAA	7.2	9.4e-05	-9.27	4.026	188	2
galGal6_dna	site	Cart1	R	523	539	GGAGCTAATTGATTTTC	6.8	9.5e-05	-9.26	4.021	189	4
galGal6_dna	site	Ets	R	260	267	ACTTCCCG	7.1	9.5e-05	-9.256	4.02	190	1
galGal6_dna	site	S8	D	523	538	GAAAATCAATTAGCTC	7.6	9.6e-05	-9.255	4.02	191	1
galGal6_dna	site	Cdx1	R	156	171	AAAGGTCATTTAAATG	7.2	9.6e-05	-9.252	4.018	192	1
galGal6_dna	site	Esx1	R	524	540	AGGAGCTAATTGATTTT	6.8	9.7e-05	-9.245	4.015	193	3
galGal6_dna	site	Lhx3	R	523	539	GGAGCTAATTGATTTTC	6.2	9.9e-05	-9.216	4.003	194	5
galGal6_dna	site	Lhx3	D	524	540	AAAATCAATTAGCTCCT	6.2	9.9e-05	-9.216	4.003	195	6
galGal6_dna	site	Hoxa3	D	603	616	TTACTTTAATTAAG	7.3	9.9e-05	-9.217	4.003	196	3
galGal6_dna	site	Msx1	D	523	538	GAAAATCAATTAGCTC	7.4	0.0001	-9.213	4.001	197	1
galGal6_dna	site	Esrrb	R	164	175	TGGGAAAGGTCA	7.2	0.0001	-9.21	4	198	1
galGal6_dna	site	MAZ	D	476	483	GGGGAGAG	7.7	0.0001	-9.202	3.996	199	1
galGal6_dna	site	Gsc	R	624	640	AGACAATAATCCACTCT	6.6	0.0001	-9.202	3.996	200	1
galGal6_dna	site	PR	R	913	939	GGACAAAATAGAGTTTGTTCTCAAACT	6.3	0.0001	-9.195	3.994	201	1
galGal6_dna	site	Osr2	R	851	866	TTCAACAGGAGCACTG	6.5	0.0001	-9.194	3.993	202	1
galGal6_dna	site	Lhx5	R	523	539	GGAGCTAATTGATTTTC	6.5	0.0001	-9.193	3.992	203	3
galGal6_dna	site	Hoxa1	R	525	540	AGGAGCTAATTGATTT	6.6	0.0001	-9.174	3.984	204	1
galGal6_dna	site	Sox13	R	629	644	TTTGAGACAATAATCC	7.2	0.0001	-9.167	3.981	205	1
galGal6_dna	site	Sry	R	509	524	TCAAATGATAATGGTG	6.7	0.0001	-9.163	3.98	206	1
galGal6_dna	site	Zbtb3	D	679	695	TACCTCACTGCACAACA	7.3	0.00011	-9.159	3.978	207	1
galGal6_dna	site	Spic	D	256	269	GGGACGGGAAGTAA	6.9	0.00011	-9.151	3.974	208	1
galGal6_dna	site	Hoxa6	R	594	609	AAAGTAAATAACCCAG	6.8	0.00011	-9.151	3.974	209	1
galGal6_dna	site	Vsx1	R	603	619	CCTCTTAATTAAAGTAA	6.7	0.00011	-9.15	3.974	210	2
galGal6_dna	site	Phox2b	D	523	539	GAAAATCAATTAGCTCC	6.5	0.00011	-9.135	3.967	211	1
galGal6_dna	site	Prrx2	R	523	539	GGAGCTAATTGATTTTC	6.5	0.00011	-9.129	3.965	212	2
galGal6_dna	site	Foxj3	R	122	138	TGGAAATATATAAAAAC	6.9	0.00011	-9.123	3.962	213	3
galGal6_dna	site	Vax1	R	594	609	AAAGTAAATAACCCAG	7.1	0.00011	-9.111	3.957	214	1
galGal6_dna	site	Prop1	R	523	539	GGAGCTAATTGATTTTC	6.5	0.00011	-9.104	3.954	215	3
galGal6_dna	site	Nkx6-3	D	603	619	TTACTTTAATTAAGAGG	7	0.00011	-9.102	3.953	216	2
galGal6_dna	site	Hoxb4	R	523	539	GGAGCTAATTGATTTTC	6.9	0.00011	-9.1	3.952	217	1
galGal6_dna	site	Hoxb4	R	603	619	CCTCTTAATTAAAGTAA	6.9	0.00011	-9.1	3.952	218	2
galGal6_dna	site	SOX9	D	246	259	CTTGGACAATGGGA	7.4	0.00011	-9.092	3.949	219	1
galGal6_dna	site	Osf2	D	382	389	ACCACACA	7.5	0.00011	-9.092	3.949	220	1
galGal6_dna	site	Nkx3-1	R	601	612	ATTAAAGTAAAT	7	0.00011	-9.093	3.949	221	1
galGal6_dna	site	RXR::RAR_DR5	R	153	169	AGGTCATTTAAATGGCA	6.6	0.00011	-9.081	3.944	222	1
galGal6_dna	site	Barx2	R	523	538	GAGCTAATTGATTTTC	7.1	0.00011	-9.076	3.942	223	1
galGal6_dna	site	Gabpa	D	255	271	TGGGACGGGAAGTAAAA	6.1	0.00011	-9.074	3.941	224	1
galGal6_dna	site	Hoxc5	R	523	539	GGAGCTAATTGATTTTC	6.8	0.00012	-9.069	3.939	225	1
galGal6_dna	site	Sox2	R	301	315	TGTTTGTTATCCACA	7	0.00012	-9.065	3.937	226	2
galGal6_dna	site	SRY	D	305	313	GATAACAAA	7.1	0.00012	-9.058	3.934	227	1
galGal6_dna	site	E2A	R	956	969	ACACCTGACACTTC	7.2	0.00012	-9.048	3.93	228	1
galGal6_dna	site	Foxd3	D	630	641	GATTATTGTCTC	7.2	0.00012	-9.047	3.929	229	1
galGal6_dna	site	Sox6	R	248	257	CCATTGTCCA	7.7	0.00012	-9.018	3.917	230	1
galGal6_dna	site	SOX9	D	249	257	GGACAATGG	7.2	0.00012	-9.019	3.917	231	2
galGal6_dna	site	Barx1	D	525	540	AAATCAATTAGCTCCT	7.2	0.00012	-9.015	3.915	232	1
galGal6_dna	site	Hoxa5	D	525	540	AAATCAATTAGCTCCT	6.9	0.00012	-9.008	3.912	233	1
galGal6_dna	site	Lhx6	R	604	620	TCCTCTTAATTAAAGTA	6.9	0.00012	-9.006	3.911	234	2
galGal6_dna	site	HNF1A	R	861	874	TGTTAAAGTTCAAC	6.5	0.00012	-9.005	3.911	235	1
galGal6_dna	site	Phox2b	R	604	620	TCCTCTTAATTAAAGTA	6.3	0.00012	-9.002	3.91	236	2
galGal6_dna	site	Spz1	R	993	1007	ATCGGTGGGTTGGAG	7.1	0.00012	-9.004	3.91	237	2
galGal6_dna	site	Lhx1	R	523	539	GGAGCTAATTGATTTTC	6.3	0.00012	-8.997	3.907	238	2
galGal6_dna	site	Cart1	R	603	619	CCTCTTAATTAAAGTAA	6.5	0.00012	-8.996	3.907	239	5
galGal6_dna	site	Sox2	R	685	699	GCTTTGTTGTGCAGT	6.9	0.00013	-8.987	3.903	240	3
galGal6_dna	site	RBP-Jkappa	D	170	177	TTCCCATT	7.7	0.00013	-8.97	3.896	241	1
galGal6_dna	site	Irx4	D	326	342	GGCGAGCATGTAAATCA	6.8	0.00013	-8.967	3.894	242	1
galGal6_dna	site	Gabpa	D	255	271	TGGGACGGGAAGTAAAA	5.9	0.00013	-8.96	3.891	243	2
galGal6_dna	site	HOXA4	D	740	747	GAAATTAG	6.7	0.00013	-8.957	3.89	244	1
galGal6_dna	site	Vsx1	R	523	539	GGAGCTAATTGATTTTC	6.4	0.00013	-8.95	3.887	245	3
galGal6_dna	site	Hoxd3	D	594	609	CTGGGTTATTTACTTT	7	0.00013	-8.942	3.884	246	1
galGal6_dna	site	Hoxb3	D	604	620	TACTTTAATTAAGAGGA	7	0.00013	-8.943	3.884	247	1
galGal6_dna	site	Hoxb5	D	525	540	AAATCAATTAGCTCCT	6.7	0.00013	-8.941	3.883	248	1
galGal6_dna	site	Sox5	R	629	644	TTTGAGACAATAATCC	7	0.00013	-8.938	3.882	249	1
galGal6_dna	site	Lhx5	D	604	620	TACTTTAATTAAGAGGA	6.1	0.00013	-8.931	3.879	250	4
galGal6_dna	site	Pax6	R	603	618	CTCTTAATTAAAGTAA	6.8	0.00013	-8.93	3.878	251	1
galGal6_dna	site	Nkx6-1	D	603	619	TTACTTTAATTAAGAGG	6.4	0.00013	-8.928	3.877	252	3
galGal6_dna	site	Phox2b	D	603	619	TTACTTTAATTAAGAGG	6.2	0.00013	-8.926	3.877	253	3
galGal6_dna	site	SALL1	R	124	135	AAATATATAAAA	7	0.00013	-8.925	3.876	254	1
galGal6_dna	site	Etv4	D	37	52	GTGAACATCCTGCTTT	6.6	0.00013	-8.922	3.875	255	1
galGal6_dna	site	Tcf3	R	744	760	TCCAGATTAAAGGCTAA	7	0.00013	-8.92	3.874	256	1
galGal6_dna	site	Hoxa4	D	523	539	GAAAATCAATTAGCTCC	6.4	0.00013	-8.913	3.871	257	2
galGal6_dna	site	Emx2	D	524	540	AAAATCAATTAGCTCCT	6.5	0.00013	-8.911	3.87	258	1
galGal6_dna	site	YY1	D	135	143	TCCATCTTT	6.9	0.00014	-8.909	3.869	259	1
galGal6_dna	site	Etv6	R	256	272	TTTTTACTTCCCGTCCC	5.8	0.00014	-8.907	3.868	260	1
galGal6_dna	site	Hoxa1	R	596	611	TTAAAGTAAATAACCC	6.2	0.00014	-8.902	3.866	261	2
galGal6_dna	site	Hoxd13	R	603	618	CTCTTAATTAAAGTAA	6.8	0.00014	-8.9	3.865	262	1
galGal6_dna	site	Rax	D	604	620	TACTTTAATTAAGAGGA	6.5	0.00014	-8.9	3.865	263	2
galGal6_dna	site	Mafb	R	657	673	TAATTTTCTGACTCTTC	6.4	0.00014	-8.886	3.859	264	1
galGal6_dna	site	Alx3	D	604	620	TACTTTAATTAAGAGGA	6.1	0.00014	-8.881	3.857	265	3
galGal6_dna	site	Crx	D	623	638	CAGAGTGGATTATTGT	6	0.00014	-8.872	3.853	266	1
galGal6_dna	site	Hoxb4	D	604	620	TACTTTAATTAAGAGGA	6.6	0.00014	-8.869	3.852	267	3
galGal6_dna	site	Sox17	R	407	415	TCCATTGTG	7.4	0.00014	-8.862	3.849	268	3
galGal6_dna	site	Lhx1	D	524	540	AAAATCAATTAGCTCCT	6.1	0.00014	-8.861	3.848	269	3
galGal6_dna	site	ELF5	R	260	268	TACTTCCCG	6.9	0.00014	-8.846	3.842	270	1
galGal6_dna	site	Lhx3	D	604	620	TACTTTAATTAAGAGGA	5.6	0.00014	-8.844	3.841	271	7
galGal6_dna	site	Hoxa5	D	605	620	ACTTTAATTAAGAGGA	6.7	0.00014	-8.844	3.841	272	2
galGal6_dna	site	HNF1B	D	939	950	CTAAAATTTGAC	6.5	0.00014	-8.845	3.841	273	1
galGal6_dna	site	Tgif1	R	835	851	GGCAGTGACAGCAACTG	6.3	0.00015	-8.838	3.838	274	1
galGal6_dna	site	Arid5a	D	826	839	TCGATATTGCAGTT	6.9	0.00015	-8.825	3.833	275	2
galGal6_dna	site	Pou1f1	D	522	538	TGAAAATCAATTAGCTC	6.4	0.00015	-8.816	3.829	276	1
galGal6_dna	site	Lmx1a	D	604	620	TACTTTAATTAAGAGGA	6.3	0.00015	-8.816	3.829	277	2
galGal6_dna	site	TEAD1	R	481	492	CACATCCCTCTC	6.6	0.00015	-8.812	3.827	278	1
galGal6_dna	site	Mrg1	R	956	971	CAACACCTGACACTTC	6	0.00015	-8.809	3.826	279	1
galGal6_dna	site	Etv1	D	255	271	TGGGACGGGAAGTAAAA	6	0.00015	-8.805	3.824	280	1
galGal6_dna	site	OG-2	D	609	614	TAATTA	7.2	0.00015	-8.794	3.819	281	1
galGal6_dna	site	OG-2	R	609	614	TAATTA	7.2	0.00015	-8.794	3.819	282	2
galGal6_dna	site	Lhx3	R	608	617	TCTTAATTAA	6.4	0.00015	-8.788	3.817	283	8
galGal6_dna	site	Tgif2	D	835	850	CAGTTGCTGTCACTGC	5.8	0.00015	-8.788	3.817	284	1
galGal6_dna	site	Dlx1	R	598	611	TTAAAGTAAATAAC	6.6	0.00015	-8.787	3.816	285	2
galGal6_dna	site	SRY	D	305	316	GATAACAAACAG	7	0.00015	-8.78	3.813	286	2
galGal6_dna	site	Pou3f3	R	429	445	ATCTCATGAATATCAAA	6.2	0.00015	-8.778	3.812	287	1
galGal6_dna	site	Esrra	R	159	175	TGGGAAAGGTCATTTAA	6.5	0.00016	-8.766	3.807	288	1
galGal6_dna	site	CHX10	R	604	617	TCTTAATTAAAGTA	6.5	0.00016	-8.761	3.805	289	1
galGal6_dna	site	TGIF	D	839	849	TGCTGTCACTG	6.9	0.00016	-8.753	3.801	290	1
galGal6_dna	site	Sox6	D	632	641	TTATTGTCTC	7.2	0.00016	-8.744	3.797	291	2
galGal6_dna	site	Gfi1	D	342	354	AGAAATCACTCCA	6.9	0.00016	-8.741	3.796	292	1
galGal6_dna	site	Pou5f1	R	513	527	TTTTCAAATGATAAT	6.2	0.00016	-8.739	3.796	293	2
galGal6_dna	site	Lbx2	D	524	540	AAAATCAATTAGCTCCT	6.6	0.00016	-8.737	3.794	294	2
galGal6_dna	site	Lbx2	R	603	619	CCTCTTAATTAAAGTAA	6.6	0.00016	-8.737	3.794	295	3
galGal6_dna	site	Tcf7	R	744	760	TCCAGATTAAAGGCTAA	6.8	0.00016	-8.734	3.793	296	1
galGal6_dna	site	Sox2	D	511	525	CCATTATCATTTGAA	6.6	0.00016	-8.732	3.792	297	4
galGal6_dna	site	Hoxc8	D	603	618	TTACTTTAATTAAGAG	6.6	0.00016	-8.731	3.792	298	2
galGal6_dna	site	Bsx	D	525	540	AAATCAATTAGCTCCT	6.9	0.00016	-8.724	3.789	299	1
galGal6_dna	site	Otp	D	523	539	GAAAATCAATTAGCTCC	5.4	0.00016	-8.712	3.784	300	3
galGal6_dna	site	COUPdirectrepeat1	D	863	875	TGAACTTTAACAT	6.4	0.00017	-8.708	3.782	301	1
galGal6_dna	site	Ehf	D	36	52	AGTGAACATCCTGCTTT	6.5	0.00017	-8.707	3.781	302	1
galGal6_dna	site	Hoxb9	R	155	170	AAGGTCATTTAAATGG	6.4	0.00017	-8.705	3.78	303	1
galGal6_dna	site	Gbx1	R	524	540	AGGAGCTAATTGATTTT	6.5	0.00017	-8.703	3.78	304	1
galGal6_dna	site	Tlx2	R	120	136	GAAATATATAAAAACAG	6.5	0.00017	-8.692	3.775	305	1
galGal6_dna	site	HNF3	D	595	612	TGGGTTATTTACTTTAAT	6.9	0.00017	-8.683	3.771	306	1
galGal6_dna	site	c-Ets-1_p54_	D	257	269	GGACGGGAAGTAA	6.9	0.00017	-8.681	3.77	307	1
galGal6_dna	site	Barx2	D	525	540	AAATCAATTAGCTCCT	6.6	0.00017	-8.68	3.77	308	2
galGal6_dna	site	Hoxa3	R	607	620	TCCTCTTAATTAAA	6.5	0.00017	-8.679	3.769	309	4
galGal6_dna	site	Sfpi1	R	974	989	GCAGGAGGAACTGCAG	6.7	0.00017	-8.677	3.768	310	3
galGal6_dna	site	Gsh2	R	594	609	AAAGTAAATAACCCAG	6.4	0.00017	-8.673	3.767	311	1
galGal6_dna	site	c-Ets-1_p54_	D	259	268	ACGGGAAGTA	6.9	0.00017	-8.672	3.766	312	2
galGal6_dna	site	Pax-2	D	921	929	AACAAACTC	6	0.00017	-8.67	3.766	313	1
galGal6_dna	site	Mrg2	R	103	118	AAAGAGCTGCCAAAGC	6.3	0.00017	-8.668	3.765	314	1
galGal6_dna	site	Octamer1	D	599	609	TTATTTACTTT	6.8	0.00017	-8.67	3.765	315	2
galGal6_dna	site	En2	R	523	539	GGAGCTAATTGATTTTC	6.4	0.00017	-8.668	3.764	316	2
galGal6_dna	site	Lhx6	D	524	540	AAAATCAATTAGCTCCT	6.4	0.00017	-8.659	3.761	317	3
galGal6_dna	site	Elf3	D	257	269	GGACGGGAAGTAA	6.8	0.00017	-8.659	3.76	318	1
galGal6_dna	site	Rxra	R	162	172	GAAAGGTCATT	7	0.00017	-8.655	3.759	319	2
galGal6_dna	site	Hoxc11	R	156	171	AAAGGTCATTTAAATG	5.2	0.00017	-8.653	3.758	320	1
galGal6_dna	site	Pou3f2	R	604	620	TCCTCTTAATTAAAGTA	6	0.00017	-8.654	3.758	321	3
galGal6_dna	site	Tcf7l2	D	744	760	TTAGCCTTTAATCTGGA	6.5	0.00017	-8.652	3.758	322	1
galGal6_dna	site	Otp	R	524	540	AGGAGCTAATTGATTTT	5.3	0.00017	-8.651	3.757	323	4
galGal6_dna	site	Cart-1	R	600	617	TCTTAATTAAAGTAAATA	6	0.00018	-8.648	3.756	324	1
galGal6_dna	site	Dbx2	D	523	538	GAAAATCAATTAGCTC	6.7	0.00018	-8.647	3.755	325	2
galGal6_dna	site	Elf3	D	36	52	AGTGAACATCCTGCTTT	6.5	0.00018	-8.641	3.753	326	2
galGal6_dna	site	HNF3beta	D	116	130	TTTCCTGTTTTTATA	6.6	0.00018	-8.641	3.753	327	3
galGal6_dna	site	Elf3	D	127	143	TATATATTTCCATCTTT	6.5	0.00018	-8.641	3.753	328	3
galGal6_dna	site	Osr1	R	851	866	TTCAACAGGAGCACTG	5.9	0.00018	-8.641	3.753	329	1
galGal6_dna	site	S8	R	605	620	TCCTCTTAATTAAAGT	6.8	0.00018	-8.639	3.752	330	2
galGal6_dna	site	E4BP4	R	765	776	CCTTATGTAGGA	5.6	0.00018	-8.637	3.751	331	1
galGal6_dna	site	Hoxd13	R	120	135	AAATATATAAAAACAG	6.4	0.00018	-8.627	3.747	332	2
galGal6_dna	site	COUPdirectrepeat1	D	164	176	TGACCTTTCCCAT	6.3	0.00018	-8.628	3.747	333	2
galGal6_dna	site	Ebox	R	960	969	ACACCTGACA	6.8	0.00018	-8.625	3.746	334	1
galGal6_dna	site	V-Myb	R	67	75	TGTAACTGC	6.6	0.00018	-8.623	3.745	335	1
galGal6_dna	site	Pou3f4	D	522	538	TGAAAATCAATTAGCTC	6	0.00018	-8.623	3.745	336	1
galGal6_dna	site	Hoxd10	R	602	618	CTCTTAATTAAAGTAAA	6.6	0.00018	-8.624	3.745	337	1
galGal6_dna	site	Irx3	D	326	342	GGCGAGCATGTAAATCA	6.1	0.00018	-8.619	3.743	338	1
galGal6_dna	site	Hoxa4	D	603	619	TTACTTTAATTAAGAGG	6	0.00018	-8.62	3.743	339	3
galGal6_dna	site	Pax-4	D	665	675	AGAAAATTACA	6.6	0.00018	-8.618	3.743	340	2
galGal6_dna	site	Ipf1	D	525	540	AAATCAATTAGCTCCT	6.4	0.00018	-8.617	3.742	341	1
galGal6_dna	site	Lhx6	D	603	619	TTACTTTAATTAAGAGG	6.4	0.00018	-8.616	3.742	342	4
galGal6_dna	site	HNF4A	R	745	757	AGATTAAAGGCTA	6.7	0.00018	-8.617	3.742	343	2
galGal6_dna	site	Octamer1	R	742	753	TAAAGGCTAATT	4.1	0.00018	-8.613	3.741	344	3
galGal6_dna	site	CHX10	D	526	539	AATCAATTAGCTCC	6.3	0.00018	-8.612	3.74	345	2
galGal6_dna	site	Nr2f2	R	859	874	TGTTAAAGTTCAACAG	6.4	0.00018	-8.61	3.739	346	2
galGal6_dna	site	CdxA	R	127	133	ATATATA	6	0.00018	-8.604	3.737	347	1
galGal6_dna	site	Pou5f1	R	519	533	AATTGATTTTCAAAT	6	0.00018	-8.597	3.734	348	3
galGal6_dna	site	Gsh2	D	525	540	AAATCAATTAGCTCCT	6.3	0.00018	-8.598	3.734	349	2
galGal6_dna	site	Vax1	D	525	540	AAATCAATTAGCTCCT	6.5	0.00018	-8.598	3.734	350	2
galGal6_dna	site	Vax1	D	596	611	GGGTTATTTACTTTAA	6.5	0.00018	-8.598	3.734	351	3
galGal6_dna	site	Vax1	R	603	618	CTCTTAATTAAAGTAA	6.5	0.00018	-8.598	3.734	352	4
galGal6_dna	site	Cart1	D	604	620	TACTTTAATTAAGAGGA	5.9	0.00018	-8.597	3.733	353	6
galGal6_dna	site	Lmx1a	R	523	539	GGAGCTAATTGATTTTC	6	0.00019	-8.592	3.731	354	3
galGal6_dna	site	Ets1	D	254	270	ATGGGACGGGAAGTAAA	5.9	0.00019	-8.587	3.729	355	1
galGal6_dna	site	Phox2b	R	524	540	AGGAGCTAATTGATTTT	5.7	0.00019	-8.586	3.729	356	4
galGal6_dna	site	Msx1	R	525	540	AGGAGCTAATTGATTT	6.6	0.00019	-8.587	3.729	357	2
galGal6_dna	site	Msx1	D	603	618	TTACTTTAATTAAGAG	6.6	0.00019	-8.587	3.729	358	3
galGal6_dna	site	C_EBPgamma	D	516	528	ATCATTTGAAAAT	6.7	0.00019	-8.584	3.728	359	1
galGal6_dna	site	MEIS1	R	838	849	CAGTGACAGCAA	7	0.00019	-8.578	3.726	360	1
galGal6_dna	site	Octamer1	D	431	441	TGATATTCATG	6.7	0.00019	-8.574	3.724	361	4
galGal6_dna	site	S8	D	603	618	TTACTTTAATTAAGAG	6.7	0.00019	-8.571	3.723	362	3
galGal6_dna	site	Meis1	R	103	118	AAAGAGCTGCCAAAGC	5.3	0.00019	-8.568	3.721	363	1
galGal6_dna	site	Tbp	R	119	134	AATATATAAAAACAGG	6.6	0.00019	-8.566	3.72	364	6
galGal6_dna	site	Gm5454	R	256	271	TTTTACTTCCCGTCCC	5.4	0.00019	-8.563	3.719	365	1
galGal6_dna	site	Hoxa6	D	525	540	AAATCAATTAGCTCCT	6	0.00019	-8.559	3.717	366	2
galGal6_dna	site	Etv5	D	37	52	GTGAACATCCTGCTTT	5.5	0.00019	-8.557	3.716	367	1
galGal6_dna	site	HNF3beta	R	306	320	TGCCCTGTTTGTTAT	6.5	0.00019	-8.551	3.714	368	4
galGal6_dna	site	Ipf1	R	594	609	AAAGTAAATAACCCAG	6.3	0.0002	-8.54	3.709	369	2
galGal6_dna	site	Vsx1	D	604	620	TACTTTAATTAAGAGGA	5.8	0.0002	-8.54	3.709	370	4
galGal6_dna	site	Arx	D	523	539	GAAAATCAATTAGCTCC	5.7	0.0002	-8.535	3.707	371	4
galGal6_dna	site	Spdef	D	39	54	GAACATCCTGCTTTGC	6.2	0.0002	-8.53	3.705	372	1
galGal6_dna	site	Vax2	D	523	538	GAAAATCAATTAGCTC	6.3	0.0002	-8.528	3.704	373	2
galGal6_dna	site	SPI1	D	261	267	GGGAAGT	6.6	0.0002	-8.527	3.703	374	1
galGal6_dna	site	Lhx1	D	604	620	TACTTTAATTAAGAGGA	5.6	0.0002	-8.527	3.703	375	4
galGal6_dna	site	Cart1	D	524	540	AAAATCAATTAGCTCCT	5.8	0.0002	-8.524	3.702	376	7
galGal6_dna	site	ELF5	D	131	139	TATTTCCAT	6.7	0.0002	-8.514	3.698	377	2
galGal6_dna	site	MZF1_5-13	D	472	481	GAAGGGGGAG	6.7	0.0002	-8.515	3.698	378	1
galGal6_dna	site	RUNX1	D	228	238	GACTGTGGCCT	6.8	0.0002	-8.512	3.697	379	1
galGal6_dna	site	Nobox	R	527	534	TAATTGAT	7.1	0.0002	-8.501	3.692	380	1
galGal6_dna	site	Tgif2	R	103	118	AAAGAGCTGCCAAAGC	5.3	0.0002	-8.498	3.691	381	2
galGal6_dna	site	Elf2	R	256	271	TTTTACTTCCCGTCCC	5.7	0.0002	-8.499	3.691	382	1
galGal6_dna	site	Lhx6	D	604	620	TACTTTAATTAAGAGGA	6.2	0.0002	-8.5	3.691	383	5
galGal6_dna	site	Pknox1	R	956	971	CAACACCTGACACTTC	5.3	0.0002	-8.495	3.689	384	2
galGal6_dna	site	Meox1	R	594	609	AAAGTAAATAACCCAG	6.3	0.00021	-8.491	3.688	385	1
galGal6_dna	site	ZNF354C	R	302	307	ATCCAC	7	0.00021	-8.488	3.686	386	1
galGal6_dna	site	ZNF354C	R	627	632	ATCCAC	7	0.00021	-8.488	3.686	387	2
galGal6_dna	site	HNF4	R	744	757	AGATTAAAGGCTAA	6.6	0.00021	-8.488	3.686	388	2
galGal6_dna	site	Pknox2	D	835	850	CAGTTGCTGTCACTGC	5.6	0.00021	-8.485	3.685	389	2
galGal6_dna	site	ZF5	D	322	334	AGGAGGCGAGCAT	6.4	0.00021	-8.482	3.683	390	1
galGal6_dna	site	FOXJ2	R	507	520	ATGATAATGGTGTT	6.4	0.00021	-8.468	3.677	391	1
galGal6_dna	site	Hoxa3	D	523	536	GAAAATCAATTAGC	6.2	0.00021	-8.468	3.677	392	5
galGal6_dna	site	Zfp410	D	435	451	ATTCATGAGATGGAAGA	5.5	0.00021	-8.464	3.676	393	1
galGal6_dna	site	Dlx5	R	523	538	GAGCTAATTGATTTTC	6.6	0.00021	-8.463	3.675	394	1
galGal6_dna	site	En2	D	604	620	TACTTTAATTAAGAGGA	6.1	0.00021	-8.46	3.674	395	3
galGal6_dna	site	Hoxd1	D	604	620	TACTTTAATTAAGAGGA	6.2	0.00021	-8.46	3.674	396	3
galGal6_dna	site	Pou4f3	D	603	618	TTACTTTAATTAAGAG	5.2	0.00021	-8.456	3.673	397	1
galGal6_dna	site	CACD	R	486	493	CCACATCC	6.6	0.00021	-8.456	3.672	398	1
galGal6_dna	site	Hoxa11	R	156	171	AAAGGTCATTTAAATG	4.9	0.00021	-8.454	3.671	399	1
galGal6_dna	site	Hoxc5	D	524	540	AAAATCAATTAGCTCCT	6	0.00021	-8.452	3.671	400	2
galGal6_dna	site	FOXI1	D	597	608	GGTTATTTACTT	6.3	0.00021	-8.447	3.669	401	1
galGal6_dna	site	Lhx9	R	603	619	CCTCTTAATTAAAGTAA	6	0.00021	-8.446	3.668	402	1
galGal6_dna	site	Vax1	D	605	620	ACTTTAATTAAGAGGA	6.3	0.00022	-8.444	3.667	403	5
galGal6_dna	site	Irf3	R	5	18	GTGAACGGGATCTG	6.4	0.00022	-8.436	3.664	404	1
galGal6_dna	site	Octamer1	D	602	613	TTTACTTTAATT	3.7	0.00022	-8.426	3.659	405	5
galGal6_dna	site	TEAD1	D	278	289	GACATTCCTGCA	6.1	0.00022	-8.42	3.657	406	2
galGal6_dna	site	Hoxa2	D	525	540	AAATCAATTAGCTCCT	5.9	0.00022	-8.421	3.657	407	1
galGal6_dna	site	IRC900814	R	929	944	TTTTAGGACAAAATAG	5.2	0.00022	-8.421	3.657	408	1
galGal6_dna	site	Gbx2	D	524	540	AAAATCAATTAGCTCCT	5.6	0.00022	-8.417	3.656	409	1
galGal6_dna	site	Lmx1b	D	523	539	GAAAATCAATTAGCTCC	5.4	0.00022	-8.415	3.655	410	3
galGal6_dna	site	Sox18	D	630	645	GATTATTGTCTCAAAC	6.6	0.00022	-8.416	3.655	411	1
galGal6_dna	site	Hoxa9	D	151	167	ACTGCCATTTAAATGAC	6.2	0.00022	-8.41	3.652	412	1
galGal6_dna	site	Lhx2	R	523	539	GGAGCTAATTGATTTTC	6.1	0.00022	-8.409	3.652	413	2
galGal6_dna	site	Lhx2	D	604	620	TACTTTAATTAAGAGGA	6.1	0.00022	-8.409	3.652	414	3
galGal6_dna	site	Gm4881	R	256	271	TTTTACTTCCCGTCCC	5.4	0.00022	-8.407	3.651	415	1
galGal6_dna	site	Hoxa3	R	527	540	AGGAGCTAATTGAT	6.1	0.00022	-8.407	3.651	416	6
galGal6_dna	site	HNF4A	R	164	176	ATGGGAAAGGTCA	6.5	0.00022	-8.405	3.65	417	3
galGal6_dna	site	Bbx	R	600	614	TAATTAAAGTAAATA	6.4	0.00022	-8.405	3.65	418	2
galGal6_dna	site	Sox13	R	928	943	TTTAGGACAAAATAGA	6.3	0.00022	-8.404	3.65	419	2
galGal6_dna	site	Hoxc10	D	932	947	TTTTGTCCTAAAATTT	5	0.00022	-8.402	3.649	420	1
galGal6_dna	site	Pbx-1b	D	343	357	GAAATCACTCCATTA	5	0.00022	-8.4	3.648	421	1
galGal6_dna	site	En1	D	603	618	TTACTTTAATTAAGAG	5.6	0.00023	-8.399	3.648	422	2
galGal6_dna	site	Erg	D	37	52	GTGAACATCCTGCTTT	5.4	0.00023	-8.397	3.647	423	1
galGal6_dna	site	Elf4	R	256	271	TTTTACTTCCCGTCCC	5.2	0.00023	-8.398	3.647	424	1
galGal6_dna	site	Dmbx1	D	623	639	CAGAGTGGATTATTGTC	5.8	0.00023	-8.397	3.647	425	1
galGal6_dna	site	Hoxb7	D	596	611	GGGTTATTTACTTTAA	6.1	0.00023	-8.395	3.646	426	2
galGal6_dna	site	Arid5a	R	123	136	GAAATATATAAAAA	6.4	0.00023	-8.393	3.645	427	3
galGal6_dna	site	HNF1	R	332	349	TGATTTCTGATTTACATG	6.3	0.00023	-8.393	3.645	428	1
galGal6_dna	site	Myf	R	974	985	GAGGAACTGCAG	6.3	0.00023	-8.393	3.645	429	1
galGal6_dna	site	Hoxa1	D	594	609	CTGGGTTATTTACTTT	5.4	0.00023	-8.391	3.644	430	3
galGal6_dna	site	Lef1	D	744	760	TTAGCCTTTAATCTGGA	5.9	0.00023	-8.389	3.643	431	1
galGal6_dna	site	Foxl1	R	118	134	AATATATAAAAACAGGA	4.9	0.00023	-8.386	3.642	432	3
galGal6_dna	site	Dlx3	R	604	620	TCCTCTTAATTAAAGTA	5.7	0.00023	-8.385	3.642	433	1
galGal6_dna	site	Sfpi1	R	976	989	GCAGGAGGAACTGC	6.6	0.00023	-8.385	3.642	434	4
galGal6_dna	site	S8	D	346	361	ATCACTCCATTAGTTT	6.4	0.00023	-8.384	3.641	435	4
galGal6_dna	site	Hoxd12	D	932	948	TTTTGTCCTAAAATTTG	4.4	0.00023	-8.381	3.64	436	1
galGal6_dna	site	Pax7	R	523	539	GGAGCTAATTGATTTTC	6.5	0.00023	-8.375	3.637	437	3
galGal6_dna	site	Dlx1	R	527	540	AGGAGCTAATTGAT	6	0.00023	-8.372	3.636	438	3
galGal6_dna	site	Og2x	R	603	619	CCTCTTAATTAAAGTAA	6.4	0.00023	-8.367	3.634	439	2
galGal6_dna	site	Gabpa	R	37	53	CAAAGCAGGATGTTCAC	4.9	0.00023	-8.366	3.633	440	3
galGal6_dna	site	Pknox2	R	103	118	AAAGAGCTGCCAAAGC	5.4	0.00023	-8.366	3.633	441	3
galGal6_dna	site	Gsh2	R	603	618	CTCTTAATTAAAGTAA	6	0.00023	-8.365	3.633	442	3
galGal6_dna	site	Elf5	R	39	52	AAAGCAGGATGTTC	5.8	0.00023	-8.362	3.632	443	1
galGal6_dna	site	PPAR_HNF-4_COUP_RAR	R	863	875	ATGTTAAAGTTCA	6.4	0.00023	-8.362	3.631	444	1
galGal6_dna	site	SRY	R	498	509	GTTTACATTAGA	6.6	0.00023	-8.358	3.63	445	3
galGal6_dna	site	DMRT3	R	632	646	GGTTTGAGACAATAA	5.1	0.00024	-8.353	3.628	446	1
galGal6_dna	site	Hoxd13	D	177	192	TCACCCTTAAAATTCC	6	0.00024	-8.35	3.626	447	3
galGal6_dna	site	Zfp410	D	250	266	GACAATGGGACGGGAAG	5.3	0.00024	-8.349	3.626	448	2
galGal6_dna	site	Octamer	D	431	441	TGATATTCATG	6.5	0.00024	-8.347	3.625	449	2
galGal6_dna	site	Elf4	D	37	52	GTGAACATCCTGCTTT	5.1	0.00024	-8.343	3.623	450	2
galGal6_dna	site	MAF	D	656	666	GGAAGAGTCAG	6.4	0.00024	-8.343	3.623	451	1
galGal6_dna	site	XFD-2	R	117	130	TATAAAAACAGGAA	6.2	0.00024	-8.335	3.62	452	1
galGal6_dna	site	XFD-2	R	119	132	TATATAAAAACAGG	6.2	0.00024	-8.335	3.62	453	2
galGal6_dna	site	XFD-2	R	121	134	AATATATAAAAACA	6.2	0.00024	-8.335	3.62	454	3
galGal6_dna	site	Hoxc8	D	594	609	CTGGGTTATTTACTTT	6.1	0.00024	-8.335	3.62	455	3
galGal6_dna	site	Etv3	R	256	271	TTTTACTTCCCGTCCC	5.6	0.00024	-8.331	3.618	456	1
galGal6_dna	site	Pax4	D	524	540	AAAATCAATTAGCTCCT	5.5	0.00024	-8.328	3.617	457	2
galGal6_dna	site	NR2F1	D	164	177	TGACCTTTCCCATT	6.1	0.00024	-8.327	3.616	458	2
galGal6_dna	site	GATA2	D	827	831	CGATA	6	0.00024	-8.327	3.616	459	1
galGal6_dna	site	GABPA	R	90	100	CAGGAAGAGAA	5.2	0.00024	-8.321	3.614	460	1
galGal6_dna	site	Lhx4	R	523	539	GGAGCTAATTGATTTTC	5.9	0.00024	-8.315	3.611	461	1
galGal6_dna	site	RoRalpha	R	763	773	TATGTAGGACA	6.3	0.00025	-8.314	3.611	462	1
galGal6_dna	site	Elk3	D	255	271	TGGGACGGGAAGTAAAA	5.5	0.00025	-8.307	3.608	463	1
galGal6_dna	site	Tel-2	D	91	100	TCTCTTCCTG	6.2	0.00025	-8.305	3.607	464	2
galGal6_dna	site	Hoxd11	D	932	948	TTTTGTCCTAAAATTTG	4.4	0.00025	-8.305	3.607	465	1
galGal6_dna	site	Prrx2	D	604	620	TACTTTAATTAAGAGGA	5.2	0.00025	-8.3	3.605	466	3
galGal6_dna	site	Pitx3	D	625	640	GAGTGGATTATTGTCT	4.9	0.00025	-8.301	3.605	467	1
galGal6_dna	site	Cart-1	D	502	519	ATGTAAACACCATTATCA	5.5	0.00025	-8.297	3.604	468	2
galGal6_dna	site	Pdx1	R	530	535	CTAATT	7.2	0.00025	-8.297	3.603	469	1
galGal6_dna	site	ARID3A	R	607	612	ATTAAA	7.4	0.00025	-8.296	3.603	470	1
galGal6_dna	site	Pdx1	R	742	747	CTAATT	7.2	0.00025	-8.297	3.603	471	2
galGal6_dna	site	ARID3A	R	750	755	ATTAAA	7.4	0.00025	-8.296	3.603	472	2
galGal6_dna	site	Lhx3	R	522	534	TAATTGATTTTCA	5.3	0.00025	-8.293	3.602	473	9
galGal6_dna	site	Myf	R	56	67	CAGCAGCAGAAG	6.2	0.00025	-8.292	3.601	474	2
galGal6_dna	site	Hoxd3	R	525	540	AGGAGCTAATTGATTT	6.2	0.00025	-8.289	3.6	475	2
galGal6_dna	site	Hoxd3	D	603	618	TTACTTTAATTAAGAG	6.2	0.00025	-8.289	3.6	476	3
galGal6_dna	site	VDR	R	6	20	GAGTGAACGGGATCT	6.4	0.00025	-8.287	3.599	477	2
galGal6_dna	site	Emx2	D	604	620	TACTTTAATTAAGAGGA	5.6	0.00025	-8.283	3.597	478	2
galGal6_dna	site	Hoxb4	D	524	540	AAAATCAATTAGCTCCT	5.8	0.00025	-8.279	3.596	479	4
galGal6_dna	site	Ascl2	R	957	973	CCCAACACCTGACACTT	6.4	0.00025	-8.275	3.594	480	1
galGal6_dna	site	Hoxb5	R	594	609	AAAGTAAATAACCCAG	5.8	0.00026	-8.274	3.593	481	2
galGal6_dna	site	MYB	D	6	16	AGATCCCGTTC	6.4	0.00026	-8.268	3.591	482	1
galGal6_dna	site	Pbx	R	341	352	GAGTGATTTCTG	6.4	0.00026	-8.269	3.591	483	1
galGal6_dna	site	CDP	R	521	535	CTAATTGATTTTCAA	4.3	0.00026	-8.267	3.59	484	1
galGal6_dna	site	CDP	D	524	538	AAAATCAATTAGCTC	4.3	0.00026	-8.267	3.59	485	2
galGal6_dna	site	Etv5	R	256	271	TTTTACTTCCCGTCCC	5	0.00026	-8.261	3.588	486	2
galGal6_dna	site	Hoxc12	D	658	674	AAGAGTCAGAAAATTAC	4.4	0.00026	-8.262	3.588	487	1
galGal6_dna	site	Sox3	D	464	474	AGAAAAAGGAA	6.6	0.00026	-8.26	3.587	488	1
galGal6_dna	site	Pou3f1	D	602	618	TTTACTTTAATTAAGAG	5.4	0.00026	-8.259	3.587	489	1
galGal6_dna	site	Sox12	D	632	645	TTATTGTCTCAAAC	6.3	0.00026	-8.258	3.586	490	1
galGal6_dna	site	Cdx2	R	627	642	TGAGACAATAATCCAC	5.6	0.00026	-8.255	3.585	491	1
galGal6_dna	site	Pou6f1	R	505	521	AATGATAATGGTGTTTA	4.4	0.00026	-8.254	3.584	492	1
galGal6_dna	site	Lhx6	D	523	539	GAAAATCAATTAGCTCC	5.9	0.00026	-8.248	3.582	493	6
galGal6_dna	site	Meox1	D	596	611	GGGTTATTTACTTTAA	6	0.00026	-8.248	3.582	494	2
galGal6_dna	site	IRF-2	R	69	81	GAAACCTGTAACT	4.2	0.00026	-8.241	3.579	495	1
galGal6_dna	site	POU3F2	D	603	612	TTACTTTAAT	5.6	0.00026	-8.242	3.579	496	1
galGal6_dna	site	Hoxb9	D	659	674	AGAGTCAGAAAATTAC	5.7	0.00026	-8.238	3.578	497	2
galGal6_dna	site	Msx1	R	605	620	TCCTCTTAATTAAAGT	6.1	0.00026	-8.237	3.577	498	4
galGal6_dna	site	Pitx2	D	624	640	AGAGTGGATTATTGTCT	5.7	0.00027	-8.233	3.576	499	1
galGal6_dna	site	Gbx2	R	523	539	GGAGCTAATTGATTTTC	5.3	0.00027	-8.227	3.573	500	2
galGal6_dna	site	Myf	R	59	70	CTGCAGCAGCAG	6.1	0.00027	-8.226	3.572	501	3
galGal6_dna	site	PPARG::RXRA	R	672	686	GTGAGGTAGAGTGTA	6.2	0.00027	-8.223	3.571	502	2
galGal6_dna	site	KAISO	D	43	52	ATCCTGCTTT	6	0.00027	-8.219	3.57	503	1
galGal6_dna	site	Hoxd3	R	596	611	TTAAAGTAAATAACCC	6.1	0.00027	-8.219	3.57	504	4
galGal6_dna	site	Hoxd3	R	605	620	TCCTCTTAATTAAAGT	6.1	0.00027	-8.219	3.57	505	5
galGal6_dna	site	Sry	D	509	524	CACCATTATCATTTGA	5.3	0.00027	-8.217	3.569	506	2
galGal6_dna	site	Gsh2	D	596	611	GGGTTATTTACTTTAA	5.8	0.00027	-8.218	3.569	507	4
galGal6_dna	site	Barhl1	D	150	165	AACTGCCATTTAAATG	5.6	0.00027	-8.216	3.568	508	2
galGal6_dna	site	Mrg2	D	835	850	CAGTTGCTGTCACTGC	5.6	0.00027	-8.213	3.567	509	2
galGal6_dna	site	Bbx	D	156	170	CATTTAAATGACCTT	6.2	0.00027	-8.211	3.566	510	3
galGal6_dna	site	Hoxa2	R	594	609	AAAGTAAATAACCCAG	5.6	0.00027	-8.21	3.566	511	2
galGal6_dna	site	Pou6f1	D	432	448	GATATTCATGAGATGGA	4.8	0.00027	-8.207	3.564	512	2
galGal6_dna	site	Hoxa3	R	607	620	TCCTCTTAATTAAA	5.8	0.00027	-8.206	3.564	513	7
galGal6_dna	site	Dmbx1	R	747	763	AAATCCAGATTAAAGGC	5.5	0.00027	-8.205	3.563	514	2
galGal6_dna	site	BRCA1	D	195	201	CCAACCG	5.8	0.00027	-8.201	3.561	515	1
galGal6_dna	site	Pax7	D	524	540	AAAATCAATTAGCTCCT	6.3	0.00027	-8.199	3.561	516	4
galGal6_dna	site	BRCA1	R	966	972	CCAACAC	5.8	0.00027	-8.201	3.561	517	2
galGal6_dna	site	Cdx2	R	156	171	AAAGGTCATTTAAATG	5.5	0.00028	-8.19	3.557	518	2
galGal6_dna	site	Fli1	D	37	52	GTGAACATCCTGCTTT	4.9	0.00028	-8.182	3.553	519	1
galGal6_dna	site	Irx6	R	325	341	GATTTACATGCTCGCCT	5.2	0.00028	-8.179	3.552	520	1
galGal6_dna	site	MEIS1	D	957	968	AAGTGTCAGGTG	6.5	0.00028	-8.177	3.551	521	2
galGal6_dna	site	Elf5	D	256	269	GGGACGGGAAGTAA	5.5	0.00028	-8.17	3.548	522	2
galGal6_dna	site	Dlx1	D	594	607	CTGGGTTATTTACT	5.7	0.00028	-8.17	3.548	523	4
galGal6_dna	site	Hoxc5	D	604	620	TACTTTAATTAAGAGGA	5.6	0.00028	-8.165	3.546	524	3
galGal6_dna	site	GABPA	D	260	270	CGGGAAGTAAA	4.9	0.00029	-8.16	3.544	525	2
galGal6_dna	site	Irx3	D	326	342	GGCGAGCATGTAAATCA	5.3	0.00029	-8.161	3.544	526	2
galGal6_dna	site	Hmx2	D	524	540	AAAATCAATTAGCTCCT	5.3	0.00029	-8.16	3.544	527	1
galGal6_dna	site	Pax-6	D	439	452	ATGAGATGGAAGAA	4.7	0.00029	-8.159	3.543	528	1
galGal6_dna	site	Hoxb3	D	524	540	AAAATCAATTAGCTCCT	6	0.00029	-8.157	3.543	529	2
galGal6_dna	site	Octamer1	D	130	140	ATATTTCCATC	6.3	0.00029	-8.15	3.54	530	6
galGal6_dna	site	Foxk1	R	122	138	TGGAAATATATAAAAAC	4.6	0.00029	-8.147	3.538	531	3
galGal6_dna	site	Myf	R	832	843	CAGCAACTGCAA	6	0.00029	-8.147	3.538	532	4
galGal6_dna	site	Hoxa6	D	596	611	GGGTTATTTACTTTAA	5.4	0.00029	-8.143	3.537	533	3
galGal6_dna	site	Gsh2	D	605	620	ACTTTAATTAAGAGGA	5.7	0.00029	-8.145	3.537	534	5
galGal6_dna	site	Mrg2	R	956	971	CAACACCTGACACTTC	5.5	0.00029	-8.145	3.537	535	3
galGal6_dna	site	Dlx4	D	662	678	GTCAGAAAATTACACTC	5.5	0.00029	-8.137	3.534	536	2
galGal6_dna	site	Sox14	D	666	681	GAAAATTACACTCTAC	5.9	0.00029	-8.137	3.534	537	1
galGal6_dna	site	Elk1	D	255	271	TGGGACGGGAAGTAAAA	5	0.00029	-8.136	3.533	538	1
galGal6_dna	site	Hoxc11	D	932	947	TTTTGTCCTAAAATTT	4.3	0.00029	-8.135	3.533	539	2
galGal6_dna	site	Hdx	D	519	535	ATTTGAAAATCAATTAG	6.2	0.00029	-8.134	3.532	540	2
galGal6_dna	site	Hoxa1	R	605	620	TCCTCTTAATTAAAGT	5	0.00029	-8.133	3.532	541	4
galGal6_dna	site	INSM1	R	894	905	TTCCAGGGGCAA	5.8	0.00029	-8.134	3.532	542	1
galGal6_dna	site	HNF4	R	232	245	GATACAGAGGCCAC	6.2	0.00029	-8.129	3.53	543	3
galGal6_dna	site	Pou3f4	R	601	617	TCTTAATTAAAGTAAAT	5.3	0.0003	-8.12	3.527	544	2
galGal6_dna	site	Octamer1	R	508	520	ATGATAATGGTGT	6.2	0.0003	-8.12	3.526	545	7
galGal6_dna	site	Oct-4_POU5F1_	R	332	346	TTTCTGATTTACATG	5.6	0.0003	-8.118	3.525	546	6
galGal6_dna	site	Pou1f1	R	601	617	TCTTAATTAAAGTAAAT	5.5	0.0003	-8.117	3.525	547	2
galGal6_dna	site	MEIS1	D	944	955	ATTTGACAGAAT	6.4	0.0003	-8.111	3.523	548	3
galGal6_dna	site	Oct-4_POU5F1_	R	333	347	ATTTCTGATTTACAT	5.4	0.0003	-8.109	3.522	549	7
galGal6_dna	site	SALL1	D	264	275	AAGTAAAAAAAA	5.9	0.0003	-8.107	3.521	550	2
galGal6_dna	site	Pax2	R	375	382	TGTCACTC	6.1	0.0003	-8.109	3.521	551	1
galGal6_dna	site	Hlx1	R	523	537	AGCTAATTGATTTTC	6	0.0003	-8.107	3.521	552	1
galGal6_dna	site	Hoxa11	D	932	947	TTTTGTCCTAAAATTT	4.3	0.0003	-8.108	3.521	553	2
galGal6_dna	site	FOXD1	D	266	273	GTAAAAAA	6.4	0.0003	-8.104	3.52	554	3
galGal6_dna	site	Nkx1-1	D	524	540	AAAATCAATTAGCTCCT	5.8	0.0003	-8.106	3.52	555	1
galGal6_dna	site	FEV	R	41	48	CAGGATGT	6.5	0.0003	-8.101	3.518	556	2
galGal6_dna	site	Lhx4	D	524	540	AAAATCAATTAGCTCCT	5.6	0.0003	-8.101	3.518	557	2
galGal6_dna	site	Sox7	R	625	646	GGTTTGAGACAATAATCCACTC	5.8	0.0003	-8.101	3.518	558	1
galGal6_dna	site	Lmx1b	R	524	540	AGGAGCTAATTGATTTT	4.9	0.0003	-8.098	3.517	559	4
galGal6_dna	site	Phox2a	R	605	620	TCCTCTTAATTAAAGT	5.4	0.0003	-8.099	3.517	560	3
galGal6_dna	site	Sox11	D	245	261	CCTTGGACAATGGGACG	5.9	0.0003	-8.096	3.516	561	1
galGal6_dna	site	AR	D	626	640	AGTGGATTATTGTCT	5.7	0.00031	-8.093	3.515	562	3
galGal6_dna	site	TGIF	D	957	967	AAGTGTCAGGT	6.1	0.00031	-8.093	3.515	563	2
galGal6_dna	site	XFD-2	D	501	514	AATGTAAACACCAT	5.9	0.00031	-8.091	3.514	564	4
galGal6_dna	site	Sox17	D	582	590	GCTATTGTG	6.6	0.00031	-8.092	3.514	565	4
galGal6_dna	site	Hoxc13	R	156	171	AAAGGTCATTTAAATG	4.9	0.00031	-8.09	3.513	566	1
galGal6_dna	site	Pou6f1	D	432	448	GATATTCATGAGATGGA	4.1	0.00031	-8.089	3.513	567	3
galGal6_dna	site	S8	D	505	520	TAAACACCATTATCAT	5.9	0.00031	-8.087	3.512	568	5
galGal6_dna	site	TBX5	D	962	973	TCAGGTGTTGGG	6.2	0.00031	-8.086	3.512	569	1
galGal6_dna	site	Zfx	D	226	239	GTGACTGTGGCCTC	5.5	0.00031	-8.085	3.511	570	1
galGal6_dna	site	Hoxc5	R	603	619	CCTCTTAATTAAAGTAA	5.5	0.00031	-8.085	3.511	571	4
galGal6_dna	site	ELF5	D	40	48	AACATCCTG	6.4	0.00031	-8.073	3.506	572	3
galGal6_dna	site	ELF5	D	240	248	TGTATCCTT	6.4	0.00031	-8.073	3.506	573	4
galGal6_dna	site	Dlx2	D	525	540	AAATCAATTAGCTCCT	5.9	0.00031	-8.074	3.506	574	1
galGal6_dna	site	IRC900814	R	757	772	ATGTAGGACAAATCCA	4.6	0.00031	-8.072	3.506	575	2
galGal6_dna	site	RXR::RAR_DR5	R	852	868	AGTTCAACAGGAGCACT	5.2	0.00031	-8.072	3.506	576	2
galGal6_dna	site	LEF1	D	30	39	CCACAAAGTG	6.4	0.00031	-8.069	3.504	577	1
galGal6_dna	site	Hoxd10	R	153	169	AGGTCATTTAAATGGCA	5.9	0.00031	-8.069	3.504	578	2
galGal6_dna	site	TCF11	R	155	167	GTCATTTAAATGG	6.6	0.00031	-8.068	3.504	579	1
galGal6_dna	site	Pax6	R	174	187	TTTAAGGGTGAATG	5.4	0.00031	-8.066	3.503	580	2
galGal6_dna	site	Sox4	D	245	261	CCTTGGACAATGGGACG	5.9	0.00032	-8.062	3.501	581	1
galGal6_dna	site	Elf3	R	599	611	TTAAAGTAAATAA	6.1	0.00032	-8.051	3.497	582	4
galGal6_dna	site	HNF4	R	163	176	ATGGGAAAGGTCAT	6.1	0.00032	-8.051	3.496	583	4
galGal6_dna	site	Sp100	D	932	945	TTTTGTCCTAAAAT	6.1	0.00032	-8.048	3.495	584	1
galGal6_dna	site	Pax-6	R	189	209	CTCCTTTTCGGTTGGGTGGAA	5	0.00032	-8.045	3.494	585	2
galGal6_dna	site	Pax6	R	523	538	GAGCTAATTGATTTTC	5.7	0.00032	-8.045	3.494	586	3
galGal6_dna	site	Nkx2-5	R	955	964	TGACACTTCA	6	0.00032	-8.043	3.493	587	2
galGal6_dna	site	Mrg1	R	103	118	AAAGAGCTGCCAAAGC	4.7	0.00032	-8.042	3.492	588	2
galGal6_dna	site	MEIS1	D	375	386	GAGTGACACCAC	6.3	0.00032	-8.041	3.492	589	4
galGal6_dna	site	Pax-5	R	669	696	TTGTTGTGCAGTGAGGTAGAGTGTAATT	5.2	0.00032	-8.041	3.492	590	1
galGal6_dna	site	Erg	R	256	271	TTTTACTTCCCGTCCC	4.8	0.00032	-8.039	3.491	591	2
galGal6_dna	site	Foxk1	R	120	136	GAAATATATAAAAACAG	4.4	0.00032	-8.036	3.49	592	4
galGal6_dna	site	Dlx1	D	523	536	GAAAATCAATTAGC	5.5	0.00032	-8.036	3.49	593	5
galGal6_dna	site	Lmx1a	R	121	137	GGAAATATATAAAAACA	5.2	0.00032	-8.034	3.489	594	4
galGal6_dna	site	Sox7	D	243	264	ATCCTTGGACAATGGGACGGGA	5.7	0.00032	-8.033	3.489	595	2
galGal6_dna	site	SREBP	D	343	354	GAAATCACTCCA	6	0.00032	-8.033	3.489	596	1
galGal6_dna	site	SREBP	R	373	384	GGTGTCACTCCA	6	0.00032	-8.033	3.489	597	2
galGal6_dna	site	Gm5454	D	37	52	GTGAACATCCTGCTTT	4.5	0.00033	-8.026	3.486	598	2
galGal6_dna	site	Hoxd11	D	658	674	AAGAGTCAGAAAATTAC	3.9	0.00033	-8.024	3.485	599	2
galGal6_dna	site	Pou2f3	R	515	530	TGATTTTCAAATGATA	4.6	0.00033	-8.022	3.484	600	2
galGal6_dna	site	Rhox6	D	524	540	AAAATCAATTAGCTCCT	5.7	0.00033	-8.02	3.483	601	2
galGal6_dna	site	SOX9	R	583	591	TCACAATAG	6.2	0.00033	-8.02	3.483	602	3
galGal6_dna	site	Rhox6	R	603	619	CCTCTTAATTAAAGTAA	5.7	0.00033	-8.02	3.483	603	3
galGal6_dna	site	HNF1A	R	335	348	GATTTCTGATTTAC	5.1	0.00033	-8.017	3.482	604	2
galGal6_dna	site	HNF1A	D	597	610	GGTTATTTACTTTA	5.1	0.00033	-8.017	3.482	605	3
galGal6_dna	site	Meis1	R	956	971	CAACACCTGACACTTC	4.3	0.00033	-8.015	3.481	606	2
galGal6_dna	site	NR4A2	R	232	239	GAGGCCAC	6.2	0.00033	-8.014	3.48	607	1
galGal6_dna	site	Cart1	D	524	540	AAAATCAATTAGCTCCT	5	0.00033	-8.013	3.48	608	8
galGal6_dna	site	En1	R	596	611	TTAAAGTAAATAACCC	5	0.00033	-8.011	3.479	609	3
galGal6_dna	site	Hoxc10	R	156	171	AAAGGTCATTTAAATG	4.3	0.00033	-8.005	3.477	610	2
galGal6_dna	site	Pax4	R	603	619	CCTCTTAATTAAAGTAA	5	0.00033	-8.006	3.477	611	3
galGal6_dna	site	Obox1	D	623	639	CAGAGTGGATTATTGTC	4.3	0.00033	-8.007	3.477	612	1
galGal6_dna	site	Evi1	R	927	940	AGGACAAAATAGAG	4	0.00033	-8.007	3.477	613	1
galGal6_dna	site	Lmo2-comp>Lex	D	960	971	TGTCAGGTGTTG	6.4	0.00033	-8.007	3.477	614	1
galGal6_dna	site	CHX10	R	595	608	AAGTAAATAACCCA	5.5	0.00034	-7.999	3.474	615	3
galGal6_dna	site	Hoxb5	D	605	620	ACTTTAATTAAGAGGA	5.4	0.00034	-7.999	3.474	616	3
galGal6_dna	site	Pax6	R	192	205	TTTTCGGTTGGGTG	5.3	0.00034	-7.992	3.471	617	4
galGal6_dna	site	Sox17	D	513	527	ATTATCATTTGAAAA	6	0.00034	-7.993	3.471	618	5
galGal6_dna	site	Foxj1	R	594	609	AAAGTAAATAACCCAG	5.9	0.00034	-7.991	3.471	619	2
galGal6_dna	site	Pou2f1	R	605	620	TCCTCTTAATTAAAGT	5.6	0.00034	-7.991	3.471	620	2
galGal6_dna	site	CACD	D	718	725	CCAAACCC	6.1	0.00034	-7.993	3.471	621	2
galGal6_dna	site	Octamer1	D	429	443	TTTGATATTCATGAG	5.8	0.00034	-7.99	3.47	622	8
galGal6_dna	site	MEF2A	R	606	615	TTAATTAAAG	4.1	0.00034	-7.991	3.47	623	1
galGal6_dna	site	Zfx	D	213	226	TGCCTCCAGGCCTG	5.3	0.00034	-7.987	3.469	624	2
galGal6_dna	site	Lhx3	D	526	535	AATCAATTAG	5.3	0.00034	-7.985	3.468	625	10
galGal6_dna	site	SRF	D	765	776	TCCTACATAAGG	3.5	0.00034	-7.981	3.466	626	2
galGal6_dna	site	Pou6f1	D	604	620	TACTTTAATTAAGAGGA	4.4	0.00034	-7.979	3.465	627	4
galGal6_dna	site	Pax-2	R	912	920	CTCAAACTC	5.7	0.00034	-7.974	3.463	628	2
galGal6_dna	site	Hoxc9	R	156	171	AAAGGTCATTTAAATG	5.6	0.00035	-7.971	3.462	629	1
galGal6_dna	site	Pou3f1	D	522	538	TGAAAATCAATTAGCTC	5	0.00035	-7.971	3.462	630	2
galGal6_dna	site	Rxra	R	861	871	TAAAGTTCAAC	5.9	0.00035	-7.967	3.46	631	3
galGal6_dna	site	Elk4	D	37	52	GTGAACATCCTGCTTT	4.9	0.00035	-7.965	3.459	632	1
galGal6_dna	site	Spic	D	465	478	GAAAAAGGAAGGGG	5.2	0.00035	-7.964	3.459	633	2
galGal6_dna	site	Sox14	R	509	524	TCAAATGATAATGGTG	5.7	0.00035	-7.963	3.458	634	2
galGal6_dna	site	LEF1	D	691	700	CAACAAAGCC	6.3	0.00035	-7.961	3.458	635	2
galGal6_dna	site	Ets	D	41	48	ACATCCTG	6.4	0.00035	-7.958	3.456	636	2
galGal6_dna	site	RXRA::VDR	D	596	610	GGGTTATTTACTTTA	4.4	0.00035	-7.957	3.456	637	1
galGal6_dna	site	Irf5	R	74	88	ATGAAGAGAAACCTG	4.5	0.00035	-7.952	3.454	638	1
galGal6_dna	site	Foxd3	D	124	135	TTTTATATATTT	5.7	0.00035	-7.953	3.454	639	2
galGal6_dna	site	Meox1	D	525	540	AAATCAATTAGCTCCT	5.6	0.00035	-7.952	3.454	640	3
galGal6_dna	site	Gfi	D	336	345	TAAATCAGAA	6.5	0.00035	-7.95	3.453	641	2
galGal6_dna	site	Isx	D	524	539	AAAATCAATTAGCTCC	5.4	0.00035	-7.951	3.453	642	1
galGal6_dna	site	Isx	R	524	539	GGAGCTAATTGATTTT	5.4	0.00035	-7.951	3.453	643	2
galGal6_dna	site	c-Ets-1_p54_	R	40	49	GCAGGATGTT	6.1	0.00035	-7.947	3.451	644	3
galGal6_dna	site	Hoxb13	R	120	135	AAATATATAAAAACAG	5.5	0.00036	-7.943	3.45	645	1
galGal6_dna	site	Hoxb13	D	177	192	TCACCCTTAAAATTCC	5.5	0.00036	-7.943	3.45	646	2
galGal6_dna	site	Lhx8	D	524	540	AAAATCAATTAGCTCCT	5.1	0.00036	-7.943	3.45	647	1
galGal6_dna	site	RXR::RAR_DR5	D	304	320	GGATAACAAACAGGGCA	5	0.00036	-7.937	3.447	648	3
galGal6_dna	site	INSM1	D	960	971	TGTCAGGTGTTG	5.5	0.00036	-7.937	3.447	649	2
galGal6_dna	site	Zfp281	R	472	486	CCTCTCTCCCCCTTC	5.5	0.00036	-7.935	3.446	650	1
galGal6_dna	site	Sox30	R	507	522	AAATGATAATGGTGTT	6.1	0.00036	-7.935	3.446	651	2
galGal6_dna	site	Hmx3	D	524	540	AAAATCAATTAGCTCCT	5.1	0.00036	-7.935	3.446	652	1
galGal6_dna	site	Sox21	R	601	616	CTTAATTAAAGTAAAT	5.8	0.00036	-7.934	3.446	653	1
galGal6_dna	site	V-Myb	D	194	202	CCCAACCGA	5.6	0.00036	-7.931	3.445	654	2
galGal6_dna	site	Tlx2	D	514	530	TTATCATTTGAAAATCA	5.6	0.00036	-7.932	3.445	655	2
galGal6_dna	site	Hoxc6	R	594	610	TAAAGTAAATAACCCAG	5.6	0.00036	-7.933	3.445	656	3
galGal6_dna	site	Lhx6	R	603	619	CCTCTTAATTAAAGTAA	5.4	0.00036	-7.931	3.445	657	7
galGal6_dna	site	HNF1B	R	861	872	TTAAAGTTCAAC	5.3	0.00036	-7.932	3.445	658	2
galGal6_dna	site	FOXI1	D	124	135	TTTTATATATTT	5.5	0.00036	-7.928	3.443	659	2
galGal6_dna	site	Ehf	R	91	105	AGCTGCAGGAAGAGA	5.7	0.00036	-7.925	3.442	660	2
galGal6_dna	site	NFATC2	D	132	138	ATTTCCA	6.3	0.00036	-7.923	3.441	661	1
galGal6_dna	site	Evx2	R	524	540	AGGAGCTAATTGATTTT	4	0.00036	-7.92	3.44	662	1
galGal6_dna	site	Sox17	D	524	538	AAAATCAATTAGCTC	5.9	0.00036	-7.917	3.438	663	6
galGal6_dna	site	FOXO3	R	121	128	TAAAAACA	5.9	0.00037	-7.911	3.436	664	2
galGal6_dna	site	Alx3	R	603	619	CCTCTTAATTAAAGTAA	4.5	0.00037	-7.911	3.436	665	4
galGal6_dna	site	Pou3f1	R	601	617	TCTTAATTAAAGTAAAT	4.9	0.00037	-7.909	3.435	666	3
galGal6_dna	site	Gsc	R	736	752	AAAGGCTAATTTCTTTC	4.5	0.00037	-7.91	3.435	667	2
galGal6_dna	site	Tcf1	D	300	316	GTGTGGATAACAAACAG	5.6	0.00037	-7.907	3.434	668	1
galGal6_dna	site	Hoxc4	D	524	540	AAAATCAATTAGCTCCT	4.9	0.00037	-7.904	3.433	669	3
galGal6_dna	site	Hoxa1	D	523	538	GAAAATCAATTAGCTC	4.6	0.00037	-7.894	3.428	670	5
galGal6_dna	site	Hoxa1	D	662	677	GTCAGAAAATTACACT	4.6	0.00037	-7.894	3.428	671	6
galGal6_dna	site	Dmbx1	D	752	768	TAATCTGGATTTGTCCT	5	0.00037	-7.893	3.428	672	3
galGal6_dna	site	SRY	R	359	367	CTTAACAAA	6.3	0.00037	-7.891	3.427	673	4
galGal6_dna	site	Gata5	R	508	524	TCAAATGATAATGGTGT	5.1	0.00037	-7.89	3.427	674	1
galGal6_dna	site	Hoxa7	D	605	620	ACTTTAATTAAGAGGA	5.4	0.00037	-7.892	3.427	675	5
galGal6_dna	site	Sox14	R	666	681	GTAGAGTGTAATTTTC	5.6	0.00037	-7.89	3.426	676	3
galGal6_dna	site	ISGF-3	D	68	82	CAGTTACAGGTTTCT	4.5	0.00038	-7.882	3.423	677	2
galGal6_dna	site	MEF-2	D	122	133	GTTTTTATATAT	5.7	0.00038	-7.882	3.423	678	1
galGal6_dna	site	MEF-2	R	157	168	GGTCATTTAAAT	5.7	0.00038	-7.882	3.423	679	2
galGal6_dna	site	Hoxb8	D	604	619	TACTTTAATTAAGAGG	5.4	0.00038	-7.881	3.423	680	1
galGal6_dna	site	Sry	D	666	681	GAAAATTACACTCTAC	4.8	0.00038	-7.882	3.423	681	3
galGal6_dna	site	Sfpi1	R	4	17	TGAACGGGATCTGA	6	0.00038	-7.878	3.421	682	5
galGal6_dna	site	ELK1	D	257	266	GGACGGGAAG	5.9	0.00038	-7.87	3.418	683	1
galGal6_dna	site	Hoxb9	R	120	135	AAATATATAAAAACAG	5.1	0.00038	-7.867	3.417	684	3
galGal6_dna	site	Pou2f2	R	515	530	TGATTTTCAAATGATA	4.6	0.00038	-7.866	3.416	685	2
galGal6_dna	site	Sfpi1	R	2	17	TGAACGGGATCTGAAA	5.6	0.00039	-7.859	3.413	686	6
galGal6_dna	site	Pbx	R	745	756	GATTAAAGGCTA	6	0.00039	-7.859	3.413	687	2
galGal6_dna	site	Hoxb5	R	603	618	CTCTTAATTAAAGTAA	5.2	0.00039	-7.855	3.411	688	4
galGal6_dna	site	Bbx	R	156	170	AAGGTCATTTAAATG	5.8	0.00039	-7.851	3.41	689	4
galGal6_dna	site	Bbx	D	600	614	TATTTACTTTAATTA	5.8	0.00039	-7.851	3.41	690	5
galGal6_dna	site	Tcf3	R	601	617	TCTTAATTAAAGTAAAT	5.7	0.00039	-7.852	3.41	691	2
galGal6_dna	site	Sox3	D	269	279	AAAAAAAGGGA	6.2	0.00039	-7.851	3.409	692	2
galGal6_dna	site	Hoxc13	D	932	947	TTTTGTCCTAAAATTT	4.5	0.00039	-7.85	3.409	693	2
galGal6_dna	site	Sox21	D	509	524	CACCATTATCATTTGA	5.7	0.00039	-7.847	3.408	694	2
galGal6_dna	site	Hoxc6	D	595	611	TGGGTTATTTACTTTAA	5.5	0.00039	-7.847	3.408	695	4
galGal6_dna	site	Sox21	D	601	616	ATTTACTTTAATTAAG	5.7	0.00039	-7.847	3.408	696	3
galGal6_dna	site	Staf	R	535	555	CATTCCCTCAGTGCAAGGAGC	5.2	0.00039	-7.846	3.407	697	2
galGal6_dna	site	Vax2	R	596	611	TTAAAGTAAATAACCC	5.3	0.00039	-7.846	3.407	698	3
galGal6_dna	site	Hoxa9	R	154	170	AAGGTCATTTAAATGGC	5.4	0.00039	-7.843	3.406	699	2
galGal6_dna	site	Isl2	D	603	618	TTACTTTAATTAAGAG	5.7	0.00039	-7.842	3.406	700	3
galGal6_dna	site	Tcfap2b	R	212	225	AGGCCTGGAGGCAG	5.7	0.00039	-7.841	3.405	701	1
galGal6_dna	site	Cutl1	R	520	536	GCTAATTGATTTTCAAA	5.8	0.00039	-7.839	3.405	702	1
galGal6_dna	site	Pou3f4	D	602	618	TTTACTTTAATTAAGAG	4.9	0.00039	-7.841	3.405	703	3
galGal6_dna	site	Pou5f1	R	684	698	CTTTGTTGTGCAGTG	4.9	0.00039	-7.84	3.405	704	4
galGal6_dna	site	Six1	D	953	969	AATGAAGTGTCAGGTGT	4.7	0.0004	-7.835	3.403	705	1
galGal6_dna	site	Alx4	D	524	540	AAAATCAATTAGCTCCT	4.8	0.0004	-7.834	3.402	706	4
galGal6_dna	site	Nkx1-2	R	604	620	TCCTCTTAATTAAAGTA	5.6	0.0004	-7.833	3.402	707	2
galGal6_dna	site	Hoxd12	D	658	674	AAGAGTCAGAAAATTAC	3.4	0.0004	-7.834	3.402	708	2
galGal6_dna	site	FOXL1	R	129	136	GAAATATA	5.8	0.0004	-7.832	3.401	709	3
galGal6_dna	site	Elf2	D	37	52	GTGAACATCCTGCTTT	4.6	0.0004	-7.829	3.4	710	2
galGal6_dna	site	Hoxa10	R	124	139	ATGGAAATATATAAAA	5.5	0.0004	-7.826	3.399	711	1
galGal6_dna	site	Hoxa1	D	603	618	TTACTTTAATTAAGAG	4.5	0.0004	-7.827	3.399	712	7
galGal6_dna	site	Foxl1	R	120	136	GAAATATATAAAAACAG	3.9	0.0004	-7.821	3.396	713	4
galGal6_dna	site	Lhx4	D	736	752	GAAAGAAATTAGCCTTT	5.2	0.0004	-7.819	3.396	714	3
galGal6_dna	site	Sox5	R	928	943	TTTAGGACAAAATAGA	5.5	0.0004	-7.82	3.396	715	2
galGal6_dna	site	Titf1	D	422	437	CCAGCCATTTGATATT	5.1	0.0004	-7.818	3.395	716	1
galGal6_dna	site	Foxk1	R	118	134	AATATATAAAAACAGGA	4	0.00041	-7.812	3.393	717	5
galGal6_dna	site	Pax-4	R	297	308	TATCCACACACC	5.9	0.0004	-7.813	3.393	718	3
galGal6_dna	site	Hoxb13	R	603	618	CTCTTAATTAAAGTAA	5.3	0.0004	-7.814	3.393	719	3
galGal6_dna	site	Hoxd11	R	155	171	AAAGGTCATTTAAATGG	3.5	0.00041	-7.809	3.392	720	3
galGal6_dna	site	MEIS1	R	956	967	ACCTGACACTTC	6	0.00041	-7.807	3.391	721	5
galGal6_dna	site	RUNX1	R	380	390	GTGTGTGGTGT	6	0.00041	-7.806	3.39	722	2
galGal6_dna	site	Lhx9	R	523	539	GGAGCTAATTGATTTTC	5.1	0.00041	-7.805	3.39	723	2
galGal6_dna	site	Nkx3-1	R	608	624	TGTCTCCTCTTAATTAA	5.1	0.00041	-7.805	3.39	724	2
galGal6_dna	site	Hoxc11	D	658	673	AAGAGTCAGAAAATTA	3.7	0.00041	-7.805	3.39	725	3
galGal6_dna	site	E2	R	691	706	TACCCCGGCTTTGTTG	4.7	0.00041	-7.805	3.39	726	1
galGal6_dna	site	RSRFC4	R	579	595	AGGCTCACAATAGCAGT	2.9	0.00041	-7.804	3.389	727	1
galGal6_dna	site	INSM1	D	470	481	AGGAAGGGGGAG	5.3	0.00041	-7.802	3.388	728	3
galGal6_dna	site	POU1F1	D	627	636	GTGGATTATT	5.8	0.00041	-7.802	3.388	729	1
galGal6_dna	site	IRF-2	R	866	878	CAAATGTTAAAGT	3.5	0.00041	-7.794	3.385	730	2
galGal6_dna	site	Ehf	R	39	53	CAAAGCAGGATGTTC	5.5	0.00041	-7.788	3.382	731	3
galGal6_dna	site	Gata1	R	511	521	AATGATAATGG	5.8	0.00042	-7.783	3.38	732	1
galGal6_dna	site	Cdx2	D	658	673	AAGAGTCAGAAAATTA	4.8	0.00042	-7.782	3.38	733	3
galGal6_dna	site	Dbx1	D	514	530	TTATCATTTGAAAATCA	5.7	0.00042	-7.777	3.377	734	1
galGal6_dna	site	Dbx1	R	518	534	TAATTGATTTTCAAATG	5.7	0.00042	-7.777	3.377	735	2
galGal6_dna	site	Hoxa11	D	658	673	AAGAGTCAGAAAATTA	3.7	0.00042	-7.776	3.377	736	3
galGal6_dna	site	Vax2	R	605	620	TCCTCTTAATTAAAGT	5.2	0.00042	-7.774	3.376	737	4
galGal6_dna	site	OG-2	R	529	534	TAATTG	7.1	0.00042	-7.77	3.375	738	3
galGal6_dna	site	Sox21	R	509	524	TCAAATGATAATGGTG	5.6	0.00042	-7.769	3.374	739	4
galGal6_dna	site	Zfp105	D	780	794	AATCAAAAAGAAGCG	5.9	0.00042	-7.769	3.374	740	3
galGal6_dna	site	Bbx	R	604	618	CTCTTAATTAAAGTA	5.7	0.00043	-7.763	3.372	741	6
galGal6_dna	site	ZBRK1	R	885	899	GGGCAAAAGCCCCTT	4	0.00042	-7.765	3.372	742	1
galGal6_dna	site	Hoxa5	R	594	609	AAAGTAAATAACCCAG	5.2	0.00043	-7.762	3.371	743	3
galGal6_dna	site	Mrg1	D	835	850	CAGTTGCTGTCACTGC	4.2	0.00043	-7.761	3.371	744	3
galGal6_dna	site	Lhx3	R	599	608	AAGTAAATAA	5	0.00043	-7.76	3.37	745	11
galGal6_dna	site	Foxk1	D	261	277	GGGAAGTAAAAAAAAGG	3.9	0.00043	-7.758	3.369	746	6
galGal6_dna	site	SRY	R	356	367	CTTAACAAACTA	6	0.00043	-7.754	3.368	747	5
galGal6_dna	site	Msx3	R	596	611	TTAAAGTAAATAACCC	4.4	0.00043	-7.756	3.368	748	2
galGal6_dna	site	Homez	R	819	835	GCAATATCGAGATCCGT	4.8	0.00043	-7.756	3.368	749	1
galGal6_dna	site	Pou1f1	D	602	618	TTTACTTTAATTAAGAG	5	0.00043	-7.752	3.367	750	3
galGal6_dna	site	Foxj1	R	121	136	GAAATATATAAAAACA	5.6	0.00043	-7.751	3.366	751	3
galGal6_dna	site	Nkx1-1	R	523	539	GGAGCTAATTGATTTTC	5.3	0.00043	-7.752	3.366	752	2
galGal6_dna	site	Octamer1	D	330	341	AGCATGTAAATC	2.2	0.00043	-7.747	3.365	753	9
galGal6_dna	site	Hoxd1	D	347	363	TCACTCCATTAGTTTGT	5.2	0.00043	-7.749	3.365	754	4
galGal6_dna	site	SPIB	R	117	123	ACAGGAA	6.7	0.00043	-7.746	3.364	755	1
galGal6_dna	site	Spz1	D	905	915	AGGGTTAGAGT	5.8	0.00043	-7.746	3.364	756	3
galGal6_dna	site	Cdx1	D	658	673	AAGAGTCAGAAAATTA	5	0.00043	-7.743	3.363	757	2
galGal6_dna	site	Pax2	D	842	849	TGTCACTG	5.8	0.00043	-7.743	3.363	758	2
galGal6_dna	site	Foxa2	R	32	43	TGTTCACTTTGT	4.7	0.00043	-7.741	3.362	759	5
galGal6_dna	site	Fli1	R	256	271	TTTTACTTCCCGTCCC	4.1	0.00044	-7.736	3.36	760	2
galGal6_dna	site	HIF1	R	283	296	GAGGACCTGCAGGA	4.8	0.00044	-7.737	3.36	761	1
galGal6_dna	site	Evx1	D	524	540	AAAATCAATTAGCTCCT	4.8	0.00044	-7.729	3.356	762	1
galGal6_dna	site	Obox5	R	624	640	AGACAATAATCCACTCT	3.9	0.00044	-7.728	3.356	763	1
galGal6_dna	site	POU1F1	R	124	133	ATATATAAAA	5.7	0.00044	-7.726	3.355	764	2
galGal6_dna	site	Arid5a	D	127	140	TATATATTTCCATC	5.6	0.00044	-7.724	3.355	765	4
galGal6_dna	site	Gata3	D	297	318	GGTGTGTGGATAACAAACAGGG	4.1	0.00044	-7.724	3.355	766	1
galGal6_dna	site	POU1F1	R	431	440	ATGAATATCA	5.7	0.00044	-7.726	3.355	767	3
galGal6_dna	site	Nkx6-3	R	604	620	TCCTCTTAATTAAAGTA	5.1	0.00044	-7.722	3.354	768	3
galGal6_dna	site	HSF1	D	281	297	ATTCCTGCAGGTCCTCG	4.5	0.00044	-7.721	3.353	769	2
galGal6_dna	site	Pax-6	R	375	388	GTGTGGTGTCACTC	4	0.00044	-7.72	3.353	770	3
galGal6_dna	site	FOXI1	R	502	513	TGGTGTTTACAT	5.2	0.00044	-7.72	3.353	771	3
galGal6_dna	site	FOXA1	D	121	131	TGTTTTTATAT	5.3	0.00045	-7.715	3.35	772	3
galGal6_dna	site	FOXA1	R	305	315	TGTTTGTTATC	5.3	0.00045	-7.715	3.35	773	4
galGal6_dna	site	Lbx2	R	523	539	GGAGCTAATTGATTTTC	5.2	0.00045	-7.714	3.35	774	4
galGal6_dna	site	Barx1	D	737	752	AAAGAAATTAGCCTTT	5.5	0.00045	-7.713	3.35	775	2
galGal6_dna	site	Barhl1	R	156	171	AAAGGTCATTTAAATG	4.8	0.00045	-7.71	3.349	776	3
galGal6_dna	site	GZF1	D	121	132	TGTTTTTATATA	2.5	0.00045	-7.71	3.348	777	1
galGal6_dna	site	HOXA5	D	606	613	CTTTAATT	6.1	0.00045	-7.709	3.348	778	1
galGal6_dna	site	Sox11	D	265	281	AGTAAAAAAAAGGGACA	5.3	0.00045	-7.708	3.347	779	2
galGal6_dna	site	Hoxc12	R	155	171	AAAGGTCATTTAAATGG	3.4	0.00045	-7.704	3.346	780	2
galGal6_dna	site	Hoxc12	D	932	948	TTTTGTCCTAAAATTTG	3.4	0.00045	-7.704	3.346	781	3
galGal6_dna	site	Pou5f1	R	300	314	GTTTGTTATCCACAC	4.7	0.00045	-7.698	3.343	782	5
galGal6_dna	site	Esx1	D	523	539	GAAAATCAATTAGCTCC	4.4	0.00045	-7.697	3.343	783	4
galGal6_dna	site	Msx3	R	525	540	AGGAGCTAATTGATTT	4.3	0.00045	-7.699	3.343	784	3
galGal6_dna	site	Obox3	D	623	639	CAGAGTGGATTATTGTC	4.2	0.00045	-7.697	3.343	785	1
galGal6_dna	site	Hoxd10	D	152	168	CTGCCATTTAAATGACC	5.4	0.00046	-7.695	3.342	786	3
galGal6_dna	site	Isl2	R	605	620	TCCTCTTAATTAAAGT	5.5	0.00046	-7.692	3.34	787	4
galGal6_dna	site	Foxa2	R	122	138	TGGAAATATATAAAAAC	4.6	0.00046	-7.689	3.339	788	6
galGal6_dna	site	Gata6	R	508	524	TCAAATGATAATGGTGT	5.2	0.00046	-7.685	3.337	789	1
galGal6_dna	site	SPIB	D	259	265	ACGGGAA	6.6	0.00046	-7.681	3.336	790	2
galGal6_dna	site	Hoxb6	D	603	618	TTACTTTAATTAAGAG	5.4	0.00046	-7.679	3.335	791	1
galGal6_dna	site	Hbp1	R	10	25	AGAATGAGTGAACGGG	5	0.00046	-7.676	3.334	792	1
galGal6_dna	site	Sox15	D	522	538	TGAAAATCAATTAGCTC	5.6	0.00046	-7.677	3.334	793	1
galGal6_dna	site	E2	D	507	522	AACACCATTATCATTT	4.5	0.00046	-7.674	3.333	794	2
galGal6_dna	site	core-binding-factor	R	380	387	TGTGGTGT	5.6	0.00047	-7.67	3.331	795	1
galGal6_dna	site	Lhx9	D	604	620	TACTTTAATTAAGAGGA	4.9	0.00047	-7.667	3.33	796	3
galGal6_dna	site	Pax-4	D	738	748	AAGAAATTAGC	5.8	0.00047	-7.667	3.33	797	4
galGal6_dna	site	Ets	D	93	100	TCTTCCTG	6.1	0.00047	-7.666	3.329	798	3
galGal6_dna	site	Hoxb3	D	347	363	TCACTCCATTAGTTTGT	5.3	0.00047	-7.666	3.329	799	3
galGal6_dna	site	Hoxa6	D	605	620	ACTTTAATTAAGAGGA	4.7	0.00047	-7.666	3.329	800	4
galGal6_dna	site	SRF	D	766	783	CCTACATAAGGCACAATC	4.6	0.00047	-7.666	3.329	801	3
galGal6_dna	site	Gabpa	R	37	53	CAAAGCAGGATGTTCAC	3.7	0.00047	-7.664	3.328	802	4
galGal6_dna	site	Foxl1	R	116	132	TATATAAAAACAGGAAA	3.6	0.00047	-7.664	3.328	803	5
galGal6_dna	site	Six6	R	426	442	TCATGAATATCAAATGG	4.2	0.00047	-7.663	3.328	804	1
galGal6_dna	site	Hoxa2	D	737	752	AAAGAAATTAGCCTTT	4.8	0.00047	-7.663	3.328	805	3
galGal6_dna	site	Etv6	D	127	143	TATATATTTCCATCTTT	3.7	0.00047	-7.662	3.327	806	2
galGal6_dna	site	Obox5	D	624	640	AGAGTGGATTATTGTCT	3.5	0.00047	-7.659	3.326	807	2
galGal6_dna	site	Tgif2	R	956	971	CAACACCTGACACTTC	3.8	0.00047	-7.659	3.326	808	3
galGal6_dna	site	Nr1h3::Rxra	R	312	330	TCGCCTCCTGTGCCCTGTT	4.8	0.00047	-7.655	3.324	809	1
galGal6_dna	site	CIZ	D	465	473	GAAAAAGGA	6.6	0.00047	-7.654	3.324	810	1
galGal6_dna	site	Oct-4_POU5F1_	D	515	529	TATCATTTGAAAATC	4.9	0.00048	-7.652	3.323	811	8
galGal6_dna	site	Meis1	D	835	850	CAGTTGCTGTCACTGC	3.6	0.00048	-7.651	3.323	812	3
galGal6_dna	site	En1	R	525	540	AGGAGCTAATTGATTT	4.4	0.00048	-7.649	3.322	813	4
galGal6_dna	site	Sox3	R	568	578	TCAGAAAGGGC	6	0.00048	-7.65	3.322	814	3
galGal6_dna	site	Tcf7	R	601	617	TCTTAATTAAAGTAAAT	5.5	0.00048	-7.649	3.322	815	2
galGal6_dna	site	RREB1	D	188	207	ATTCCACCCAACCGAAAAGG	3.5	0.00048	-7.643	3.32	816	1
galGal6_dna	site	CKROX	R	256	264	TCCCGTCCC	5.8	0.00048	-7.645	3.32	817	1
galGal6_dna	site	Hlxb9	R	603	618	CTCTTAATTAAAGTAA	4.6	0.00048	-7.644	3.32	818	1
galGal6_dna	site	Isx	R	604	619	CCTCTTAATTAAAGTA	4.9	0.00048	-7.638	3.317	819	3
galGal6_dna	site	NRSF	R	97	115	GAGCTGCCAAAGCTGCAGG	2.1	0.00048	-7.635	3.316	820	1
galGal6_dna	site	AP-2	D	212	224	CTGCCTCCAGGCC	5.7	0.00048	-7.635	3.316	821	1
galGal6_dna	site	Zfp410	D	255	271	TGGGACGGGAAGTAAAA	4.1	0.00048	-7.635	3.316	822	3
galGal6_dna	site	PPAR_HNF-4_COUP_RAR	R	164	176	ATGGGAAAGGTCA	5.7	0.00048	-7.633	3.315	823	2
galGal6_dna	site	p300	R	344	357	TAATGGAGTGATTT	5.7	0.00048	-7.632	3.315	824	1
galGal6_dna	site	Dlx3	D	662	678	GTCAGAAAATTACACTC	4.4	0.00048	-7.634	3.315	825	2
galGal6_dna	site	RUNX1	R	642	652	CTCTTTGGTTT	5.8	0.00049	-7.631	3.314	826	3
galGal6_dna	site	Myf	D	393	404	TAGGAGCTGGTG	5.2	0.00049	-7.626	3.312	827	5
galGal6_dna	site	MRF-2	R	430	443	CTCATGAATATCAA	5.4	0.00049	-7.626	3.312	828	2
galGal6_dna	site	Tcf1	D	602	618	TTTACTTTAATTAAGAG	5.4	0.00049	-7.624	3.311	829	2
galGal6_dna	site	CREB1	D	378	385	TGACACCA	5.7	0.00049	-7.62	3.309	830	1
galGal6_dna	site	Hoxb9	D	263	278	GAAGTAAAAAAAAGGG	4.7	0.00049	-7.618	3.308	831	4
galGal6_dna	site	Six2	D	953	969	AATGAAGTGTCAGGTGT	3.7	0.00049	-7.617	3.308	832	1
galGal6_dna	site	Hoxd1	D	595	611	TGGGTTATTTACTTTAA	5	0.00049	-7.614	3.307	833	5
galGal6_dna	site	E12	D	961	971	GTCAGGTGTTG	5.6	0.00049	-7.612	3.306	834	1
galGal6_dna	site	Hoxd8	R	602	618	CTCTTAATTAAAGTAAA	4.9	0.0005	-7.604	3.303	835	1
galGal6_dna	site	Stat3	D	257	266	GGACGGGAAG	4.8	0.0005	-7.604	3.302	836	1
galGal6_dna	site	Myb	R	160	176	ATGGGAAAGGTCATTTA	4.8	0.0005	-7.597	3.299	837	1
galGal6_dna	site	KROX	R	318	331	CTCGCCTCCTGTGC	4.8	0.0005	-7.596	3.299	838	1
galGal6_dna	site	Pdx1	R	353	358	CTAATG	6.5	0.0005	-7.597	3.299	839	3
galGal6_dna	site	Pdx1	R	390	395	CTAATG	6.5	0.0005	-7.597	3.299	840	4
galGal6_dna	site	Pdx1	D	499	504	CTAATG	6.5	0.0005	-7.597	3.299	841	5
galGal6_dna	site	Sox4	D	687	703	TGCACAACAAAGCCGGG	5.1	0.0005	-7.594	3.298	842	2
galGal6_dna	site	Lhx9	D	524	540	AAAATCAATTAGCTCCT	4.8	0.0005	-7.592	3.297	843	4
galGal6_dna	site	Hoxc8	R	596	611	TTAAAGTAAATAACCC	5.1	0.0005	-7.592	3.297	844	4
galGal6_dna	site	Nobox	D	609	616	TAATTAAG	5.8	0.00051	-7.59	3.296	845	2
galGal6_dna	site	Sox15	D	866	882	ACTTTAACATTTGGTCT	5.5	0.00051	-7.589	3.296	846	2
galGal6_dna	site	Ehf	D	255	269	TGGGACGGGAAGTAA	5.2	0.00051	-7.587	3.295	847	4
galGal6_dna	site	Hoxa3	R	598	611	TTAAAGTAAATAAC	4.8	0.00051	-7.582	3.293	848	8
galGal6_dna	site	NRSF	D	844	862	TCACTGCCAGTGCTCCTGT	2	0.00051	-7.583	3.293	849	2
galGal6_dna	site	FOXJ2	D	866	879	ACTTTAACATTTGG	5.4	0.00051	-7.583	3.293	850	2
galGal6_dna	site	Gcm1	R	484	499	GAAAGCCCACATCCCT	4.7	0.00051	-7.579	3.291	851	1
galGal6_dna	site	E2	D	817	832	GCACGGATCTCGATAT	4.8	0.00051	-7.577	3.291	852	3
galGal6_dna	site	Lhx2	D	347	363	TCACTCCATTAGTTTGT	4.9	0.00051	-7.573	3.289	853	4
galGal6_dna	site	FOXA1	R	33	43	TGTTCACTTTG	5.1	0.00051	-7.572	3.288	854	5
galGal6_dna	site	Znf143	R	244	263	CCCGTCCCATTGTCCAAGGA	4.8	0.00051	-7.572	3.288	855	1
galGal6_dna	site	Nkx2-5	D	608	614	TTAATTA	5.8	0.00052	-7.567	3.286	856	3
galGal6_dna	site	Nkx2-5	R	609	615	TTAATTA	5.8	0.00052	-7.567	3.286	857	4
galGal6_dna	site	KAISO	D	983	992	CTCCTGCCTG	5.1	0.00052	-7.567	3.286	858	2
galGal6_dna	site	Octamer	D	130	140	ATATTTCCATC	5.7	0.00052	-7.565	3.285	859	3
galGal6_dna	site	Sox2	R	520	534	TAATTGATTTTCAAA	5.1	0.00052	-7.563	3.285	860	5
galGal6_dna	site	Shox2	D	524	540	AAAATCAATTAGCTCCT	4.8	0.00052	-7.564	3.285	861	4
galGal6_dna	site	Octamer	D	599	609	TTATTTACTTT	5.7	0.00052	-7.565	3.285	862	4
galGal6_dna	site	TEAD1	D	672	683	TACACTCTACCT	4.9	0.00052	-7.564	3.285	863	3
galGal6_dna	site	PPARG	D	4	23	TCAGATCCCGTTCACTCATT	2.7	0.00052	-7.562	3.284	864	1
galGal6_dna	site	Nkx2-2	D	363	372	TTAAGCATTT	4.9	0.00052	-7.561	3.284	865	1
galGal6_dna	site	Hoxc10	D	658	673	AAGAGTCAGAAAATTA	3.5	0.00052	-7.559	3.283	866	3
galGal6_dna	site	RORA_1	R	763	772	ATGTAGGACA	5	0.00052	-7.56	3.283	867	1
galGal6_dna	site	Dbx1	R	120	136	GAAATATATAAAAACAG	5.5	0.00052	-7.554	3.281	868	3
galGal6_dna	site	Hoxd1	R	594	610	TAAAGTAAATAACCCAG	4.9	0.00052	-7.554	3.281	869	6
galGal6_dna	site	Arnt	D	958	973	AGTGTCAGGTGTTGGG	3.3	0.00052	-7.552	3.28	870	1
galGal6_dna	site	MYB	R	149	159	AATGGCAGTTC	5.9	0.00053	-7.551	3.279	871	2
galGal6_dna	site	GATA-4	R	80	91	AAAATGAAGAGA	5.6	0.00053	-7.548	3.278	872	2
galGal6_dna	site	HNF3	R	498	515	AATGGTGTTTACATTAGA	5.7	0.00053	-7.548	3.278	873	2
galGal6_dna	site	Evx1	D	604	620	TACTTTAATTAAGAGGA	4.5	0.00053	-7.542	3.275	874	2
galGal6_dna	site	Prop1	D	524	540	AAAATCAATTAGCTCCT	4.1	0.00053	-7.536	3.273	875	4
galGal6_dna	site	Dlx2	R	594	609	AAAGTAAATAACCCAG	5.1	0.00053	-7.536	3.273	876	2
galGal6_dna	site	Nkx1-1	D	604	620	TACTTTAATTAAGAGGA	5	0.00053	-7.537	3.273	877	3
galGal6_dna	site	Elf4	D	111	126	AGCTCTTTCCTGTTTT	3.7	0.00053	-7.535	3.272	878	3
galGal6_dna	site	Tlx2	R	602	618	CTCTTAATTAAAGTAAA	5.1	0.00054	-7.527	3.269	879	3
galGal6_dna	site	Srf	D	765	778	TCCTACATAAGGCA	5.3	0.00054	-7.525	3.268	880	1
galGal6_dna	site	HNF4A	R	888	900	GGGGCAAAAGCCC	5.6	0.00054	-7.523	3.267	881	4
galGal6_dna	site	Zfx	R	219	232	CAGTCACAGGCCTG	4.4	0.00054	-7.521	3.266	882	3
galGal6_dna	site	Hoxb5	D	596	611	GGGTTATTTACTTTAA	4.7	0.00054	-7.519	3.266	883	5
galGal6_dna	site	Irx4	R	122	138	TGGAAATATATAAAAAC	4.9	0.00054	-7.519	3.265	884	2
galGal6_dna	site	Dlx5	D	525	540	AAATCAATTAGCTCCT	5.3	0.00054	-7.516	3.264	885	2
galGal6_dna	site	Sox7	R	752	773	TATGTAGGACAAATCCAGATTA	4.9	0.00054	-7.516	3.264	886	3
galGal6_dna	site	Og2x	D	604	620	TACTTTAATTAAGAGGA	5.3	0.00055	-7.513	3.263	887	3
galGal6_dna	site	Hoxc13	R	432	447	CCATCTCATGAATATC	3.9	0.00055	-7.511	3.262	888	3
galGal6_dna	site	Pax-6	R	171	191	GAATTTTAAGGGTGAATGGGA	4.2	0.00055	-7.508	3.261	889	4
galGal6_dna	site	core-binding-factor	D	231	238	TGTGGCCT	5.5	0.00055	-7.508	3.261	890	2
galGal6_dna	site	Pou5f1	R	333	347	ATTTCTGATTTACAT	4.4	0.00055	-7.509	3.261	891	6
galGal6_dna	site	Hoxb7	D	605	620	ACTTTAATTAAGAGGA	4.9	0.00055	-7.508	3.261	892	3
galGal6_dna	site	Meox1	R	662	677	AGTGTAATTTTCTGAC	5	0.00055	-7.51	3.261	893	4
galGal6_dna	site	Zbtb12	D	817	833	GCACGGATCTCGATATT	2.9	0.00055	-7.506	3.26	894	1
galGal6_dna	site	Gm397	D	32	48	ACAAAGTGAACATCCTG	4	0.00055	-7.504	3.259	895	1
galGal6_dna	site	c-Ets-1_p54_	R	39	51	AAGCAGGATGTTC	5.9	0.00055	-7.504	3.259	896	4
galGal6_dna	site	Foxl1	R	122	138	TGGAAATATATAAAAAC	3.3	0.00055	-7.505	3.259	897	6
galGal6_dna	site	CHX10	D	738	751	AAGAAATTAGCCTT	4.8	0.00055	-7.505	3.259	898	4
galGal6_dna	site	MEF-2	D	153	164	TGCCATTTAAAT	5.2	0.00055	-7.502	3.258	899	3
galGal6_dna	site	Lhx2	R	603	619	CCTCTTAATTAAAGTAA	4.8	0.00055	-7.501	3.258	900	5
galGal6_dna	site	IRF1	D	666	677	GAAAATTACACT	4.4	0.00055	-7.501	3.258	901	1
galGal6_dna	site	Hoxa13	D	932	947	TTTTGTCCTAAAATTT	3.4	0.00055	-7.503	3.258	902	1
galGal6_dna	site	Pax-2	D	10	28	CCCGTTCACTCATTCTGGG	5.4	0.00055	-7.498	3.256	903	3
galGal6_dna	site	Tax_CREB	R	677	691	GTGCAGTGAGGTAGA	3.8	0.00055	-7.498	3.256	904	1
galGal6_dna	site	Sox14	D	509	524	CACCATTATCATTTGA	5.1	0.00056	-7.491	3.253	905	4
galGal6_dna	site	Sry	R	666	681	GTAGAGTGTAATTTTC	4.2	0.00056	-7.49	3.253	906	4
galGal6_dna	site	Pknox1	D	835	850	CAGTTGCTGTCACTGC	3.5	0.00056	-7.49	3.253	907	3
galGal6_dna	site	Irx2	R	325	341	GATTTACATGCTCGCCT	4.1	0.00056	-7.488	3.252	908	1
galGal6_dna	site	Pou4f3	D	523	538	GAAAATCAATTAGCTC	3.5	0.00056	-7.487	3.252	909	2
galGal6_dna	site	NFIL3	D	126	136	TTATATATTTC	4.2	0.00056	-7.486	3.251	910	2
galGal6_dna	site	Sox12	R	302	315	TGTTTGTTATCCAC	5.3	0.00056	-7.483	3.25	911	2
galGal6_dna	site	Octamer1	R	520	530	TGATTTTCAAA	5.6	0.00056	-7.484	3.25	912	10
galGal6_dna	site	Spz1	D	548	558	AGGGAATGAGG	5.5	0.00056	-7.484	3.25	913	4
galGal6_dna	site	KAISO	D	807	816	TTCTTGCTAA	5	0.00056	-7.484	3.25	914	3
galGal6_dna	site	Hoxb4	R	346	362	CAAACTAATGGAGTGAT	4.6	0.00056	-7.481	3.249	915	5
galGal6_dna	site	Elf3	R	39	51	AAGCAGGATGTTC	5.4	0.00057	-7.478	3.248	916	5
galGal6_dna	site	Hlx1	R	121	135	AAATATATAAAAACA	5.3	0.00057	-7.478	3.248	917	2
galGal6_dna	site	SRY	R	426	437	AATATCAAATGG	5.7	0.00056	-7.479	3.248	918	6
galGal6_dna	site	Elf3	R	256	272	TTTTTACTTCCCGTCCC	4.9	0.00057	-7.475	3.246	919	6
galGal6_dna	site	Pax4	D	656	685	GGAAGAGTCAGAAAATTACACTCTACCTCA	5.3	0.00057	-7.473	3.246	920	4
galGal6_dna	site	RXRA	D	373	389	TGGAGTGACACCACACA	4.8	0.00057	-7.472	3.245	921	1
galGal6_dna	site	Hoxa3	D	346	359	ATCACTCCATTAGT	4.6	0.00057	-7.467	3.243	922	9
galGal6_dna	site	SALL1	R	431	442	TCATGAATATCA	5	0.00057	-7.467	3.243	923	3
galGal6_dna	site	SALL1	R	626	637	CAATAATCCACT	5	0.00057	-7.467	3.243	924	4
galGal6_dna	site	AP1.2	D	657	667	GAAGAGTCAGA	5.3	0.00057	-7.467	3.243	925	1
galGal6_dna	site	VDR_CAR_PXR	R	543	563	AGTCTCCTCATTCCCTCAGTG	4.5	0.00057	-7.465	3.242	926	2
galGal6_dna	site	Dlx2	R	662	677	AGTGTAATTTTCTGAC	5	0.00057	-7.464	3.242	927	3
galGal6_dna	site	Nkx6-1	R	604	620	TCCTCTTAATTAAAGTA	4.1	0.00057	-7.463	3.241	928	4
galGal6_dna	site	Six4	R	953	969	ACACCTGACACTTCATT	4.2	0.00057	-7.463	3.241	929	2
galGal6_dna	site	Pou2f3	D	153	168	TGCCATTTAAATGACC	3.6	0.00058	-7.46	3.24	930	3
galGal6_dna	site	Barhl2	R	156	171	AAAGGTCATTTAAATG	3.4	0.00058	-7.461	3.24	931	2
galGal6_dna	site	Oct-4_POU5F1_	D	496	510	TTTCTAATGTAAACA	4.6	0.00058	-7.459	3.24	932	9
galGal6_dna	site	Hnf4a	R	159	175	TGGGAAAGGTCATTTAA	4.8	0.00058	-7.457	3.239	933	1
galGal6_dna	site	Irx3	R	325	341	GATTTACATGCTCGCCT	4.2	0.00058	-7.458	3.239	934	3
galGal6_dna	site	ZEB1	R	963	968	CACCTG	6.5	0.00058	-7.457	3.239	935	1
galGal6_dna	site	Isx	D	604	619	TACTTTAATTAAGAGG	4.6	0.00058	-7.455	3.238	936	4
galGal6_dna	site	AP1.1	D	657	666	GAAGAGTCAG	5.5	0.00058	-7.455	3.238	937	1
galGal6_dna	site	Tcf2	D	301	317	TGTGGATAACAAACAGG	4.2	0.00058	-7.454	3.237	938	1
galGal6_dna	site	Ehf	R	256	272	TTTTTACTTCCCGTCCC	4.5	0.00058	-7.451	3.236	939	5
galGal6_dna	site	FOXC1	D	1003	1010	CCGATGTA	5.6	0.00058	-7.45	3.236	940	1
galGal6_dna	site	E12	D	319	329	CACAGGAGGCG	5.4	0.00058	-7.448	3.235	941	2
galGal6_dna	site	MAF	D	955	965	TGAAGTGTCAG	5.6	0.00058	-7.448	3.235	942	2
galGal6_dna	site	Lhx3	D	601	610	ATTTACTTTA	4.4	0.00058	-7.446	3.234	943	12
galGal6_dna	site	Sox8	D	628	644	TGGATTATTGTCTCAAA	5.4	0.00058	-7.447	3.234	944	1
galGal6_dna	site	CP2_LBP-1c_LSF	R	990	1004	GGTGGGTTGGAGCAG	5.4	0.00058	-7.447	3.234	945	1
galGal6_dna	site	XFD-2	R	596	609	AAAGTAAATAACCC	5.1	0.00058	-7.445	3.233	946	5
galGal6_dna	site	Sox6	D	931	940	ATTTTGTCCT	3.6	0.00058	-7.445	3.233	947	3
galGal6_dna	site	GATA-4	R	117	128	TAAAAACAGGAA	5.5	0.00059	-7.442	3.232	948	3
galGal6_dna	site	core-binding-factor	D	301	308	TGTGGATA	5.4	0.00059	-7.442	3.232	949	3
galGal6_dna	site	Isgf3g	R	85	99	AGGAAGAGAAAATGA	4.2	0.00059	-7.439	3.231	950	1
[truncated: 1,932 more rows]

## Sheet: Lin28aE1
; matrix-scan -v 1 -matrix_format jaspar -m $RSAT/public_html/tmp/apache/2022/01/18/matrix-scan_2022-01-18.152742_tktsq2.matrix -pseudo 1 -decimals 1 -2str -origin start -bgfile $RSAT/public_html/data/genomes/Gallus_gallus_Galgal4/oligo-frequencies/2nt_upstream-noorf_Gallus_gallus_Galgal4-ovlp-1str.freq -bg_pseudo 0.01 -return limits -return sites -return pval -return rank -lth score 1 -uth pval …
[truncated: 2,385 more rows]

[truncated: 8 more sheets: Lmx1aE1, Pax2E1, Pax2E2, Sox13E1, Spry2E1, Tfap2aE1, Zbtb16E1, Znf385cE1]
