# Supplementary material for: Sox8 remodels the cranial ectoderm to generate the ear
Source: Proc Natl Acad Sci U S A. 2022 Jul 8;119(28):e2118938119. doi: 10.1073/pnas.2118938119 (PMC9282420; doi:10.1073/pnas.2118938119)
Supplement: Supplementary File [file pnas.2118938119.sd04.xlsx]

## Sheet: Sheet1
>Sox6
4	0	161	0	0	0	0	0	4	14
139	221	0	0	0	0	0	115	112	76
50	0	0	0	0	249	0	5	0	31
56	28	88	249	249	0	249	129	133	128
>AP1.1
2	2	0	0	10	0	0	2	10	0
1	4	0	0	0	4	0	7	0	1
5	2	0	10	0	5	1	1	0	4
0	0	10	0	0	1	9	0	0	3
>AP1.2
1	4	0	0	10	0	0	3	10	0	1
1	1	0	0	0	1	0	7	0	2	4
6	3	1	10	0	9	0	0	0	3	4
2	2	9	0	0	0	10	0	0	5	1
>SALL1
5	7	19	0	19	19	13	10	14	11	7	12
7	8	0	0	0	0	0	2	2	0	3	0
0	1	0	0	0	0	1	1	1	1	0	2
4	1	0	19	0	0	5	6	2	6	7	3
>AP-4
3	1	3	2	1	0	5	0	0	0	0	0	1	0	1	1	2	0
0	1	1	1	2	5	0	0	5	0	1	2	0	0	1	4	1	0
0	3	1	2	0	0	0	5	0	1	4	1	3	5	1	0	1	3
2	0	0	0	2	0	0	0	0	4	0	2	1	0	2	0	1	2
>c-Ets-1(p54)
7	1	5	0	0	15	8	4	1	5
2	14	9	0	0	0	2	1	6	4
3	0	0	15	15	0	0	10	0	4
3	0	1	0	0	0	5	0	8	2
>p300
3	3	5	4	2	2	13	0	1	3	5	3	4	1
1	5	3	1	0	1	1	1	0	1	4	3	4	5
3	2	4	8	14	10	1	14	0	8	3	7	2	6
3	2	1	2	0	3	1	1	15	4	4	3	5	2
>v-Jun
6	2	6	20	0	0	24	0	0	0	0	24	0	5	3	5
8	11	0	0	0	0	0	24	0	0	24	0	2	8	13	10
5	3	15	4	0	24	0	0	24	0	0	0	1	4	4	0
5	8	3	0	24	0	0	0	0	24	0	0	21	7	4	9
>E4BP4
6	9	1	0	23	0	1	0	23	23	0	7
9	3	0	0	0	8	0	0	0	0	11	4
3	11	0	2	0	0	22	0	0	0	4	8
5	0	22	21	0	15	0	23	0	0	8	4
>myogenin/NF-1
1	5	0	1	1	0	0	0	0	3	3	2	0	0	0	0	1	5	1	0	0	3	0	0	1	6	4	1	3
5	0	4	6	1	2	1	2	3	1	1	0	2	0	0	0	5	0	5	2	3	1	1	7	7	0	0	4	2
0	3	3	0	1	5	0	2	2	1	2	1	0	1	7	8	0	2	1	4	4	1	7	0	0	1	3	1	0
2	0	1	1	5	1	7	4	3	3	2	5	6	7	1	0	1	1	1	2	1	3	0	1	0	1	1	2	3
>YY1
3	7	6	3	6	1	0	17	0	5	1	6	3	4	6	9	3
4	5	3	7	2	13	18	1	0	3	2	2	4	4	4	2	6
6	5	3	5	4	1	0	0	2	3	2	1	5	6	6	2	5
5	1	6	3	6	3	0	0	16	7	13	9	6	4	2	5	4
>IRF-2
0	4	14	15	15	0	0	0	15	15	15	0	0
1	0	0	0	0	1	7	0	0	0	0	8	8
14	0	0	0	0	12	0	15	0	0	0	7	2
0	0	1	0	0	0	8	0	0	0	0	0	5
>HEN1
31	18	22	7	7	18	21	11	0	100	2	13	0	0	12	0	21	2	12	19	15	20
21	18	17	0	0	20	78	29	100	0	8	75	0	0	58	2	29	77	71	58	30	30
18	21	44	84	82	35	0	33	0	0	83	12	0	100	17	71	25	4	4	8	20	23
31	44	17	9	11	27	0	27	0	0	8	0	100	0	13	27	25	17	14	15	35	27
>c-Ets-1(p54)
9	9	19	10	13	0	0	40	23	15	10	9	11
11	11	4	20	18	0	0	0	0	5	8	5	9
9	6	4	6	2	40	40	0	0	15	1	7	7
4	9	9	2	5	0	0	0	17	4	20	15	8
>Evi-1
23	0	27	0	26	27	0	27	0	26	19
0	0	0	2	0	0	0	0	0	0	1
0	27	0	0	0	0	27	0	0	0	4
4	0	0	25	1	0	0	0	27	1	3
>ZID
3	2	1	0	1	0	3	32	0	1	23	0	4
12	5	0	35	0	35	15	1	3	23	0	15	26
9	28	31	0	0	0	1	1	8	7	7	0	2
11	0	3	0	34	0	16	1	24	4	5	20	3
>Pax-6
15	21	10	8	3	2	3	40	3	1	1	23	1	2	40	14	2	1	13	14	4
7	9	9	14	2	0	29	5	39	0	36	2	4	13	1	11	4	0	17	8	12
6	3	10	9	4	1	1	1	0	44	7	1	0	26	6	15	3	20	9	4	3
10	10	18	16	38	44	14	1	5	2	2	21	42	3	0	7	37	25	4	6	9
>Pax-2
7	5	7	8	8	5	1	21	6	3	3	14	4	4	18	3	1	3	3
10	10	8	10	1	2	20	3	13	3	13	1	5	3	5	8	5	3	3
4	7	2	6	19	0	3	3	3	20	7	11	3	14	2	5	7	5	2
6	9	15	8	4	25	8	5	10	6	7	4	18	8	4	9	6	2	2
>S8
6	12	11	25	14	6	1	52	59	0	0	59	16	1	2	4
2	7	7	5	14	20	27	2	0	0	0	0	3	10	6	1
2	4	13	7	12	5	0	3	0	0	0	0	14	3	4	2
7	15	14	10	10	20	25	0	0	59	59	0	8	5	3	5
>CdxA
20	16	9	17	22	2	17
3	0	0	0	14	7	0
3	2	0	2	0	3	16
10	18	27	17	0	24	3
>CDP
33	46	19	100	0	4	0	100	0	15	90	19	18	31	29
8	11	8	0	0	77	0	0	0	25	2	9	32	8	15
17	10	29	0	0	0	100	0	0	2	6	25	2	21	10
42	33	44	0	100	19	0	0	100	58	2	46	48	40	46
>CDP(CR1)
9	31	2	0	4	30	0	2	1	2
7	1	3	22	1	1	1	18	5	11
8	0	1	3	26	0	1	5	22	8
8	0	26	7	1	1	30	6	2	2
>CDP(CR3)
1	20	1	6	12	21	1	17	5	6	0	24	0	0	0
21	2	20	14	2	0	3	2	7	4	1	0	0	8	0
1	1	2	4	9	3	3	4	4	11	0	0	0	9	24
0	0	0	0	1	0	17	1	8	3	23	0	24	7	0
>E2
4	5	17	3	0	6	5	5	9	4	2	0	0	0	8	4
4	7	0	14	17	2	3	5	4	8	12	0	0	0	1	7
8	3	0	0	0	8	4	1	3	2	0	17	15	0	5	3
1	2	0	0	0	1	5	6	1	3	3	0	2	17	3	3
>CREB
2	1	2	5	0	0	16	0	0	1	4	5
5	3	2	1	0	0	0	15	0	5	7	6
4	6	12	7	0	15	0	1	15	0	3	3
5	6	0	3	16	1	0	0	1	10	2	2
>Tax/CREB
2	2	0	0	1	1	0	0	17	0	0	1	11	4	9
2	2	2	2	0	2	0	0	0	17	0	7	5	3	2
9	10	14	15	16	4	0	14	0	0	17	2	1	5	3
4	3	1	0	0	10	17	3	0	0	0	7	0	5	3
>Tax/CREB
3	0	0	5	0	0	0	5	0	4	0	0	0	0	1
0	0	0	0	5	0	5	0	1	1	3	5	5	4	4
2	0	5	0	0	5	0	0	0	0	0	0	0	0	0
0	5	0	0	0	0	0	0	4	0	2	0	0	1	0
>C/EBPalpha
16	9	23	0	0	14	4	13	15	29	30	11	10	16
10	10	5	0	0	2	28	11	13	9	6	11	17	8
7	11	8	0	1	25	8	8	2	2	5	9	7	7
10	13	7	43	42	2	3	11	13	3	2	12	9	12
>Pbx-1b
8	16	10	36	0	0	37	40	0	0	36	34	16	9	11
16	9	20	1	1	40	3	0	0	40	2	1	4	7	6
5	2	4	3	0	0	0	0	0	0	1	1	6	6	3
4	10	5	0	39	0	0	0	40	0	1	4	14	17	18
>HNF3beta
0	1	8	15	11	0	12	0	0	1	11	2	3	1	8
3	0	5	5	4	1	0	0	0	0	1	10	1	5	0
4	9	5	2	2	0	12	0	0	3	9	1	3	0	1
6	4	6	2	7	23	0	24	24	20	3	11	17	17	5
>Tst-1
1	2	0	1	5	4	0	2	4	2	4	2	0	2	1
1	1	1	1	0	0	0	0	1	2	1	2	1	0	2
3	2	3	4	0	0	0	0	0	2	1	2	1	2	2
1	1	2	0	1	2	6	4	1	0	0	0	4	2	1
>Octamer1
14	10	3	33	36	2	44	0	0	0	33	12	11	10	15
6	5	5	5	2	1	0	1	1	43	3	10	7	11	7
8	8	27	4	2	0	0	0	23	0	5	6	11	6	6
4	13	6	2	4	41	0	43	20	1	3	13	11	13	12
>Octamer1
7	8	8	18	1	50	50	8	9	31	6	11	11
11	7	16	7	8	0	0	5	13	2	8	4	5
10	12	11	22	0	0	0	3	18	8	13	13	6
10	14	9	4	42	1	1	35	10	7	10	8	13
>Pax-5
0	1	1	3	2	3	1	0	0	7	2	0	0	3	2	0	2	3	1	4	1	2	1	2	1	2	1	0
2	5	2	1	1	0	3	1	7	0	2	2	1	1	0	0	3	0	0	1	1	5	3	0	4	3	3	3
2	0	3	1	3	4	2	4	0	0	2	2	6	1	1	7	1	4	2	2	5	0	3	4	2	0	2	2
3	1	1	2	1	0	1	2	0	0	1	3	0	2	4	0	1	0	4	0	0	0	0	1	0	2	1	2
>Pax-5
2	3	2	1	2	1	3	1	2	0	0	0	1	3	4	0	0	0	0	2	4	0	1	3	0	2	1	2
1	0	2	2	0	0	0	1	0	2	3	1	1	0	0	0	5	0	0	0	0	5	2	0	2	1	2	2
2	2	0	2	1	4	1	1	1	1	1	0	2	2	1	5	0	5	2	3	0	0	2	2	0	1	2	0
0	0	1	0	2	0	1	2	2	2	1	4	1	0	0	0	0	0	3	0	1	0	0	0	3	1	0	1
>HSF2
9	0	24	20	4	8	8	4	0	2
6	0	1	1	6	7	2	0	27	4
8	27	2	2	7	8	2	2	0	12
3	0	0	4	10	4	15	20	0	9
>Brachyury
15	5	15	5	1	2	30	0	38	2	2	1	40	0	0	0	0	0	1	40	31	32	5	1
17	3	14	12	2	19	0	40	0	34	28	1	0	0	0	0	0	2	7	0	5	0	5	5
3	15	0	16	0	19	7	0	2	2	8	0	0	40	40	0	40	0	28	0	0	3	1	8
5	17	11	7	37	0	3	0	0	2	2	38	0	0	0	40	0	38	4	0	4	5	29	26
>SRY
6	10	15	21	25	0	28	27	10	16	7	11
6	4	1	2	0	29	0	0	0	3	6	2
10	3	2	1	0	0	0	0	1	5	13	10
7	12	11	5	4	0	1	2	18	5	3	6
>SRF
2	3	0	0	19	9	19	1	17	10	0	0	9	4
4	4	21	21	0	1	0	2	0	2	0	0	7	9
11	7	0	0	0	0	1	1	1	2	21	20	5	5
4	7	0	0	2	11	1	17	3	7	0	1	0	3
>AP-2
4	3	0	0	0	2	2	4	1	2	3	1
6	0	11	13	12	5	8	5	1	2	9	3
3	6	0	0	0	6	3	3	10	9	1	8
0	4	2	0	1	0	0	1	1	0	0	1
>ER
6	4	12	6	3	3	3	11	4	3	2	0	1	20	0	1	2	7	8
4	9	4	1	2	3	10	2	9	6	3	1	0	0	18	18	7	1	5
4	3	3	11	11	4	3	4	3	3	9	0	19	0	2	1	2	8	3
6	4	1	2	4	10	4	3	4	8	6	19	0	0	0	0	9	4	4
>Sp1
32	24	14	17	0	0	19	2	0	21	17	3	9
21	20	10	1	0	2	80	5	1	5	10	55	40
35	56	65	89	108	106	0	99	99	76	72	21	32
20	8	19	1	0	0	9	2	8	6	9	29	27
>SREBP-1
4	23	1	0	30	0	2	0	0	21	2
10	1	1	30	0	27	6	0	0	3	12
11	5	0	0	0	1	22	0	30	1	5
5	1	28	0	0	2	0	30	0	2	11
>V-Myb
3	4	0	29	29	0	0	0	9
8	13	13	0	0	29	1	0	11
6	9	0	0	0	0	24	29	0
11	3	16	0	0	0	4	0	9
>Arnt
25	30	33	33	17	20	95	0	0	0	0	24	14	17	10	13
13	0	0	8	17	80	0	100	0	0	0	35	36	42	20	38
50	30	25	42	25	0	5	0	100	0	100	24	14	25	40	25
13	40	42	17	42	0	0	0	0	100	0	18	36	17	30	25
>Nkx2-5
0	2	0	5	5	0	1	1
4	0	0	0	0	0	0	1
1	0	0	0	0	0	0	3
0	3	5	0	0	5	4	0
>Octamer1
22	22	6	100	0	0	0	24	100	100	0	0
6	28	6	0	0	0	39	0	0	0	0	0
11	28	0	0	0	95	32	0	0	0	0	0
56	22	89	0	100	5	28	76	0	0	100	100
>ISGF-3
1	12	0	0	0	0	0	7	1	1	0	0	0	2	1
8	0	0	0	0	0	13	1	7	0	0	3	8	7	8
2	1	13	0	0	0	0	1	2	0	0	0	0	2	3
2	0	0	13	13	13	0	4	3	12	13	10	5	2	1
>HLF
6	0	1	14	0	7	1	12	17	2
0	0	0	1	14	0	7	5	0	3
12	0	0	3	1	11	0	1	0	1
0	18	17	0	3	0	10	0	1	12
>Staf
5	2	0	2	1	0	0	9	1	3	6	0	0	0	4	3	2	1	3	3	4
3	3	2	1	8	10	10	0	1	5	1	0	2	10	5	1	2	1	7	1	2
1	1	2	0	0	0	0	1	3	2	2	2	5	0	0	1	1	7	0	4	2
1	4	6	7	1	0	0	0	5	0	1	8	3	0	1	5	5	1	0	1	0
>XFD-2
3	2	2	5	0	6	6	6	0	6	2	2	1	3
1	1	0	0	0	0	0	0	5	0	0	1	2	0
0	1	0	1	0	0	0	0	0	0	1	1	2	2
2	2	4	0	6	0	0	0	1	0	3	2	1	1
>p53
40	20	55	0	53	15	0	0	0	12
13	3	3	93	8	0	0	50	68	35
23	70	40	0	8	3	100	0	0	3
23	5	0	5	30	82	0	50	30	48
>R
4	3	0	1	3	0	7	2	3	12	18	11	1	2	6	1	0	0	0	1	14
10	7	1	3	29	35	5	22	14	7	2	4	20	1	9	0	0	3	0	20	12
8	8	34	16	2	0	17	2	15	7	10	7	1	32	0	33	34	0	35	4	3
13	17	0	15	1	0	6	9	3	9	5	13	13	0	20	1	1	32	0	10	6
>Lmo2-comp>Lex
3	4	6	0	31	2	2	0	0	0	10	3
16	10	12	31	0	0	8	0	0	14	5	8
8	11	10	0	0	24	21	0	31	8	4	14
3	6	3	0	0	5	0	31	0	9	10	6
>TCF11
3	0	0	31	1	5	7	11	9	4	8	8	5
2	0	31	0	5	8	9	3	3	8	8	8	8
26	0	0	0	0	8	5	3	10	10	7	7	10
0	31	0	0	25	10	10	14	9	9	7	7	6
>NF-Y
52	22	16	80	68	0	2	160	164	0	20	96	21	58	47	34
47	51	67	19	7	164	161	0	0	1	88	10	28	57	11	53
41	38	40	60	78	0	1	1	0	0	50	55	98	33	72	40
22	52	41	5	11	0	0	3	0	163	6	3	17	16	34	35
>GEN_INI
2	2	3	0	20	4	4	1
10	9	4	18	0	2	0	8
4	6	3	0	0	6	1	4
3	3	10	2	0	8	15	7
>Muscle-initiator-sequences-19
1	1	2	2	0	2	1	2	0	0	8	1	1	0	5	3	1	1	2	0	3
2	2	3	3	2	3	6	3	5	8	0	4	2	6	3	0	3	2	1	4	4
2	2	1	2	5	3	1	2	1	0	0	0	3	2	0	5	4	3	5	3	1
2	2	1	1	1	0	0	1	2	0	0	3	2	0	0	0	0	2	0	1	0
>ZF5
3	6	3	5	3	5	0	2	1	2	0	6	5
6	1	2	2	4	1	14	0	11	2	14	0	2
3	9	8	10	8	10	0	12	1	11	1	1	3
5	1	4	0	2	1	3	3	4	2	2	10	7
>Pax-3
0	0	0	4	0	25	0	11	0	4	1	9	13
0	26	0	0	25	1	24	0	21	5	8	10	8
0	0	26	0	0	0	0	15	4	1	0	0	3
26	0	0	22	1	0	2	0	1	16	17	7	2
>Pax-4
4	1	6	11	3	0	0	36	11	0	3	3	0	7	8	6	4	10	8	2	6
7	4	16	15	3	4	29	1	5	4	30	3	7	5	11	4	14	5	6	13	9
8	26	10	16	25	3	14	6	6	34	7	33	7	23	5	12	11	13	8	4	6
7	4	10	0	12	40	0	0	21	5	3	4	27	3	8	8	1	3	7	8	4
>Pax-4
4	13	11	8	15	20	2	2	11	5	3
2	1	5	0	2	0	0	1	1	9	9
7	4	1	2	2	0	0	1	4	5	6
2	0	3	10	1	0	18	16	4	1	1
>Pax-4
6	8	3	4	4	2	1	16	1	3	1	0
4	2	5	6	7	9	15	0	14	12	12	6
4	3	3	3	1	0	1	0	2	0	3	6
3	4	6	4	5	6	0	1	0	2	1	4
>Pax-4
9	11	16	17	20	8	6	15	7	4	8	6	8	9	8	9	6	5	5	9	9	5	8	4	1	19	1	6	2	0
1	2	1	2	1	2	2	1	6	10	9	9	7	6	7	5	5	11	10	8	4	10	10	9	16	3	15	10	16	9
5	4	2	1	1	2	1	5	6	6	3	3	4	6	2	3	6	5	3	4	5	4	1	1	4	0	2	2	4	4
0	2	4	3	2	12	15	3	5	4	4	6	5	3	7	7	7	3	6	3	6	5	5	10	3	2	6	6	2	4
>RSRFC4
17	6	3	0	0	27	14	19	23	27	0	27	3	14	8	4	4
3	2	0	22	0	0	0	0	0	0	0	0	0	10	7	9	5
2	4	13	1	0	0	0	0	0	0	0	0	24	1	0	1	8
3	9	9	4	27	0	13	8	4	0	27	0	0	1	12	10	7
>SOX9
21	20	33	20	53	57	0	73	73	5	22	13	22	23
18	17	11	5	6	3	73	0	0	0	3	8	10	14
11	19	12	33	6	2	0	0	0	0	42	48	29	16
23	17	17	15	8	11	0	0	0	68	6	4	12	20
>AREB6
3	1	5	0	12	0	0	0	0	0	3	3
5	4	0	12	0	11	11	0	0	1	1	6
4	2	7	0	0	0	1	0	12	5	5	2
0	5	0	0	0	1	0	12	0	6	3	1
>Cart-1
10	8	6	0	22	25	0	0	10	7	1	22	0	2	20	2	2	5
8	8	11	0	0	0	1	2	7	8	2	1	1	1	1	6	12	3
3	7	3	0	1	0	0	6	4	5	0	2	0	0	3	7	3	6
3	1	5	25	2	0	24	17	4	5	1	0	24	22	1	9	6	6
>TGIF
7	1	0	0	0	0	0	14	3	4	7
0	2	7	0	0	0	15	0	3	1	0
0	6	1	0	15	0	0	0	4	3	2
1	0	2	15	0	15	0	1	3	4	3
>MEIS1
3	5	4	1	0	28	0	32	1	2	2	1
5	4	3	0	0	0	32	0	4	1	1	3
2	1	5	1	32	1	0	0	26	3	2	2
4	4	2	30	0	3	0	0	1	1	3	1
>FOXJ2
3	1	3	5	0	6	6	0	5	0	0	0	1	1
1	2	3	0	2	0	0	1	0	1	1	0	0	1
1	0	0	0	0	0	0	0	1	1	0	1	2	1
0	3	0	1	4	0	0	5	0	4	5	5	3	3
>CHX10
4	4	3	0	20	20	1	0	18	1	3	3	6	7
3	4	8	1	0	0	0	0	1	2	15	5	6	2
5	8	5	0	0	0	0	0	0	17	1	6	3	4
4	2	4	19	0	0	19	20	1	0	0	5	4	5
>VDR
1	3	0	0	3	8	5	2	4	4	1	0	4	0	8
0	0	0	0	4	1	2	3	1	0	0	0	1	5	1
11	9	9	5	4	1	5	4	6	7	11	9	1	6	1
0	0	3	7	1	2	0	3	1	1	0	3	6	1	2
>Xvent-1
1	0	1	1	2	7	0	0	0	0	0	0	0
3	3	3	5	0	0	0	1	1	0	3	3	3
4	3	3	1	1	1	0	0	0	6	1	2	1
0	2	1	1	5	0	8	7	7	2	4	1	2
>Spz1
6	4	10	0	0	12	0	0	2	10	13	6	5	3	4
0	8	8	4	2	2	4	5	3	3	3	5	1	6	9
9	7	4	26	28	11	26	25	20	0	4	6	12	9	7
6	5	5	0	0	5	0	0	5	17	10	13	6	4	2
>AR
6	1	3	5	0	4	0	1	3	2	0	0	2	0	1
0	0	0	0	5	1	1	1	1	0	0	0	0	7	0
1	6	0	2	2	1	1	3	0	0	7	0	0	0	0
0	0	4	0	0	1	5	2	3	5	0	7	5	0	6
>Zic3
6	3	1	2	5	5	6	3	3
9	1	1	2	1	4	6	7	22
5	31	29	29	10	23	19	3	5
15	0	4	2	19	3	4	22	5
>Nkx3-1
5	8	11	1	18	18	0	0	17	3	10	4
4	1	1	1	0	1	0	0	0	3	0	3
4	1	1	0	0	0	18	0	2	0	3	2
5	8	5	17	1	0	1	19	0	13	6	10
>MRF-2
3	3	0	1	10	1	15	15	0	14	0	4	7	9
1	0	3	9	2	10	0	0	1	1	11	7	4	4
1	0	2	2	1	2	0	0	1	0	1	1	4	2
0	2	1	3	2	2	0	0	13	0	3	3	0	0
>FAC1
10	8	7	6	19	8	22	22	4	18	6	10	6	13
4	8	9	15	1	12	1	1	16	4	13	3	6	2
8	4	5	2	2	0	1	0	3	1	1	9	4	4
2	4	3	1	2	4	0	1	1	1	4	2	8	5
>POU3F2
14	0	2	8	17	0	5	1	15	1	0	2	17	0
2	1	0	9	0	0	0	0	0	0	0	12	0	0
0	0	15	0	0	0	0	0	0	0	0	0	0	0
1	16	0	0	0	17	9	1	2	16	17	3	0	17
>POU3F2
1	0	7	0	0	0	0	7	7	0
0	0	0	0	0	3	0	0	0	0
0	0	0	0	7	0	0	0	0	0
6	7	0	7	0	4	7	0	0	7
>POU6F1
3	2	14	2	13	13	7	0	3	16	0
1	13	0	0	1	1	0	0	0	0	0
12	0	0	0	0	2	0	0	0	0	1
0	1	2	14	2	0	9	16	13	0	15
>AP-2alpha
0	0	0	22	19	55	53	19	9
0	185	185	71	57	44	30	16	78
185	0	0	46	61	67	91	137	79
0	0	0	46	48	19	11	13	19
>LUN-1
0	0	0	0	24	0	1	0	23	1	0	0	1	3	0	0	24
0	24	24	24	0	0	22	0	0	23	1	0	2	0	0	0	0
0	0	0	0	0	24	1	0	0	0	0	0	0	21	23	24	0
24	0	0	0	0	0	0	5	1	0	16	21	21	0	0	0	0
>Ncx
5	6	4	3	32	32	4	6	6	5
17	8	2	5	6	4	5	3	6	7
8	19	27	4	2	2	14	8	18	21
10	7	7	28	0	2	17	23	10	7
>Nkx2-2
6	0	23	23	0	1	10	0	1	1
0	5	0	0	0	0	1	8	1	0
0	1	0	0	23	0	12	11	0	0
13	17	0	0	0	22	0	4	21	22
>Pax-2
12	12	5	34	37	36	0	8	8
12	9	10	0	0	0	20	12	17
7	6	9	2	0	0	12	4	7
6	10	13	1	0	1	5	13	5
>Bach2
2	10	0	0	18	2	1	2	21	2	3
11	2	0	0	6	0	0	23	0	5	11
7	13	2	25	1	24	1	1	1	3	5
2	1	24	1	1	0	24	0	0	10	1
>Lhx3
32	22	0	0	40	40	0	1	34	23
5	2	0	0	0	0	1	2	1	4
2	5	4	0	0	0	0	1	0	6
1	11	36	40	0	0	39	36	5	7
>E2F
2	1	0	1	0	0	0	0	1	15	13	13
3	1	1	13	3	29	0	22	8	9	1	4
2	2	2	15	26	0	29	7	17	3	7	9
22	25	26	0	0	0	0	0	3	2	8	3
>GCNF
9	2	3	31	35	1	0	0	0	37	36	0	1	1	0	34	9	6
15	5	28	1	0	0	1	0	37	0	1	0	1	1	35	1	14	14
8	7	5	4	1	36	13	0	0	0	0	34	17	2	0	1	6	7
5	23	1	1	1	0	23	37	0	0	0	3	18	33	2	1	8	10
>RP58
17	42	73	95	0	100	0	0	0	0	0	61
17	19	27	0	100	0	0	98	0	0	3	29
36	25	0	5	0	0	2	2	0	100	74	10
30	14	0	0	0	0	98	0	100	0	23	0
>C/EBPdelta
7	14	0	0	3	0	4	1	6	12	0	2
6	0	0	0	0	16	2	4	8	3	8	6
3	0	0	1	8	0	7	2	0	0	1	0
0	2	16	15	5	0	3	9	2	1	7	8
>C/EBPgamma
1	0	0	7	0	0	2	2	6	3	7	5	3
4	2	3	0	2	0	0	5	0	1	0	0	1
0	0	2	0	0	2	0	0	0	3	0	1	0
2	5	2	0	5	5	5	0	1	0	0	1	3
>Crx
2	3	11	4	0	24	26	2	2	4	0	12	2
9	9	6	11	0	0	0	3	17	12	14	9	11
1	5	4	3	0	1	0	4	3	0	7	1	6
13	9	5	8	26	1	0	17	4	10	5	4	7
>DBP
15	0	0	11	7	9	4
0	0	15	0	4	2	8
0	13	0	0	0	0	0
0	2	0	4	4	4	3
>RFX1(EF-C)
3	2	2	0	4	1	0	4	0	1	0	4	5	3
3	0	0	2	0	5	2	1	0	0	4	0	1	3
0	4	0	0	2	0	1	0	4	5	2	1	0	0
0	0	4	4	0	0	3	1	2	0	0	1	0	0
>FXR/RXR-alpha
0	6	4	0	0	0	0	6	2	0	4	6	1	0
4	0	0	1	0	0	3	0	0	0	0	0	5	5
1	0	2	5	4	1	3	0	1	0	2	0	0	0
1	0	0	0	2	5	0	0	3	6	0	0	0	1
>GATA-4
6	1	7	2	5	3	3	5	0	2	1	6
0	0	0	0	1	0	3	0	0	0	2	0
0	5	0	0	0	2	1	2	7	4	4	1
1	1	0	5	1	2	0	0	0	1	0	0
>HNF4alpha
4	2	1	10	6	0	0	0	1	1	5	5	0
4	1	0	0	3	11	3	0	1	0	4	6	5
3	0	10	1	1	0	0	0	0	8	1	0	3
0	8	0	0	1	0	8	11	9	2	1	0	3
>HNF6
5	6	10	13	9	0	0	12	13	0	8	6
4	1	0	0	0	0	13	1	0	0	2	1
0	2	1	0	4	0	0	0	0	0	2	2
4	4	2	0	0	13	0	0	0	13	1	4
>HOXA4
4	2	5	6	1	0	3	0
0	1	0	0	1	0	0	0
2	0	0	0	0	1	3	6
0	3	1	0	4	5	0	0
>LXR
1	2	0	0	0	0	0	7	0	0	2	1	2	0	0	0	0	7
2	0	1	0	0	0	4	1	6	2	2	2	4	0	0	0	8	0
0	5	6	8	8	0	0	0	1	1	3	4	2	8	6	2	0	1
5	1	1	0	0	8	4	0	1	5	1	1	0	0	2	6	0	0
>MAZ
3	0	0	0	10	0	2	0
0	0	0	1	2	0	1	0
8	12	11	11	0	12	9	12
1	0	1	0	0	0	0	0
>MTF-1
1	0	0	0	0	9	0	5	0	2	0	1	2	0
1	4	0	0	12	0	12	4	12	1	1	9	8	8
2	4	0	12	0	3	0	0	0	8	10	2	1	3
8	4	12	0	0	0	0	3	0	1	1	0	1	1
>Sp3
6	0	2	2	0	1	0	0	0	1	3	1	0	0
0	2	3	4	1	0	2	0	0	2	1	0	1	0
0	3	0	0	1	1	4	4	6	3	2	5	5	6
0	1	1	0	4	4	0	2	0	0	0	0	0	0
>TCF-4
1	0	0	0	0	0	6	3
3	6	1	0	0	0	0	0
2	0	0	0	0	5	0	1
0	0	5	6	6	1	0	2
>Tel-2
1	0	5	0	0	0	0	0	0	0
2	1	0	5	0	0	5	5	0	0
0	0	0	0	0	0	0	0	1	5
2	4	0	0	5	5	0	0	4	0
>E12
4	4	0	11	0	2	0	0	1	2	3
2	1	11	0	0	1	0	0	4	6	3
5	6	0	0	11	8	0	11	3	1	5
0	0	0	0	0	0	11	0	3	2	0
>ETF
0	4	0	0	5	0	0
0	5	0	0	8	2	0
11	4	12	13	0	11	13
2	0	1	0	0	0	0
>SMAD3
1	1	0	0	0	0	2	0	1
2	0	0	9	1	0	2	9	1
0	8	2	0	0	9	0	0	0
6	0	7	0	8	0	5	0	7
>Pax-8
5	15	7	7	9	11	7	3	9	10	2	3	23	10	8
15	7	8	7	9	7	11	5	17	2	1	1	3	4	8
8	5	11	2	8	5	3	23	6	20	4	27	6	14	5
7	8	9	19	9	12	14	4	3	3	28	4	3	7	14
>core-binding-factor
1	0	0	0	0	0	2	4
0	0	1	0	0	1	2	0
0	9	0	9	9	0	0	0
8	0	8	0	0	8	5	5
>USF2
0	6	0	0	0	0
6	0	3	0	2	0
0	0	2	6	1	6
0	0	1	0	3	0
>SF1
0	2	6	0	0	0	0	0
0	0	0	8	8	0	0	0
1	5	2	0	0	0	0	8
7	1	0	0	0	8	8	0
>Osf2
8	0	0	8	0	10	5	6
0	10	10	0	10	0	1	3
2	0	0	2	0	0	2	1
0	0	0	0	0	0	2	0
>CIZ
0	39	39	39	39	39	15	5	9
17	0	0	0	0	0	10	13	15
22	0	0	0	0	0	13	6	7
0	0	0	0	0	0	1	15	8
>POU1F1
13	0	0	9	14	0	13	12	9	5
0	0	0	3	0	0	0	0	0	2
2	0	17	2	0	0	1	0	2	0
2	17	0	3	3	17	3	5	6	10
>HMG
1	0	13	13	11	5	0
0	2	0	0	0	0	3
12	8	0	0	0	2	1
0	3	0	0	2	6	8
>PPAR/HNF-4/COUP/RAR
11	4	2	7	2	27	21	21	0	2	4	1	21
1	0	4	6	23	2	3	1	2	2	4	25	4
12	26	22	6	2	0	4	8	26	20	2	4	0
6	1	3	12	4	2	3	1	3	7	21	1	6
>PPAR-direct-repeat1
5	1	13	5	1	1	2	1	2	7	2	2	3
0	3	3	13	16	3	3	0	2	4	14	14	8
2	14	0	0	1	0	2	1	13	4	0	1	1
11	0	2	0	0	14	11	16	1	3	2	1	6
>COUPdirectrepeat1
1	0	9	1	0	0	0	0	0	5	0	1	1
0	0	0	8	9	2	1	0	0	1	8	6	5
1	9	0	0	0	0	1	0	9	2	1	0	0
7	0	0	0	0	7	7	9	0	1	0	2	2
>IRF
0	5	3	13	1	1	1	0	0	16	3	0	0	2	1
8	7	13	3	9	0	0	0	26	3	9	0	0	9	13
7	4	4	7	12	1	1	0	0	2	6	1	0	1	1
11	10	6	3	4	24	24	26	0	5	8	25	26	14	11
>MYB
9	4	6	2	5	1	14	0	0	0	8
5	8	5	3	7	18	7	0	0	0	5
6	9	7	15	7	3	3	25	0	1	9
5	4	7	5	6	3	1	0	25	24	3
>NF-kappaB
12	14	19	17	8	3	4	46	62	71	16	4	3	1	10	17
15	19	24	17	9	2	1	0	3	2	11	15	68	72	58	21
27	22	16	21	35	68	67	27	9	2	22	2	0	0	1	19
21	20	16	20	23	2	3	2	1	0	26	54	4	2	6	18
>NF-Y
10	12	3	4	18	19	0	1	41	37	0	4	22
11	17	10	12	5	1	41	39	0	2	1	22	3
10	4	9	9	16	21	0	1	0	0	2	14	14
9	8	19	16	2	0	0	0	0	2	38	1	2
>SREBP
3	2	2	5	0	0	11	0	2	0	0	11
3	3	3	3	2	11	0	9	8	11	6	0
4	3	4	3	0	0	0	2	1	0	1	0
0	2	2	0	9	0	0	0	0	0	4	0
>STAT
5	9	7	9	4	0	0	0	0	4	9	1	21
6	6	12	5	10	0	0	30	9	2	0	0	3
11	8	3	6	5	0	1	0	1	14	21	23	5
8	7	8	10	11	30	29	0	20	10	0	6	1
>AhR
2	1	4	0	0	0	0	0	9	4	7
11	2	6	0	25	0	0	0	9	7	7
6	5	5	25	0	25	0	25	2	11	5
6	17	10	0	0	0	25	0	5	3	6
>GATA
50	1	104	0	89	58	28
8	0	0	0	1	3	18
8	103	1	0	3	39	48
39	1	0	105	12	5	11
>HNF1
10	9	4	0	3	28	22	0	13	19	3	1	18	17	4	12	7	10
3	1	1	2	2	2	8	0	5	3	2	8	3	5	19	6	7	9
4	17	25	0	2	1	1	0	8	4	2	2	5	6	2	6	14	4
17	7	4	32	27	3	3	34	8	8	27	23	8	6	9	10	6	11
>YY1
2	1	0	21	0	2	2	1	2
0	21	21	1	1	9	1	3	4
17	1	0	1	1	6	2	3	10
4	0	2	0	21	6	18	16	7
>TTF-1(Nkx2-1)
8	9	2	6	1	30	24	1	11	8	5	5
15	12	15	8	27	0	0	0	4	4	9	11
4	4	8	3	2	0	7	30	5	16	9	5
4	6	6	14	1	1	0	0	11	3	8	10
>Octamer
10	14	37	6	7	6	11	3	53	1	27
7	12	7	2	5	2	3	50	0	1	4
10	15	2	0	1	2	34	0	0	1	10
28	14	9	47	42	45	7	2	2	52	14
>HIF1
2	5	5	1	22	0	0	0	0	2	3	1	1	7
4	11	5	3	0	23	0	0	0	17	4	5	9	7
15	3	11	9	1	0	23	0	23	3	12	13	7	5
2	4	2	10	0	0	0	23	0	1	4	4	6	4
>CREB
2	2	0	0	51	3
42	1	1	53	1	16
3	49	0	0	0	16
6	1	52	0	1	18
>E2A
2	0	12	1	2	0	0	1	1	2	1	4	0	3
6	13	1	9	10	0	0	5	8	3	8	3	1	3
3	0	0	3	0	0	13	2	0	4	1	3	7	4
2	0	0	0	1	13	0	5	4	4	3	3	5	3
>NF-1
21	14	17	17	25	16	23	21	15	23	1	1	4	73	65	19	31
19	12	11	6	24	21	20	25	20	10	4	74	74	2	0	14	18
9	12	42	47	15	14	16	20	20	13	69	2	1	1	8	27	18
30	41	9	9	15	28	20	13	24	33	5	2	0	3	6	19	12
>Pax
0	3	1	1	15	17	3	3	7	15	3
18	1	0	1	1	0	14	0	10	2	16
2	0	18	17	3	2	2	0	0	1	0
0	16	1	1	1	1	1	17	3	2	1
>SRF
2	3	0	23	9	24	5	22	16	1	1	15	6	15	2	7	1	6
12	24	27	1	1	0	1	0	0	0	0	9	8	9	7	3	6	7
10	0	0	2	0	2	1	2	1	26	26	2	10	2	8	12	11	7
3	0	0	1	17	1	20	3	10	0	0	1	3	1	10	5	9	7
>C/EBP
32	0	1	24	1	38	20	58	68	8	19	27
19	1	0	2	88	23	35	21	3	24	25	25
18	0	9	45	0	10	8	5	10	18	14	8
20	88	79	18	0	18	26	5	8	39	31	29
>AP-2
0	5	2	1	0	2	2	1	12	0	0	0	3
12	8	8	10	22	20	10	18	5	1	2	22	8
8	8	10	7	1	1	7	4	5	23	22	2	7
4	3	4	6	1	1	5	1	2	0	0	0	6
>E2F
11	1	6	0	0	0	0	0	33	34	27	9
11	8	26	12	39	0	36	20	0	3	2	14
4	14	6	26	0	39	3	16	6	2	8	7
13	16	1	1	0	0	0	3	0	0	2	9
>AP-1
0	0	46	2	8	6	32	13	11	2	5	8
0	0	0	36	6	26	7	11	9	14	5	12
0	43	0	5	6	3	3	9	14	22	18	13
46	3	0	3	26	11	4	13	12	8	18	13
>AP-1
8	27	76	6	0	4	118	12
7	5	13	17	1	112	1	29
19	65	13	86	0	1	0	30
85	22	17	10	118	2	0	48
>E2
2	3	3	18	1	0	5	1	0	6	1	1	0	0	0	0
4	4	4	0	17	18	0	3	4	0	7	11	0	0	0	4
3	7	1	0	0	0	12	5	5	4	2	2	18	14	0	7
9	4	10	0	0	0	1	9	9	8	8	4	0	4	18	7
>Octamer1
9	15	38	5	5	6	11	1	46	2	23
5	10	8	1	1	2	6	51	4	3	4
8	17	0	0	1	3	27	0	0	0	9
32	12	8	48	47	43	10	2	4	49	18
>NF-AT
6	9	0	1	31	29	27	12	9	3
7	5	0	0	0	0	2	8	4	11
12	1	31	30	0	2	0	4	2	5
6	16	0	0	0	0	2	7	16	12
>MEF-2
4	0	0	0	10	0	5	1	2	4	11	5
0	2	9	1	1	0	0	0	0	0	0	1
6	10	0	0	0	0	0	0	0	0	2	5
3	1	4	12	2	13	8	12	11	9	0	2
>CP2/LBP-1c/LSF
5	0	2	0	0	2	1	4	2	6	5	0	1	5	0
0	17	0	0	1	3	2	6	3	6	1	17	6	1	5
11	2	0	17	18	6	1	2	10	4	9	2	2	8	14
3	0	17	2	0	8	15	7	4	3	4	0	10	5	0
>PR
9	9	10	12	11	11	13	4	11	33	6	27	8	10	13	0	0	0	0	0	0	10	12	9	8	14	9
8	10	10	4	5	8	3	6	2	2	32	7	8	7	6	0	0	0	0	52	0	13	15	8	6	10	7
19	22	16	23	17	18	29	38	23	7	11	14	14	19	18	0	52	0	0	0	0	8	15	21	17	19	20
16	11	16	13	19	15	7	4	16	10	3	4	22	16	15	52	0	52	52	0	52	21	10	14	21	9	16
>LXR/PXR/CAR/COUP/RAR
0	3	11	6	1	0	2	2	11	1	1	7	15	3	1	1	4
5	0	3	12	17	1	7	6	4	8	1	0	2	14	16	11	9
2	15	2	0	0	6	5	3	1	7	1	11	1	2	1	1	2
12	1	3	1	1	12	5	8	3	3	16	1	1	0	1	6	4
>VDR/CAR/PXR
5	7	2	1	6	8	0	0	0	3	4	0	0	10	7	0	0	2	0	1	1
2	2	3	3	3	6	14	4	4	5	6	0	4	3	7	12	10	2	5	4	0
7	5	0	10	3	0	0	2	1	2	2	0	9	1	0	0	0	6	3	3	4
0	0	9	0	2	0	0	8	9	4	2	14	1	0	0	2	4	4	6	6	9
>Ets
41	3	12	0	0	1	4	5
12	55	2	0	81	77	8	33
20	5	0	0	0	0	14	31
8	18	67	81	0	3	55	12
>RFX
2	3	0	3	0	0	2	0	4
5	3	0	0	0	1	7	5	1
3	0	10	0	0	9	0	4	3
0	4	0	7	10	0	1	1	2
>AhR/>Arnt/HIF-1
6	20	1	0	0	0	13	5	9
10	0	46	0	0	0	22	11	13
12	27	0	47	0	47	5	25	17
19	0	0	0	47	0	7	6	8
>EBF
0	0	0	0	0	0	2	1	2	0	3
1	0	5	5	5	2	0	0	0	0	0
2	0	0	0	0	0	0	4	3	5	1
2	5	0	0	0	3	3	0	0	0	1
>Pax-6
2	1	0	17	0	1	0	0	0	19	21	1	1	8
19	0	0	0	17	19	1	0	0	1	0	18	1	10
1	1	22	1	5	2	0	20	20	1	1	2	3	1
0	20	0	4	0	0	21	2	2	1	0	1	17	3
>TBP
1	0	0	15	2	12	2
1	0	0	2	0	3	8
1	0	0	1	0	2	5
17	20	20	2	18	3	5
>CREB/ATF
17	0	0	59	1	0	4	20	31
12	0	0	0	51	0	12	25	5
25	1	60	1	0	60	3	7	13
6	59	0	0	8	0	41	8	11
>KROX
1	1	2	2	0	0	0	7	0	6	3	4	3	3
12	14	19	0	23	23	21	15	23	2	16	12	13	16
5	4	0	20	0	0	0	0	0	12	1	3	4	3
5	4	2	1	0	0	2	1	0	3	3	4	3	1
>MAF
4	3	4	4	1	20	1	1	0	26	6
4	5	15	0	2	0	0	1	21	0	2
5	16	2	6	22	2	21	5	4	0	8
13	2	5	16	1	4	4	19	1	0	10
>Stra13
3	2	3	0	0	23	0	0	0	0	19	0	4	7
9	9	8	1	23	0	22	0	0	0	3	9	9	4
7	3	10	5	0	0	0	23	0	23	0	8	5	6
4	9	2	17	0	0	1	0	23	0	1	6	5	6
>FOXP1
1	0	75	0	0	0	23	0	28	0	0	0	0	0	2	27	0	0	49	0
0	0	0	0	0	0	0	0	0	0	0	0	0	25	0	0	0	1	0	0
0	0	1	0	0	0	52	0	48	0	0	48	28	1	21	0	26	0	1	0
75	76	0	76	76	76	1	76	0	76	76	28	48	50	53	49	50	75	26	75
>DEC
1	0	0	0	5	2	0	0	0	4	3	0	1
2	3	3	5	0	2	1	0	0	1	0	1	1
2	1	1	0	0	0	4	0	5	0	1	3	2
0	1	1	0	0	1	0	5	0	0	1	1	1
>Pbx
0	8	0	1	1	9	2	0	1	1	3	1
0	0	1	0	0	0	0	1	0	2	2	3
9	0	1	2	8	0	1	5	6	2	1	4
0	1	7	6	0	0	6	3	2	4	3	1
>AIRE
0	3	0	0	14	0	1	18	22	0	2	0	0	2	0	22	0	13	0	0	0	1	0	0	4
3	3	0	0	1	0	0	0	1	1	2	0	0	0	1	0	1	2	1	0	1	1	2	1	0
8	8	0	0	0	0	0	1	0	7	0	28	29	1	0	1	1	3	0	0	15	15	3	1	3
0	0	14	14	1	18	18	2	1	18	24	0	0	26	28	0	17	0	17	17	1	0	7	8	3
>DEAF1
4	4	5	4	8	3	1	0	0	1	2	7	10	2	0	1	0	0	0	2	5	8	3	1	3
2	6	2	3	3	5	0	21	1	0	2	3	3	1	6	0	15	17	4	1	2	1	2	1	4
6	3	5	6	8	0	1	0	20	19	13	3	6	2	0	2	0	0	13	11	8	7	4	8	2
1	2	3	3	1	13	19	0	0	1	4	8	2	16	15	17	6	4	0	3	2	0	7	4	5
>HNF3
11	10	9	24	13	0	26	0	0	1	27	3	9	6	25	10	4	11
15	10	21	10	15	3	2	1	1	2	0	32	13	21	2	9	10	19
12	9	12	7	9	0	33	0	2	13	32	7	5	4	8	26	21	8
19	28	16	20	25	60	2	62	60	47	4	21	35	31	25	15	22	19
>IPF1
3	1	3	3	2	3	16	0	0	15	4	6	3	3	2
3	6	2	4	5	12	0	0	1	0	2	4	5	4	8
1	7	7	9	0	0	0	0	0	0	7	1	5	2	4
8	2	4	0	9	1	0	16	15	1	3	5	3	7	2
>TBX5
12	13	33	0	0	0	0	1	1	25	12	16
4	3	0	0	0	0	0	4	13	1	9	4
9	9	8	41	40	0	40	0	13	10	10	8
10	12	0	0	1	41	0	35	12	3	8	7
>LEF1
2	12	7	1	23	22	21	0	4	5
8	3	1	22	0	1	0	2	3	6
8	1	1	0	0	0	1	21	9	10
4	7	14	0	0	0	1	0	7	2
>HSF1
4	0	0	0	0	5	0	8	8	4	2	0	0	0	1	0	4
4	1	0	11	3	2	0	1	1	3	3	0	0	11	0	6	5
1	0	1	0	0	4	11	2	2	4	2	1	0	0	3	1	2
2	10	10	0	8	0	0	0	0	0	4	10	11	0	7	4	0
>NRSF
0	1	4	0	1	0	0	0	0	5	0	0	0	1	0	0	1	0	9
2	8	1	13	0	2	2	13	13	2	6	0	2	0	0	14	0	1	2
11	0	7	1	0	12	0	0	1	7	0	12	12	0	12	0	0	13	3
1	5	2	0	13	0	12	1	0	0	8	2	0	13	2	0	13	0	0
>TFE
6	0	28	1	0	0	0	10
3	28	0	6	1	0	0	7
3	0	0	1	27	0	28	7
16	0	0	20	0	28	0	4
>HNF4
19	5	11	5	2	52	46	49	0	3	3	1	46	17
8	2	3	16	48	1	2	0	0	1	19	47	2	15
21	46	30	20	2	0	10	9	58	26	7	2	6	14
10	5	14	17	6	5	0	0	0	28	29	8	4	12
>Ebox
16	0	106	4	23	0	1	47	5	16
59	118	7	94	44	0	4	21	71	47
21	0	1	15	48	1	112	21	14	26
23	1	5	6	4	118	2	30	29	30
>GLI
4	0	0	0	0	0	2	0	0	1	0	1
5	5	1	0	0	0	0	0	0	1	12	7
1	5	0	12	15	15	1	14	13	1	2	4
5	5	14	3	0	0	12	1	2	12	1	3
>Nkx2-5
1	1	0	0	13	0	0	0	0	7
4	5	7	13	0	13	0	0	5	5
0	5	1	0	0	0	0	0	7	1
8	2	5	0	0	0	13	13	1	0
>Gfi1
6	6	14	25	25	0	0	13	3	6	3	2	6
10	6	3	0	0	0	25	6	11	1	3	10	8
4	7	3	0	0	3	0	1	6	9	13	9	3
5	6	5	0	0	22	0	5	5	9	6	4	8
>GZF1
0	0	0	0	0	1	0	5	0	14	0	14
0	0	14	0	14	2	0	9	0	0	0	0
0	14	0	14	0	6	1	0	0	0	0	0
14	0	0	0	0	5	13	0	14	0	14	0
>c-Maf
8	15	11	12	6	3	1	3	3	2	32	2	6	4	10	10	9	7	14
5	4	5	7	4	2	2	33	2	1	0	23	2	15	5	3	14	5	7
14	5	6	3	12	0	34	0	2	33	2	5	16	7	12	14	6	10	9
10	13	15	15	15	32	0	1	30	1	3	7	13	11	10	10	8	15	7
>HIC1
6	28	28	0	19	9	0	0	0	19	6	6	19	31	12	6	19	6
31	22	19	22	6	12	0	0	100	59	66	31	47	19	31	25	41	41
34	28	44	69	63	41	0	100	0	12	22	53	28	31	38	50	25	31
28	22	9	9	12	38	100	0	0	9	6	9	6	19	19	19	16	22
>PLZF
0	0	11	6	21	4	4	2	19	19	4	4	0	42	42	42	6	4	11	4	6	28	9	2	15	9	7	4	0
7	2	8	6	0	9	8	2	7	9	0	19	0	0	0	0	4	17	2	2	0	0	8	23	0	2	4	2	27
12	4	19	11	0	4	11	29	12	2	28	11	0	0	0	0	25	2	0	8	21	10	2	0	2	27	6	9	6
19	34	2	19	21	25	19	9	4	12	10	8	42	0	0	0	7	19	29	28	15	4	23	17	25	4	25	27	9
>c-Ets-1(p54)
6	7	7	16	5	9	0	0	33	18	11	2	9	9	3	10
7	11	4	2	20	24	0	0	0	0	1	10	7	7	8	6
9	9	9	10	7	0	33	33	0	0	21	2	9	12	14	5
11	6	13	5	1	0	0	0	0	15	0	19	8	5	8	12
>Zec
1	12	13	0	0	0	2	1	0	0	0	0	0
12	0	0	0	2	0	0	0	0	0	0	0	13
2	0	0	13	12	2	1	14	15	0	0	15	0
0	3	2	2	1	13	12	0	0	15	15	0	2
>LRF
4	3	3	4	4	0	0	0	2
3	1	2	0	6	11	11	10	8
4	5	5	6	0	0	0	0	0
0	2	1	1	1	0	0	1	1
>ZBRK1
0	0	0	2	5	5	0	16	0	2	3	4	1	0	0
0	0	1	7	8	0	16	0	0	5	7	8	0	0	0
16	16	15	7	3	11	0	0	16	4	1	3	0	0	2
0	0	0	0	0	0	0	0	0	5	5	1	15	16	14
>RUSH-1alpha
16	20	26	0	25	0	24	0	15	12
10	12	33	59	0	0	5	0	14	12
12	5	0	0	0	0	12	22	14	10
13	16	0	0	34	59	18	37	8	15
>HOXA7
0	0	18	18	0	0	0
9	18	0	0	0	18	0
0	0	0	0	0	0	5
8	0	0	0	18	0	12
>SZF1-1
1	0	9	0	0	0	2	8	5	2	9	0	2	2	1
6	7	0	2	0	0	0	0	0	8	0	1	8	5	0
0	1	1	9	12	12	1	1	1	1	2	10	2	2	7
0	0	0	0	0	0	9	3	6	1	1	1	0	1	1
>RBP-Jkappa
0	0	0	0	0	10	0	2
0	0	10	10	10	0	7	0
0	0	0	0	0	0	0	5
10	10	0	0	0	0	3	3
>CACD
2	3	12	1	9	0	0	0
15	14	3	16	2	14	17	15
0	0	2	0	6	2	0	0
0	0	0	0	0	1	0	1
>WT1
1	6	0	4	0	4	1	3	1
12	11	23	8	23	19	9	8	15
8	4	0	2	0	0	6	8	4
0	1	0	9	0	0	6	2	1
>KAISO
9	0	0	0	0	0	0	2	30	11
9	1	32	32	0	0	32	6	0	2
2	3	0	0	0	32	0	10	1	10
12	28	0	0	32	0	0	14	1	9
>ZNF219
1	16	0	0	0	0	0	6	12	1	12	3
36	0	60	60	60	60	60	52	21	42	42	49
2	21	0	0	0	0	0	2	6	14	1	4
2	11	0	0	0	0	0	0	20	0	2	1
>Oct-4(POU5F1)
67	2	1	0	34	4	60	0	2	15	46	75	80	30	17
1	2	10	31	4	44	2	0	0	70	4	3	1	3	27
2	0	0	67	1	35	3	2	75	7	0	22	15	7	38
30	96	89	2	61	17	35	98	23	8	50	1	4	60	18
>Oct-4(POU5F1)
18	58	0	12	12	33	32	96	3	1	4	86	77	98	17
44	1	2	0	30	2	30	0	1	0	69	2	3	4	16
2	3	4	3	58	3	10	4	0	96	9	0	21	6	10
44	46	102	93	8	70	36	8	104	11	26	20	7	0	65
>RoRalpha
4	7	7	3	1	6	0	0	0	0	12
0	1	0	3	0	0	0	0	0	11	0
1	1	3	3	0	6	11	12	0	0	0
7	3	2	3	11	0	1	0	12	1	0
>LRH1
2	2	4	6	1	0	0	0	0	5	9	2
4	3	2	1	13	14	1	0	0	4	1	6
2	4	8	6	0	0	0	0	14	5	1	2
2	5	0	1	0	0	13	14	0	0	1	2
>DMRT3
17	20	15	2	1	1	20	1	39	0	37	14	6	5	6
5	1	1	1	4	0	2	0	0	40	0	0	1	4	7
11	7	4	0	4	39	0	0	1	0	0	0	2	14	3
7	12	20	37	31	0	18	39	0	0	3	26	31	17	24
>Kid3
0	0	16	0	3
16	16	0	16	6
0	0	0	0	6
0	0	0	0	1
>OG-2
1	36	37	1	3	14
1	0	0	1	0	1
0	0	0	2	4	22
36	2	1	34	31	1
>SREBP
9	11	11	20	4	0	68	2	12	6	6	43	3	11	10
29	24	16	22	22	68	0	53	31	41	37	14	25	14	17
15	18	23	18	0	0	0	8	15	4	17	4	25	27	23
11	11	14	7	42	0	0	5	10	16	7	6	14	13	15
>Ikaros
0	0	2	1	0	0	20	1	6	2
4	6	2	0	0	2	0	2	1	4
8	5	1	20	21	19	1	17	13	5
8	10	16	0	0	0	0	1	1	3
>BCL6
1	0	0	0	0	1	7	0	0	3
1	1	0	1	6	1	0	0	0	0
2	2	1	0	0	1	0	7	7	1
1	2	6	6	1	4	0	0	0	3
>CKROX
0	0	0	0	0	0	0	0	1
4	10	10	10	0	9	10	10	6
4	0	0	0	3	1	0	0	2
2	0	0	0	7	0	0	0	1
>TFAP2A
0	0	0	22	19	55	53	19	9
0	185	185	71	57	44	30	16	78
185	0	0	46	61	67	91	137	79
0	0	0	46	48	19	11	13	19
>Arnt
4	19	0	0	0	0
16	0	20	0	0	0
0	1	0	20	0	20
0	0	0	0	20	0
>Ar
9	9	11	16	0	12	21	0	15	4	5	6	3	0	4	11	1	3	6	6	10	5
7	2	3	1	0	6	2	24	0	9	11	9	5	0	0	5	22	16	7	5	11	11
2	3	3	7	22	1	0	0	8	2	2	9	1	24	0	1	1	1	5	9	0	6
6	10	7	0	2	5	1	0	1	9	6	0	15	0	20	7	0	4	6	4	3	2
>T
2	1	40	0	0	0	0	0	1	40	31
28	1	0	0	0	0	0	2	7	0	5
8	0	0	40	40	0	40	0	28	0	0
2	38	0	0	0	40	0	38	4	0	4
>Pax5
4	4	4	1	2	7	2	0	1	6	6	0	2	3	1	6	5	2	2	5
1	0	3	2	7	2	5	3	2	1	0	0	8	0	0	1	1	10	5	0
4	8	3	5	1	1	3	2	8	3	2	12	1	9	4	5	5	0	5	6
3	0	2	4	2	2	2	7	1	2	4	0	1	0	7	0	1	0	0	1
>NR2F1
0	1	12	6	0	0	0	1	2	6	6	1	3	0
0	0	0	7	13	3	2	0	0	4	5	10	6	3
2	12	1	0	0	0	0	0	11	3	1	1	0	3
11	0	0	0	0	10	11	12	0	0	1	1	4	7
>E2F1
0	0	0	0	0	0	0	0
0	0	0	4	2	10	0	9
0	0	0	6	8	0	10	1
10	10	10	0	0	0	0	0
>NFIL3
1	0	22	0	2	0	23	22	0	7	5
0	0	0	8	0	0	0	0	11	5	5
0	2	0	0	21	0	0	1	4	7	3
22	21	1	15	0	23	0	0	8	4	10
>En1
4	5	3	0	4	3	3	2	1	1	1
1	2	0	0	0	0	0	1	3	4	6
2	2	7	2	3	7	0	4	3	1	1
3	1	0	8	3	0	7	3	3	4	2
>ELK1
7	10	9	5	2	0	1	27	21	13
7	6	4	19	24	0	0	0	5	0
10	6	10	1	1	24	27	1	0	14
4	6	5	3	1	4	0	0	2	1
>Evi1
14	20	0	27	1	27	26	0	27	0	24	23	6	15
2	1	1	0	10	0	0	0	0	3	1	0	7	6
6	2	25	0	0	0	1	27	0	0	0	4	7	3
5	4	1	0	16	0	0	0	0	24	2	0	7	3
>FOXF2
1	10	17	13	3	7	0	27	27	27	0	27	16	7
10	7	4	5	11	0	0	0	0	0	25	0	4	4
7	5	2	5	8	20	0	0	0	0	0	0	2	6
9	5	4	5	0	0	27	0	0	0	2	0	5	10
>FOXD1
1	0	19	20	18	1	20	7
1	0	1	0	1	18	0	2
17	0	0	0	1	0	0	3
1	20	0	0	0	1	0	8
>FOXC1
4	2	4	6	7	0	0	16
4	5	4	4	3	0	0	0
5	6	3	5	2	16	0	0
3	3	5	1	4	0	16	0
>FOXL1
7	10	6	13	4	21	0	22
1	4	3	4	10	0	2	1
4	2	6	4	2	2	0	0
11	7	8	2	7	0	21	0
>GATA2
13	0	52	0	25
13	5	0	0	7
18	48	1	0	15
9	0	0	53	6
>GATA3
25	0	61	0	39	15
14	1	0	0	1	3
4	62	1	5	4	37
20	0	1	58	19	8
>Gfi
9	28	53	53	1	1	31	8	19	7
20	16	0	0	0	52	7	28	11	13
9	7	0	0	1	0	2	11	2	28
15	2	0	0	51	0	13	6	21	5
>Foxq1
4	13	5	3	0	0	0	0	17	0	6
4	1	2	0	0	0	0	0	0	1	0
3	3	0	0	18	0	0	0	1	4	3
7	1	11	15	0	18	18	18	0	13	9
>Foxd3
11	30	24	1	12	0	1	5	14	6	1	0
3	2	1	4	0	0	0	0	0	7	2	12
26	0	0	0	34	0	0	10	21	0	4	0
7	15	22	42	1	47	46	32	12	34	40	35
>FOXI1
6	4	11	0	13	0	0	0	15	0	8	2
1	8	4	0	0	0	0	0	0	0	1	1
14	12	8	0	18	0	0	0	16	7	4	4
10	7	8	31	0	31	31	31	0	24	18	24
>HLF
1	6	1	0	13	0	6	0	13	15	2	5
4	0	0	0	1	15	0	9	4	0	3	5
8	12	0	3	2	1	12	0	1	1	1	3
5	0	17	15	2	2	0	9	0	2	12	5
>HNF1A
5	1	1	1	20	16	1	8	14	2	0	13	8	5
0	0	0	0	0	2	0	2	0	0	4	1	8	13
14	20	0	0	0	1	0	4	1	0	0	3	3	0
2	0	20	20	1	2	20	7	6	19	17	4	2	3
>NHLH1
13	13	3	1	54	1	1	1	0	3	2	5
13	39	5	53	0	1	50	1	0	37	0	17
17	2	37	0	0	52	3	0	53	8	37	12
11	0	9	0	0	0	0	52	1	6	15	20
>IRF1
6	19	19	20	5	0	1	20	19	20	1	1
4	0	0	0	3	10	1	0	1	0	13	13
10	1	0	0	11	0	18	0	0	0	6	1
0	0	1	0	1	10	0	0	0	0	0	5
>IRF2
0	2	12	11	12	2	0	0	12	12	12	0	0	5	6	6	5	3
4	0	0	0	0	0	6	0	0	0	0	6	7	2	0	1	2	6
7	10	0	0	0	10	0	12	0	0	0	6	2	3	2	1	1	1
1	0	0	1	0	0	6	0	0	0	0	0	3	2	4	4	4	2
>MEF2A
1	0	57	2	9	6	37	2	56	6
50	0	1	1	0	0	0	0	0	0
0	0	0	0	0	0	0	0	2	50
7	58	0	55	49	52	21	56	0	2
>Myf
7	9	4	0	16	7	0	6	0	0	6	0
8	0	2	15	0	0	15	0	0	10	0	0
1	7	10	1	0	9	1	0	16	6	0	16
0	0	0	0	0	0	0	10	0	0	10	0
>MZF1_1-4
3	0	2	0	0	18
5	0	0	0	0	0
4	19	18	19	20	2
8	1	0	1	0	0
>MZF1_5-13
1	2	15	0	0	0	0	3	10	8
4	0	1	0	0	2	0	1	0	2
7	7	0	11	15	14	14	8	4	4
4	7	0	5	1	0	2	4	2	2
>MAX
6	11	5	0	16	0	1	0	0	6
1	1	7	17	1	17	0	0	0	3
6	5	1	0	0	0	16	0	17	5
4	0	4	0	0	0	0	17	0	3
>NFYA
34	16	7	58	51	0	2	112	116	0	14	66	13	39	36	25
37	33	51	14	4	116	113	0	0	1	65	6	20	43	9	35
27	26	25	41	56	0	1	1	0	0	33	42	73	22	47	29
18	41	33	3	5	0	0	3	0	115	4	2	10	12	24	27
>NF-kappaB
0	0	1	25	19	7	1	2	2	0
0	0	0	0	13	1	2	17	35	36
38	38	37	13	1	3	2	0	0	0
0	0	0	0	5	27	33	19	1	2
>Nkx2-5
7	0	17	17	0	4	2
0	4	0	0	0	2	1
1	0	0	0	7	0	11
9	13	0	0	10	11	3
>PPARG
3	3	19	0	1	0	2	26	5	5	4	1	2	22	1	0	3	22	5	7
8	0	0	1	0	1	23	1	15	7	2	0	5	5	27	25	12	5	12	0
14	0	9	27	26	4	3	0	4	10	18	2	20	0	0	0	0	0	6	1
3	25	0	0	1	23	0	1	4	6	4	25	1	1	0	3	13	1	5	20
>Pax2
10	7	3	0	26	2	2	1
7	1	2	28	1	17	0	11
5	21	0	1	3	1	19	11
9	2	26	2	1	11	10	8
>Pax4
7	20	16	11	13	11	6	9	5	5	6	7	8	6	10	4	3	7	4	9	5	5	7	6	3	7	3	1	6	3
2	0	2	1	1	3	1	1	3	11	11	7	7	5	5	8	6	8	9	6	7	6	11	9	12	9	12	11	11	13
11	1	1	1	3	1	2	1	6	1	4	5	2	1	4	4	4	3	3	2	5	2	0	1	2	2	2	3	1	2
1	0	2	8	4	6	12	10	7	4	0	2	4	9	2	5	8	3	5	4	4	8	3	5	4	3	4	6	3	3
>Pax6
2	2	4	39	3	1	1	21	1	2	36	11	1	1
4	2	26	2	34	0	37	2	4	14	0	11	5	0
4	0	1	1	1	41	4	2	1	25	6	13	3	17
33	39	12	1	5	1	1	18	37	2	1	8	34	25
>PBX1
5	3	16	1	0	17	17	0	0	16	12	8
6	9	1	1	18	1	0	0	18	1	0	2
2	3	1	0	0	0	0	1	0	0	1	2
5	3	0	16	0	0	1	17	0	1	5	6
>RORA_1
15	9	6	11	21	0	0	0	0	25
1	1	12	2	0	0	0	0	25	0
2	0	4	5	4	25	25	0	0	0
7	15	3	7	0	0	0	25	0	0
>RORA_2
9	17	15	35	23	2	0	28	0	0	0	0	36	15
8	2	0	1	0	12	0	0	0	0	0	36	0	6
8	7	3	0	0	13	0	8	36	36	0	0	0	10
11	10	18	0	13	9	36	0	0	0	36	0	0	5
>RREB1
3	1	3	0	7	9	8	4	0	11	4	1	3	4	2	4	4	4	1	4
8	10	8	11	4	2	3	6	11	0	7	10	8	6	9	5	5	6	7	4
0	0	0	0	0	0	0	0	0	0	0	0	0	1	0	0	1	0	3	2
0	0	0	0	0	0	0	1	0	0	0	0	0	0	0	2	1	1	0	1
>Prrx2
52	59	0	0	58
2	0	0	0	0
4	0	1	0	1
1	0	58	59	0
>ELK4
16	0	0	0	0	20	16	4	1
1	20	20	0	0	0	0	1	6
2	0	0	20	20	0	0	15	0
1	0	0	0	0	0	4	0	13
>SOX9
24	54	59	0	65	71	4	24	9
7	6	4	72	4	2	0	6	9
31	7	0	2	0	1	1	38	55
14	9	13	2	7	2	71	8	3
>Sox17
7	8	3	30	0	0	0	0	0
9	8	18	0	1	0	0	0	17
6	4	1	0	0	0	31	2	10
9	11	9	1	30	31	0	29	4
>SPIB
31	4	24	2	1	48	47
0	14	16	0	0	0	0
0	29	7	47	47	0	0
18	2	2	0	1	1	2
>SRF
2	9	0	1	32	3	46	1	43	15	2	2
1	33	45	45	1	1	0	0	0	1	0	1
39	2	1	0	0	0	0	0	0	0	44	43
4	2	0	0	13	42	0	45	3	30	0	0
>SRY
5	8	15	18	25	0	28	27	7
5	3	0	3	0	26	0	0	0
10	4	3	3	0	0	0	1	2
8	13	10	4	3	2	0	0	19
>Sox5
8	21	22	0	23	22	0
4	0	0	22	0	1	0
3	1	1	0	0	0	0
8	1	0	1	0	0	23
>Znf143
0	6	2	0	2	1	0	0	9	0	4	6	0	0	0	4	3	2	1	3
3	2	3	3	1	7	10	10	1	1	4	2	0	1	10	5	1	3	1	6
4	1	1	2	0	0	0	0	0	4	2	2	1	6	0	0	1	0	7	1
3	1	4	5	7	2	0	0	0	5	0	0	9	3	0	1	5	5	1	0
>TEAD1
1	9	0	12	0	0	0	0	5	1	2	0
6	0	12	0	0	0	12	11	0	7	4	2
1	3	0	0	0	0	0	0	0	4	3	8
4	0	0	0	12	12	0	1	7	0	3	2
>USF1
0	30	0	1	0	0	9
30	0	28	0	1	0	2
0	0	0	29	1	30	14
0	0	2	0	28	0	5
>YY1
6	0	0	17	0	3
1	16	17	0	0	8
7	0	0	0	0	3
3	1	0	0	17	3
>ETS1
4	17	0	0	0	5
16	0	1	39	39	3
4	0	0	1	0	17
16	23	39	0	1	15
>Myb
8	22	2	16	1	2	0	6
4	1	48	17	0	1	0	0
34	25	1	16	50	0	0	44
5	3	0	2	0	48	51	1
>REL
0	0	1	5	6	5	1	2	0	1
5	1	0	1	5	1	0	0	15	16
8	15	15	9	3	1	0	0	0	0
4	1	1	2	3	10	16	15	2	0
>ZEB1
1	38	0	0	0	10
34	0	40	38	1	1
1	2	1	3	0	16
5	1	0	0	40	14
>NFKB1
0	0	0	2	11	5	0	0	0	0	1
0	0	0	0	1	0	5	13	17	18	15
18	18	18	16	6	2	2	0	0	0	1
0	0	0	0	0	11	11	5	1	0	1
>TP53
5	3	4	5	13	0	17	0	0	0	0	0	1	1	4	1	15	2	1	1
8	7	0	0	0	17	0	0	0	11	16	16	0	0	0	14	0	0	1	2
2	6	13	12	4	0	0	0	17	0	0	0	15	14	13	2	0	0	14	1
2	1	0	0	0	0	0	17	0	6	1	1	1	2	0	0	2	15	1	13
>RELA
0	0	0	11	10	2	0	0	0	0
4	0	0	0	3	0	0	2	18	18
11	17	18	7	4	0	0	0	0	0
3	1	0	0	1	16	18	16	0	0
>TBP
61	16	352	3	354	268	360	222	155	56	83	82	82	68	77
145	46	0	10	0	0	3	2	44	135	147	127	118	107	101
152	18	2	2	5	0	20	44	157	150	128	128	128	139	140
31	309	35	374	30	121	6	121	33	48	31	52	61	75	71
>Hltf
16	20	26	0	25	0	24	0	15	12
10	12	33	59	0	0	5	0	14	12
12	5	0	0	0	0	12	22	14	10
13	16	0	0	34	59	18	37	8	15
>Spz1
9	0	2	0	1	8	6	1	10	0	2
0	2	0	0	0	0	0	9	0	1	8
3	9	10	11	1	0	2	2	2	9	2
0	1	0	1	10	4	4	0	0	2	0
>NR3C1
3	4	3	7	6	1	8	2	3	5	1	0	1	2	0	1	4	3
2	0	0	0	1	6	0	0	2	3	3	0	0	4	8	2	0	1
4	5	6	1	1	2	1	2	0	0	0	8	0	0	1	1	4	2
0	0	0	1	1	0	0	5	4	1	5	1	8	3	0	5	1	3
>HNF4A
28	2	12	5	3	59	53	56	4	6	3	4	42
7	2	4	23	51	1	2	1	4	2	22	49	7
27	56	35	20	4	3	10	8	58	33	11	5	10
5	7	16	19	9	4	2	2	1	26	31	9	8
>Zfp423
7	0	16	17	0	0	1	24	13	0	0	0	0	0	11
4	16	17	16	33	33	17	0	0	0	0	0	0	8	22
22	17	0	0	0	0	0	0	16	33	33	17	16	16	0
0	0	0	0	0	0	15	9	4	0	0	16	17	9	0
>Mafb
0	1	0	1	12	3	3	2
0	12	3	0	2	8	1	5
15	1	1	12	0	1	7	5
0	1	11	2	1	3	4	3
>Nkx3-2
4	1	13	24	0	0	6	4	9
7	4	1	0	0	0	0	6	7
4	5	7	0	24	0	18	12	5
9	14	3	0	0	24	0	2	3
>NKX3-1
13	0	20	0	1	1	19
1	1	0	19	0	0	0
3	0	0	0	0	0	1
3	19	0	1	19	19	0
>Nobox
0	36	38	1	2	15	4	2
1	0	0	1	0	0	12	13
0	0	0	2	4	22	18	6
37	2	0	34	32	1	4	17
>ZNF354C
7	3	0	0	16	0
6	2	16	16	0	15
3	0	0	0	0	1
0	11	0	0	0	0
>MIZF
2	13	20	2	0	0	0	0	0	2
6	1	0	17	0	1	19	18	0	13
5	0	0	1	19	0	0	2	19	1
7	6	0	0	1	19	1	0	1	4
>Pdx1
1	0	31	31	0	1
19	0	0	0	0	1
5	0	0	0	1	10
6	31	0	0	30	19
>BRCA1
15	4	41	36	7	19	3
11	35	1	2	29	14	22
10	2	1	4	6	7	15
7	2	0	1	1	3	3
>Lhx3
9	16	19	0	0	19	20	2	0	16	9	2	2
0	2	0	0	0	0	0	2	1	1	0	8	9
3	2	0	0	0	0	0	0	0	0	3	0	3
8	0	1	20	20	1	0	16	19	3	8	10	6
>ELF5
12	29	2	14	0	0	0	4	4
9	3	20	0	1	44	44	3	8
3	7	5	1	0	0	0	11	11
20	5	17	29	43	0	0	26	21
>CTCF
87	167	281	56	8	744	40	107	851	5	333	54	12	56	104	372	82	117	402
291	145	49	800	903	13	528	433	11	0	3	12	0	8	733	13	482	322	181
76	414	449	21	0	65	334	48	32	903	566	504	890	775	5	507	307	73	266
459	187	134	36	2	91	11	324	18	3	9	341	8	71	67	17	37	396	59
>Esrrb
1054	673	420	259	310	3326	3567	32	21	182	9	3458
800	829	1211	1250	2664	32	2	5	12	46	3376	20
985	1370	1209	448	627	248	60	3586	3602	244	170	129
793	767	805	1693	52	50	27	31	17	3175	85	27
>Pou5f1
63	579	11	47	118	415	206	1235	17	10	14	1050	887	1200	198
846	58	50	12	363	18	365	30	5	16	1029	16	68	33	119
66	28	36	79	825	29	186	24	15	1239	129	30	315	75	207
389	701	1270	1231	63	907	612	80	1332	104	196	269	92	53	837
>Sox2
27	20	327	2	14	38	85	64	408	26	27	32	426	366	485
444	453	7	10	1	83	4	194	124	39	77	422	41	67	60
89	22	4	7	6	529	9	77	38	26	444	84	36	157	61
107	174	331	650	648	19	570	333	96	575	117	127	161	74	58
>Stat3
20	13	38	6	321	8	6	585	606	191
19	10	552	541	21	0	2	21	1	15
25	129	9	1	148	605	592	7	5	393
549	461	14	65	123	0	13	0	1	14
>Tcfcp2l1
8	285	2425	24	717	402	711	1461	2583	1612	15	252	2187	49
3763	3289	21	97	1374	1182	1624	920	285	210	3815	3316	30	118
255	22	1125	3945	105	254	618	1032	781	1269	224	12	1247	3886
40	477	508	13	1890	2248	1135	677	441	996	34	503	612	17
>Zfx
50	60	91	72	10	6	30	191	9	0	1	0	0	84
177	170	151	49	297	362	125	154	2	3	480	480	2	122
179	172	199	298	144	2	182	121	469	477	0	0	0	219
70	75	37	60	30	111	144	15	1	1	0	1	479	56
>Myc
67	34	8	217	0	19	9	0	0	45
96	53	219	4	212	2	44	2	17	107
36	130	0	5	3	204	0	216	183	24
28	10	0	1	12	2	174	9	27	51
>FOXA1
13	108	1	5	6	476	6	291	45	378	90
2	7	7	7	3	12	807	106	368	9	125
2	770	5	24	78	368	5	5	69	24	466
875	8	882	860	809	40	79	495	414	482	211
>EWSR1-FLI1
0	2	104	104	1	2	103	102	0	0	99	105	0	0	100	102	5	3
0	0	0	0	0	0	0	0	0	2	4	0	0	2	3	0	0	3
105	103	1	1	104	102	2	3	104	103	2	0	105	103	0	2	97	97
0	0	0	0	0	1	0	0	1	0	0	0	0	0	2	1	3	2
>GABPA
32	70	0	0	991	989	94	56	154	264	233
768	914	0	0	1	2	32	261	137	262	357
188	4	990	991	1	0	866	37	603	415	224
1	1	1	0	0	2	0	637	96	49	176
>Gata1
1423	708	2782	0	4000	27	3887	3550	799	1432	1487
560	1633	31	0	0	29	0	4	681	897	829
1242	1235	10	4000	0	109	6	383	2296	1360	1099
775	424	1177	0	0	3835	107	63	224	311	585
>Klf4
1468	88	14	14	277	22	42	264	123	254
81	9	13	36	1922	15	80	46	130	2858
1022	4237	4304	4281	11	4273	2179	3902	3789	280
1765	6	13	16	2139	34	2042	125	289	932
>REST
211	58	76	1452	34	122	1575	3	35	913	219	39	20	1406	13	1574	42	205	366	213	179
174	269	1366	30	44	978	7	1586	1481	201	375	7	5	112	1280	9	13	1007	31	933	1114
366	146	50	94	1516	323	12	12	20	162	124	1551	1577	34	233	7	1530	183	688	319	37
840	1124	105	26	10	182	12	5	70	329	886	7	2	51	74	10	9	198	507	125	260
>RUNX1
287	234	123	57	0	87	0	17	10	131	500
496	485	1072	0	75	127	0	42	400	463	158
696	467	149	7	1872	70	1987	1848	251	81	289
521	814	656	1936	53	1716	13	93	1339	1325	1053
>STAT1
208	859	251	10	8	106	23	528	696	53	1900	2030	954	336	417
1076	496	574	22	14	1921	1900	762	31	30	124	17	263	760	804
415	279	144	11	38	14	7	115	1292	1700	29	23	552	270	425
378	446	1112	2038	2023	44	155	680	66	302	32	15	315	714	431
>Mycn
153	39	7	414	0	31	24	0	27	61
159	170	431	0	421	1	97	0	49	265
63	196	0	18	8	405	2	411	324	40
63	33	0	6	9	1	315	27	38	72
>Foxa2
1	221	1	1	1	736	2	338	50	417	131	129
1	3	1	3	1	4	725	77	265	6	53	195
1	582	1	36	175	67	2	3	58	24	482	290
805	3	806	769	634	3	81	391	436	360	140	189
>ESR1
122	107	64	83	134	308	36	19	33	4	398	58	63	64	32	21	305	10	59	26
120	80	173	229	232	28	8	18	41	394	13	250	276	258	19	22	106	436	353	165
154	164	149	65	47	89	387	420	91	53	27	107	53	97	8	426	31	12	2	22
71	117	82	93	57	48	43	18	310	24	37	60	83	56	416	6	33	17	61	262
>NFE2L2
10	0	0	20	0	6	5	16	0	0	15
1	0	0	0	17	2	10	0	0	20	2
9	0	19	0	1	1	1	2	20	0	2
0	20	1	0	2	11	4	2	0	0	1
>ARID3A
27	0	1	27	27	20
0	0	9	0	0	0
0	0	0	0	0	1
0	27	17	0	0	6
>NFATC2
3	1	1	0	1	0	18
1	2	1	0	25	26	3
2	2	0	0	0	0	1
20	21	24	26	0	0	4
>HNF1B
0	0	8	7	0	5	3	0	0	8	9	0
3	3	1	1	0	0	0	0	0	0	0	8
0	0	0	1	0	4	1	1	0	1	0	0
6	6	0	0	9	0	5	8	9	0	0	1
>EBF1
11	0	1	2	11	16	0	2	0	21
9	22	16	20	9	1	0	0	0	0
2	0	1	0	0	5	25	23	25	4
3	3	7	3	5	3	0	0	0	0
>INSM1
1	0	0	6	16	0	0	0	0	0	3	10
0	0	8	15	0	0	1	0	0	2	16	0
4	20	3	0	0	24	23	24	24	16	0	12
19	4	13	3	8	0	0	0	0	6	5	2
>FEV
2	9	0	0	13	12	7	0
9	3	0	0	0	0	0	0
1	1	13	13	0	0	6	0
1	0	0	0	0	1	0	13
>FOXO3
0	1	3	13	12	13	0	12
0	2	0	0	1	0	12	0
5	10	1	0	0	0	0	0
8	0	9	0	0	0	1	1
>HOXA5
2	7	0	6	14	14	0	0
13	0	7	0	0	0	0	1
0	5	5	1	0	2	0	6
0	4	4	9	2	0	16	9
>NR4A2
8	13	0	3	2	0	14	3
1	0	0	0	2	13	0	8
3	1	13	11	0	0	0	2
1	0	1	0	10	1	0	0
>NFIC
358	81	81	91	1226	3298
1832	67	67	88	5364	981
176	300	6713	6643	160	1186
4546	6464	51	90	162	1447
>Egr1
3	2	0	0	0	3	1	0	2	0	1
4	1	13	0	0	0	0	0	10	0	0
1	12	0	15	3	12	14	15	0	15	7
7	0	2	0	12	0	0	0	3	0	7
>PLAG1
0	3	0	0	0	0	4	12	11	2	0	0	0	2
0	0	0	0	14	15	10	0	5	0	0	0	0	0
18	14	18	17	4	1	1	0	2	14	18	18	16	16
0	1	0	1	0	2	3	6	0	2	0	0	2	0
>Nr2e3
4	23	23	0	0	0	0
12	0	0	1	23	0	0
2	0	0	22	0	0	0
5	0	0	0	0	23	23
>SPI1
33	4	4	42	41	5	3
3	0	0	0	0	3	5
6	37	38	0	1	33	2
0	1	0	0	0	1	32
>CREB1
0	0	11	0	1	0	2	8
1	1	0	9	0	3	7	0
1	10	0	2	10	0	1	1
9	0	0	0	0	8	1	2
>AP1
0	0	16	5	3	0	16
1	0	2	12	0	15	0
0	15	0	1	1	3	1
17	3	0	0	14	0	1
>SP1
0	0	0	4	2	0	1	0	6	3
32	30	35	27	5	28	31	24	25	26
1	1	0	0	15	1	0	3	0	3
2	4	0	4	13	6	3	8	4	3
>CEBPA
3	1	4	2	4	2	18	18	0
0	1	1	9	2	15	0	0	6
0	4	6	2	10	0	0	0	2
15	12	7	5	2	1	0	0	10
>ESR2
78	158	186	27	18	13	0	337	49	64	52	21	63	178	34	46	27	60
161	51	15	0	20	19	357	1	123	63	61	33	25	99	268	289	90	94
63	41	154	275	319	33	0	0	113	149	147	24	265	19	2	0	0	136
55	107	2	55	0	292	0	19	72	81	97	279	4	61	53	22	240	67
>SOX10
0	8	0	0	0	0
19	2	1	0	3	0
0	2	4	0	19	1
3	10	17	22	0	21
>Arid3a
18	21	18	22	9	4	70	89	11	11	82	72	60	47	23	27	24
27	22	21	20	11	10	1	0	0	18	5	8	5	28	23	23	30
38	35	34	19	8	5	18	0	0	1	10	11	9	6	19	13	20
17	22	26	39	72	82	11	11	89	70	4	9	27	19	35	37	26
>Arid5a
18	16	85	96	6	93	2	4	23	34	29	57	29	34
43	32	3	0	0	1	1	9	3	35	13	8	18	23
23	3	7	1	1	1	1	4	52	18	27	19	26	15
17	48	5	2	93	6	96	83	22	12	31	16	27	27
>Ascl2
17	15	9	47	29	1	95	1	5	2	1	4	12	32	20	22	15
33	19	48	20	18	97	1	18	82	1	1	72	24	32	37	21	14
19	24	12	23	45	1	1	76	12	1	98	9	17	29	16	19	39
32	42	30	10	8	1	3	5	1	96	1	15	47	7	27	38	33
>Atf1
38	14	16	47	1	1	96	0	4	2	11	96	5	23	26	35
14	42	10	10	3	1	0	95	0	1	86	1	36	45	10	18
24	20	41	39	1	86	1	0	95	0	1	3	14	14	49	24
24	25	33	4	96	11	2	4	0	96	1	1	45	18	14	23
>Bbx
24	61	46	13	9	14	92	45	4	5	87	78	12	29	33
19	16	14	3	2	75	3	8	2	6	2	5	28	13	6
12	6	22	5	2	6	2	12	3	75	2	3	35	12	35
44	18	18	78	87	5	4	34	92	14	9	13	24	46	26
>Bcl6b
35	17	9	13	3	1	2	80	14	7	88	88	21	24	21	20
8	60	11	8	1	87	10	1	6	2	2	3	21	23	30	29
20	5	6	8	2	1	45	2	76	81	4	1	4	17	15	33
37	18	75	71	94	11	43	17	4	9	6	8	54	36	34	17
>Bhlhb2
35	30	42	39	20	35	23	4	6	97	0	3	1	0	72	2	17	41	35	21	43	21
11	18	22	13	24	19	14	1	94	0	96	1	2	0	23	47	36	26	21	28	11	36
40	32	11	16	30	28	41	23	0	2	1	96	0	94	1	32	21	13	26	20	18	17
14	20	24	32	25	19	22	72	0	1	3	0	97	6	4	20	26	20	18	31	27	25
>E2F2
31	28	39	70	43	14	1	2	0	0	1	4	15	46	29
21	22	16	10	7	19	2	96	2	92	10	86	33	20	23
27	14	19	4	32	61	96	1	97	8	87	3	41	11	8
21	36	25	15	18	5	1	0	0	0	3	7	12	23	39
>E2F3
36	30	42	77	31	10	1	1	0	0	1	2	11	33	32
21	25	11	6	5	14	1	97	1	94	10	90	35	28	14
26	11	21	3	41	72	97	1	98	6	87	1	41	9	4
17	33	26	14	23	4	0	0	0	0	2	7	13	30	50
>Egr1
21	14	3	12	0	0	0	26	1	2	2	57	18	18
28	72	88	7	99	98	98	73	99	9	86	6	33	18
20	5	1	78	0	1	0	0	0	65	4	17	13	23
30	8	8	3	0	0	2	0	1	24	8	21	37	41
>Ehf
33	20	25	63	16	13	21	1	0	98	88	25	12	38	40
30	22	22	4	38	59	76	0	0	0	0	5	15	11	19
23	32	27	4	22	27	3	98	99	0	0	69	5	23	22
14	26	26	29	23	1	0	0	1	1	11	1	67	28	19
>Elf3
34	61	25	39	47	3	2	98	89	43	10	42	57
14	5	41	37	44	1	1	1	1	4	16	8	16
18	7	13	20	6	95	96	1	0	52	2	20	16
34	27	22	4	2	1	2	1	10	1	72	30	10
>Eomes
19	30	32	48	65	10	0	0	1	4	1	98	79	65	42	21	20
22	23	21	10	1	2	1	8	0	10	4	0	10	14	21	29	27
30	27	18	25	26	84	98	0	99	0	84	1	3	9	7	13	18
30	20	29	18	7	4	1	91	0	86	11	0	8	12	30	36	35
>Esrra
21	42	20	12	7	97	98	1	1	4	0	80	25	27	20	19	31
18	28	20	28	78	0	0	0	0	0	91	0	24	24	29	19	26
29	14	26	14	14	2	2	94	98	4	2	20	4	30	23	35	18
32	15	35	46	1	1	0	5	1	92	7	0	48	19	28	27	24
>Foxa2
34	41	41	61	43	9	0	92	92	99	0	99	72	54	25	31	22
21	18	13	8	4	1	4	7	7	0	66	0	7	10	27	21	28
13	18	9	11	15	89	0	0	0	0	0	0	5	10	30	25	25
33	23	37	21	38	1	96	1	1	1	34	1	16	26	18	24	25
>Foxj1
45	27	37	35	4	82	84	97	1	95	60	71	30	29	24	22
21	22	18	3	9	16	7	1	91	1	17	4	29	18	21	16
12	25	17	58	1	0	0	1	0	1	7	7	18	25	25	29
22	27	28	3	86	1	9	2	8	4	16	18	22	28	30	33
>Foxj3
27	34	48	51	35	30	1	91	96	99	0	99	79	57	22	27	24
26	13	19	13	13	1	2	8	2	0	81	0	7	9	34	27	39
21	31	16	17	33	68	0	0	0	0	0	0	6	7	26	24	17
26	22	17	19	20	0	97	0	3	1	18	1	9	27	18	22	19
>Foxk1
34	41	60	71	12	20	2	92	97	99	0	99	80	56	27	34	15
19	12	7	4	12	1	0	8	1	0	89	0	6	9	30	22	27
21	28	12	5	18	79	0	0	0	0	0	0	2	10	29	25	32
26	20	21	20	58	0	97	0	2	0	11	0	11	24	14	19	25
>Foxl1
32	43	66	65	21	34	2	95	99	99	0	99	80	53	21	28	15
15	6	4	5	8	0	0	5	0	0	78	0	4	9	27	22	25
19	10	4	8	7	65	0	0	0	1	0	0	2	11	37	34	29
34	42	26	22	64	1	98	0	1	0	21	1	14	27	15	16	31
>Gabpa
35	29	44	29	78	2	4	0	0	99	90	22	2	20	25	32	28
36	29	20	16	3	94	95	0	0	0	0	2	13	18	26	20	25
12	24	12	15	14	4	1	99	99	0	0	75	1	36	20	20	25
17	18	24	40	5	0	0	0	0	1	10	0	83	26	29	28	22
>Gata3
15	22	30	27	27	62	20	80	0	99	1	95	97	4	74	42	38	14	32	46	38	22
26	11	14	11	9	9	11	5	0	0	0	1	0	11	13	11	17	20	12	21	19	16
26	28	13	27	22	17	41	0	99	0	0	0	0	83	11	32	16	21	25	16	31	38
33	39	43	35	42	12	29	15	0	0	99	4	2	2	2	16	30	45	31	17	12	24
>Gata5
33	40	39	41	6	18	0	99	1	96	97	5	49	42	23	48	23
19	14	15	13	63	8	0	0	0	1	1	15	13	18	20	14	22
11	17	18	26	12	0	99	0	0	0	1	78	34	27	33	16	23
37	29	28	20	19	74	0	0	99	3	2	3	5	13	25	22	32
>Gata6
35	38	30	38	22	55	0	99	0	89	94	3	52	39	21	22	27
10	24	17	28	15	11	0	0	1	0	1	22	24	12	13	21	22
16	16	22	19	31	0	99	0	0	0	1	72	20	25	18	17	34
38	22	31	14	31	34	1	1	99	11	4	3	4	24	48	39	17
>Gcm1
25	32	31	28	73	1	1	4	2	0	98	1	25	28	26	23
21	33	28	17	3	99	99	94	6	79	0	11	31	21	27	21
18	21	33	17	21	0	0	0	90	3	1	7	25	25	14	27
36	14	9	38	2	0	0	2	2	19	1	81	19	26	32	29
>Glis2
14	38	33	24	1	83	1	1	2	1	9	10	49	16	48	27
31	15	17	27	7	11	97	98	96	97	81	76	18	33	9	9
13	13	16	26	77	6	1	1	0	0	0	1	17	19	27	36
42	35	34	23	14	1	1	1	2	1	11	13	16	32	15	28
>Gm397
25	33	25	58	18	1	0	6	0	96	0	77	3	59	27	21	22
32	19	12	10	1	2	3	0	93	0	96	4	26	29	53	10	29
20	18	33	13	4	96	0	93	0	3	2	1	13	4	3	37	14
23	29	30	19	77	0	96	0	6	0	1	18	59	9	17	31	34
>Gmeb1
17	34	11	13	13	5	71	0	1	0	59	40	21	44	18	27	24
26	31	23	22	7	4	1	99	0	28	33	40	23	15	26	21	25
35	15	35	29	40	33	28	0	99	1	4	7	37	18	23	31	27
22	20	31	36	40	59	0	1	0	71	5	13	19	24	33	20	24
>Hbp1
35	24	30	41	3	2	97	97	1	1	76	87	11	19	37	22
18	30	18	14	2	33	0	0	0	2	0	4	11	15	15	26
16	23	19	10	0	64	1	0	0	93	23	7	4	44	26	24
32	23	33	34	94	1	2	2	98	4	1	2	73	22	22	28
>Hic1
28	14	15	66	0	4	0	0	92	58	1	3	20	40	20	24
21	33	24	1	0	0	97	99	7	21	93	80	19	15	41	33
25	22	27	32	0	96	2	0	0	12	3	5	17	29	15	14
26	32	34	2	99	0	0	0	1	9	4	12	44	15	24	28
>Hnf4a
22	20	15	27	44	13	14	0	0	0	0	88	74	16	23	23	32
28	19	32	30	33	3	0	0	0	0	98	9	11	32	18	19	31
25	27	21	24	2	83	85	99	88	2	0	3	8	18	16	33	20
24	34	32	18	21	1	0	1	11	98	2	0	8	34	44	25	17
>Hoxa3
23	13	12	43	21	12	1	94	99	0	0	96	43	11
19	24	18	21	10	29	5	6	0	0	0	0	19	46
23	32	54	13	55	34	0	0	0	0	5	4	33	16
34	31	16	24	14	25	94	0	0	99	95	0	5	26
>IRC900814
37	27	16	8	95	0	0	94	18	92	97	73	27	33	25	17
14	19	33	21	2	99	0	0	76	0	1	5	13	21	20	40
17	25	10	10	1	0	99	5	3	7	1	1	7	22	31	19
32	28	41	61	2	0	0	1	2	1	2	21	53	24	24	24
>Irf3
18	50	44	76	81	31	5	5	79	85	89	5	10	29
24	10	2	2	3	32	48	1	10	2	5	78	40	15
34	24	49	9	2	10	43	93	10	1	1	12	9	41
24	16	4	13	14	27	4	1	1	12	5	5	41	15
>Irf4
30	26	31	66	18	1	1	99	93	99	2	3	40	33	51
39	11	8	4	28	89	0	1	0	0	95	57	13	28	14
16	47	17	5	7	1	98	1	0	0	3	2	32	20	17
14	16	44	24	47	9	0	0	6	1	1	38	15	20	19
>Irf5
34	28	36	50	83	14	2	1	99	89	99	1	2	46	39
19	19	16	7	2	43	94	0	0	0	0	97	53	12	22
19	20	28	17	9	4	0	98	1	1	0	1	1	24	23
27	33	20	26	6	38	4	0	0	10	0	0	44	18	15
>Irf6
26	31	26	67	20	3	2	98	70	99	1	2	54	46	37	22	28
36	14	13	5	34	91	0	1	0	0	98	61	13	21	19	20	19
15	19	35	21	11	1	98	1	1	0	1	2	24	18	20	30	24
23	36	26	7	35	6	0	0	29	0	0	35	10	16	24	28	30
>Isgf3g
28	40	46	78	86	32	3	4	96	94	96	3	3	37	80
31	11	9	2	3	13	82	1	2	0	1	88	29	17	7
21	25	33	6	2	11	3	95	1	1	0	8	1	23	5
20	24	11	15	9	43	12	1	1	4	2	1	66	24	7
>Jundm2
21	13	13	57	0	0	97	0	9	2	15	98	1	17	26	23
31	45	14	14	2	1	0	90	0	1	84	0	32	55	17	27
24	25	53	24	0	84	1	0	90	0	1	2	4	12	43	17
23	17	20	5	98	15	2	9	0	97	0	0	63	16	14	34
>Klf7
20	17	27	55	5	4	41	1	20	0	0	0	26	18	35	26
20	30	15	6	90	92	57	98	0	99	99	93	42	25	20	17
17	25	40	34	2	1	2	0	75	0	0	0	2	9	14	24
43	29	19	5	3	3	1	1	5	0	0	7	29	48	32	34
>Lef1
28	33	29	7	7	1	2	1	2	1	97	8	3	20	35	28	25
21	15	15	40	62	91	2	1	0	3	0	0	68	12	17	15	34
28	30	24	14	14	4	0	0	0	95	0	0	28	6	22	17	22
23	22	32	38	17	5	97	99	97	2	3	92	2	62	27	40	19
>Mafb
42	59	65	34	17	4	1	3	2	2	98	1	26	33	54	26	31
18	6	2	10	8	3	0	95	1	0	1	89	11	15	11	7	31
16	20	5	5	27	0	97	0	0	93	1	2	24	9	24	49	17
24	15	27	51	48	92	1	1	97	5	1	8	39	43	11	18	22
>Mafk
25	49	74	68	62	39	4	2	11	5	5	92	1	15	19
19	8	3	3	4	10	8	1	85	3	1	2	72	10	22
20	16	10	6	3	12	1	93	1	1	82	2	4	9	17
36	28	13	23	31	38	87	3	4	91	12	5	23	66	42
>Max
23	20	58	14	2	97	0	8	1	0	15	7	19	27	16	17
15	15	27	48	97	0	91	1	2	0	24	8	35	23	11	10
30	44	8	31	0	2	1	91	0	97	39	27	25	30	48	42
31	21	7	8	0	1	8	0	97	2	22	58	22	20	25	30
>Mtf1
22	15	23	17	3	1	4	1	1	1	2	98	50	54	32	27
10	21	16	40	93	0	2	1	26	0	96	0	23	29	17	26
42	42	41	9	2	98	4	97	0	98	1	1	14	4	26	20
26	21	20	34	2	1	89	1	73	1	1	1	13	12	25	27
>Myb
33	21	22	26	38	76	83	3	1	0	1	1	68	31	33	29	24
22	10	15	15	26	1	1	96	83	0	1	23	2	19	23	30	21
18	20	35	32	14	15	9	0	16	99	1	0	18	11	8	8	22
28	49	28	27	22	8	8	1	1	0	98	76	11	39	35	33	33
>Mybl1
22	24	24	37	39	78	84	3	1	0	0	1	71	32	25	29	26
24	9	16	19	21	1	1	97	83	0	1	17	1	24	24	31	21
20	23	37	22	10	16	8	0	15	99	1	0	20	14	9	7	22
34	43	24	22	30	5	7	1	1	0	98	82	8	30	42	33	31
>Myf6
25	35	39	17	66	72	0	97	8	2	2	1	12	3	20	18
20	20	17	23	4	4	99	1	9	27	3	1	20	53	38	19
39	32	25	41	26	21	0	1	75	41	1	98	23	13	11	43
15	12	19	18	3	4	1	2	8	30	94	1	46	31	31	20
>Nkx3-1
32	27	31	51	32	6	0	96	3	0	0	93	75	21	24	49	18
36	15	13	15	18	82	87	0	96	0	5	1	5	34	24	17	25
13	14	21	23	28	11	0	0	0	0	0	1	10	35	28	21	25
19	44	35	11	23	1	13	4	0	99	95	6	11	10	24	12	32
>Nr2f2
25	26	14	25	86	80	81	0	0	0	0	93	31	24	28	21
18	38	24	34	4	1	0	0	0	0	96	0	33	25	23	21
27	15	24	18	5	18	19	99	97	2	1	7	8	38	23	36
29	20	37	24	6	1	0	1	2	98	4	0	29	13	26	21
>Osr1
26	24	26	32	82	1	66	0	5	97	1	0	45	39	36	42
25	23	19	17	12	97	0	0	0	0	0	92	16	30	21	11
22	19	24	16	3	0	34	99	1	2	99	1	11	19	18	29
26	34	31	35	3	2	0	0	94	0	0	7	28	12	25	18
>Osr2
30	29	29	26	84	1	66	0	4	98	0	0	34	34	36	27
23	19	24	19	12	98	0	0	0	0	0	95	23	32	18	14
18	19	33	8	2	0	34	99	1	2	99	1	13	17	15	44
30	34	15	46	2	1	0	0	95	0	0	4	29	17	31	16
>Plagl1
12	24	20	19	5	13	0	0	0	3	2	7	19	21	38	23
24	28	15	11	4	0	1	65	34	96	85	84	54	23	19	26
30	19	47	51	84	85	96	34	65	1	0	4	6	26	26	30
34	29	18	18	7	2	3	0	0	0	13	5	20	30	17	21
>Rara
22	28	11	24	85	81	91	0	0	0	0	96	18	18	23	22
18	36	27	41	5	1	1	0	0	0	98	0	52	38	23	17
27	12	23	15	4	17	9	99	90	1	1	3	8	31	22	37
33	25	39	20	6	1	0	1	10	99	2	0	22	12	32	24
>Rfx3
22	26	12	11	34	19	17	1	26	0	85	4	1	94	99	0	21	32	33	30	30	42	39
23	13	19	28	31	37	58	93	29	1	1	0	92	0	0	99	37	19	18	19	27	19	20
15	32	17	41	12	16	13	5	13	0	14	96	0	4	0	0	32	37	23	13	10	13	13
40	29	52	20	22	28	12	2	33	98	0	0	7	1	0	1	10	12	27	38	34	26	28
>Rfx4
14	36	17	0	40	0	77	4	1	96	99	0	11	28	28
32	28	56	96	25	1	1	0	95	0	0	99	35	18	18
21	14	18	3	12	0	22	95	0	3	1	0	46	37	22
33	22	9	1	23	98	0	0	4	1	0	1	7	16	32
>Rfxdc2
19	14	26	1	37	1	84	3	1	93	98	0	11	28	31
31	43	28	86	24	11	1	0	85	0	1	99	31	18	19
21	19	36	10	15	0	14	96	0	5	1	0	55	41	28
29	24	10	3	24	88	0	1	14	1	0	1	3	13	22
>RXRA
24	14	26	12	22	0	3	99	11	1	0	1	33	21	39	40	20
22	28	26	41	8	5	1	1	89	99	77	85	4	26	18	27	23
24	34	19	22	37	0	96	0	0	0	0	3	27	15	30	10	21
31	23	29	25	34	95	0	0	0	0	23	11	37	38	14	23	35
>MA0074.1 RXRA::VDR
3	0	0	0	0	9	4	2	2	5	0	0	1	0	7
0	0	0	0	9	0	2	4	0	0	0	0	0	9	1
7	10	9	0	0	1	0	2	8	5	10	0	0	0	2
0	0	1	10	1	0	4	2	0	0	0	10	9	1	0
>MA0115.1 NR1H2::RXRA
17	17	20	0	0	0	0	25	24	25	0	0	0	0	25	20	0
5	1	0	0	0	0	25	0	0	0	0	0	0	25	0	1	15
0	5	5	25	24	0	0	0	0	0	25	25	0	0	0	2	6
3	2	0	0	1	25	0	0	1	0	0	0	25	0	0	2	4
>MA0065.2 PPARG::RXRA
94	101	390	100	139	145	71	819	522	713	82	41	22	54	676
317	166	23	3	15	129	547	21	48	5	2	9	99	555	58
320	127	368	671	674	395	179	15	270	137	767	693	263	144	47
126	464	79	87	34	193	66	8	23	9	12	120	479	109	81
>MA0159.1 RXR::RAR_DR5
12	0	1	0	0	22	4	5	5	13	5	17	1	0	2	1	21
0	0	0	0	18	0	7	8	4	1	6	3	1	1	1	17	0
11	23	13	1	3	1	5	9	11	7	12	3	20	16	3	3	1
0	0	9	22	2	0	7	1	3	2	0	0	1	6	17	2	1
>MA0494.1 Nr1h3::Rxra
0	140	738	246	58	78	358	374	794	278	77	559	900	255	117	11	135	281	237
50	30	243	971	1080	313	318	257	0	19	0	77	177	962	1040	502	508	196	290
28	1089	137	0	3	128	343	336	321	903	4	440	192	20	0	42	196	333	439
1191	10	151	52	128	750	250	302	154	69	1188	193	0	32	112	714	430	459	303
>MA0512.1 Rxra
278	4154	2623	4877	0	0	0	0	5348	1150	1640
4521	418	252	0	0	0	583	5348	0	1070	742
305	9	2473	471	5348	3882	643	0	0	2336	1569
244	767	0	0	0	1466	4122	0	0	792	1397
>Sfpi1
21	30	59	46	19	40	5	0	97	94	5	6	30	28
27	10	5	5	16	29	0	0	0	0	27	9	12	28
23	29	15	17	59	29	95	99	0	0	67	3	27	22
28	31	20	32	6	2	0	0	2	6	1	83	31	23
>Six6
32	40	36	38	12	2	15	0	97	0	1	94	26	35	24	35	18
16	17	6	15	3	2	1	0	0	0	97	1	32	17	14	22	21
29	11	18	34	82	92	84	5	3	0	0	3	8	18	14	17	17
23	32	40	14	3	3	0	95	0	99	2	2	34	30	48	26	43
>Smad3
28	34	40	37	24	3	0	93	1	97	1	67	13	20	42	21	37
41	14	17	20	18	81	82	6	0	2	98	1	17	29	19	29	29
11	27	17	21	22	4	4	1	99	0	0	28	33	25	16	29	15
19	26	26	23	35	13	14	0	0	1	0	4	36	26	22	20	19
>Sox11
35	20	35	48	28	86	98	1	99	99	69	19	35	54	20	29	39
24	24	17	11	7	4	0	98	0	1	0	0	7	18	30	20	22
14	28	21	17	48	8	0	1	0	0	0	80	57	19	21	18	15
27	29	27	23	17	1	2	1	1	0	30	1	1	9	29	33	25
>Sox12
12	42	84	1	2	5	2	4	23	16	29	57	42	27
23	24	0	1	0	1	0	6	42	11	26	11	15	28
11	3	1	1	1	93	1	2	18	7	20	11	9	20
53	32	14	97	97	1	97	88	17	66	25	22	34	25
>Sox13
27	19	37	50	13	83	96	2	94	95	4	47	42	36	21	30
12	24	14	11	9	2	1	90	1	1	3	2	9	10	20	16
17	18	16	28	62	13	1	1	1	3	1	8	12	18	12	7
44	40	33	11	16	3	2	7	4	1	93	44	38	36	47	46
>Sox14
19	27	22	58	90	9	19	79	2	77	86	5	37	44	26	27
14	31	22	10	3	2	2	1	18	2	3	1	10	11	8	29
36	12	19	9	1	3	2	18	1	2	2	3	13	15	32	21
30	30	38	23	5	86	77	2	79	19	9	90	40	29	34	23
>Sox15
29	28	20	34	22	80	93	2	96	97	9	48	30	46	21	33	19
14	21	17	9	7	5	1	89	1	1	2	1	10	12	24	18	19
12	28	34	20	49	9	1	1	1	1	1	10	46	31	22	12	19
45	23	29	37	23	7	5	8	2	2	89	41	13	12	33	38	43
>Sox17
38	31	48	77	72	2	95	97	2	18	39	69	42	27	39
28	15	6	8	2	86	1	0	1	2	17	9	10	31	12
18	18	24	8	2	4	1	1	1	8	35	8	6	12	18
15	36	22	8	24	9	3	2	96	72	9	15	42	30	31
>Sox18
17	37	15	41	93	2	2	11	5	11	21	23	37	48	38	35
24	13	33	29	1	1	0	3	1	8	28	14	28	10	28	24
19	12	21	2	1	1	1	84	2	5	25	8	17	18	14	15
40	39	30	28	6	96	97	2	92	76	26	55	18	25	21	26
>Sox1
34	38	21	14	67	90	6	13	6	90	59	16	50	36	30	14
23	16	18	46	10	3	3	2	67	3	7	7	12	27	11	16
9	18	23	11	3	2	2	3	24	2	5	5	15	17	28	32
34	29	38	29	20	6	89	82	3	5	29	72	24	21	31	38
>Sox3
363	304	961	84	974	930	963	346	43	345	294
133	272	5	714	0	7	1	16	24	278	258
291	313	4	119	0	35	6	554	901	284	254
189	87	6	59	2	4	6	60	8	69	170
[truncated: 1,180 more rows]
