# Supplementary material for: Sox8 remodels the cranial ectoderm to generate the ear
Source: Proc Natl Acad Sci U S A. 2022 Jul 8;119(28):e2118938119. doi: 10.1073/pnas.2118938119 (PMC9282420; doi:10.1073/pnas.2118938119)
Supplement: Supplementary File [file pnas.2118938119.sd05.xlsx]

## Sheet: Buzzi_SupplementaryData_5
This table shows differentially expressed (absolute FC > 1.5 and padj (FDR) < 0.05) transcription factors between Sox8 overexpression and control samples (Sox8 - Control)
Reads are aligned to Galgal6
Statistics:
Normalised count: read counts adjusted for library size
pvalue: unadjusted pvalue for differential expression test between Sox8 overexpression and control samples
padj: pvalue for differential expression test between Sox8 overexpression and control samples - adjusted for multiple testing (Benjamini and Hochberg)
gene_id	gene_name	counts_control_R1	counts_control_R2	counts_control_R3	counts_sox8_oe_R1	counts_sox8_oe_R2	counts_sox8_oe_R3	norm_size.adj_control_R1	norm_size.adj_control_R2	norm_size.adj_control_R3	norm_size.adj_sox8_oe_R1	norm_size.adj_sox8_oe_R2	norm_size.adj_sox8_oe_R3	baseMean	log2FoldChange	lfcSE	pvalue	padj
ENSGALG00000014976	GATA6	0	0	0	65	340	82	0	0	0	55.9877	373.605	88.1561	86.2915	10.8533	3.07915	8.77363e-12	5.04841e-09
ENSGALG00000011294	THRB	0	5	3	73	35	43	0	3.92352	2.76875	62.8785	38.4594	46.2282	25.7097	3.87657	1.10135	2.25265e-05	0.00169889
ENSGALG00000015599	SOHO-1	312	1224	574	11423	8843	7875	344.86	960.478	529.754	9839.19	9717.04	8466.21	4976.25	3.85002	0.421727	4.50148e-21	9.99071e-18
ENSGALG00000030661	STAT2	1	4	0	20	38	40	1.10532	3.13882	0	17.227	41.7559	43.003	17.705	3.70849	1.42288	0.000365014	0.0138991
ENSGALG00000003424	LMX1A	45	130	70	530	1431	1015	49.7394	102.012	64.6041	456.515	1572.44	1091.2	556.085	3.70565	0.531855	1.75885e-13	1.24207e-10
ENSGALG00000012538	NR4A2	3	2	1	34	31	45	3.31596	1.56941	0.922916	29.2859	34.064	48.3783	19.5894	3.69731	1.16332	6.53644e-05	0.00387676
ENSGALG00000034094	SP5	20	53	11	56	464	287	22.1064	41.5893	10.1521	48.2355	509.862	308.546	156.749	3.15954	0.858014	9.81242e-06	0.000891496
ENSGALG00000009791	PROX1	27	53	21	198	287	290	29.8437	41.5893	19.3812	170.547	315.367	311.771	148.083	2.95706	0.535075	1.82294e-09	6.02578e-07
ENSGALG00000005263	SOX8	773	2147	1049	9931	8999	8500	854.413	1684.76	968.139	8554.06	9888.46	9138.13	5181.33	2.89018	0.365941	1.70403e-16	2.20615e-13
ENSGALG00000040529	DLX3	85	524	207	423	3916	1721	93.9523	411.185	191.044	364.351	4303.06	1850.2	1202.3	2.86926	0.790251	1.27517e-05	0.00109453
ENSGALG00000036497	SOX4	157	251	178	218	1836	1265	173.535	196.961	164.279	187.774	2017.47	1359.97	683.331	2.4046	0.707704	3.35873e-05	0.00237188
ENSGALG00000016767	AFF3	1	45	39	142	249	138	1.10532	35.3117	35.9937	122.312	273.611	148.36	102.782	2.30595	0.994543	0.000755093	0.0219034
ENSGALG00000043433	SCX	4	40	24	47	204	136	4.42128	31.3882	22.15	40.4834	224.163	146.21	78.136	2.23922	0.96108	0.000768837	0.0219733
ENSGALG00000023303	Six2	24	30	18	39	251	120	26.5277	23.5411	16.6125	33.5926	275.809	129.009	84.1819	2.22958	0.862215	0.000410362	0.0151795
ENSGALG00000010870	JUN	1283	2107	1230	2140	11815	7770	1418.13	1653.37	1135.19	1843.29	12982.8	8353.33	4564.35	2.18593	0.614099	2.0592e-05	0.00159163
ENSGALG00000010461	EBF3	229	393	195	1302	1118	783	253.118	308.389	179.969	1121.48	1228.5	841.783	655.54	1.98236	0.378215	1.11085e-08	2.9251e-06
ENSGALG00000035352	ZBTB17	56	89	92	183	467	312	61.898	69.8387	84.9083	157.627	513.158	335.423	203.809	1.96589	0.5551	2.44493e-05	0.00181744
ENSGALG00000003267	STAT3	304	820	351	585	3391	1797	336.018	643.458	323.943	503.889	3726.16	1931.91	1244.23	1.88746	0.675675	0.00029493	0.0117179
ENSGALG00000014297	IRF7	9	41	29	83	69	193	9.94789	32.1729	26.7646	71.492	75.8199	207.489	70.6144	1.85911	0.820463	0.00110056	0.0279779
ENSGALG00000032029	SRF	218	989	345	511	3606	1885	240.96	776.073	318.406	440.149	3962.42	2026.51	1294.09	1.81545	0.770205	0.000917631	0.0249673
ENSGALG00000052879	ENSGALG00000052879	53	35	18	193	121	138	58.582	27.4647	16.6125	166.24	132.96	148.36	91.7032	1.77358	0.66061	0.000408069	0.0151307
ENSGALG00000028037	FOS	115	461	171	396	1320	827	127.112	361.749	157.819	341.094	1450.47	889.086	554.555	1.6978	0.646605	0.000519299	0.0177315
ENSGALG00000053035	ENSGALG00000053035	57	144	32	172	333	291	63.0033	112.997	29.5333	148.152	365.914	312.847	172.074	1.61866	0.669939	0.000922127	0.0250458
ENSGALG00000030991	IRX1	288	790	494	722	2276	1833	318.332	619.917	455.92	621.894	2500.96	1970.61	1081.27	1.58377	0.56357	0.000359538	0.0137243
ENSGALG00000032656	TCF7L1	333	1085	388	861	3072	1636	368.072	851.404	358.091	741.622	3375.63	1758.82	1242.27	1.54356	0.628117	0.000912638	0.024875
ENSGALG00000023195	DLX6	71	200	113	260	599	314	78.4778	156.941	104.289	223.951	658.205	337.573	259.906	1.54303	0.5686	0.000471603	0.016605
ENSGALG00000034986	HEYL	410	955	634	1281	2304	2101	453.182	749.393	585.129	1103.39	2531.73	2258.73	1280.26	1.53105	0.438418	3.95213e-05	0.00266958
ENSGALG00000037632	NKX2-1	1247	1633	1377	41	78	14	1378.34	1281.42	1270.86	35.3153	85.7095	15.051	677.781	-4.72781	0.555073	7.55236e-19	1.46667e-15
ENSGALG00000043868	FOXN1	38	14	38	0	2	0	42.0022	10.9859	35.0708	0	2.19768	0	15.0428	-4.25822	1.79021	0.000705102	0.0212296
ENSGALG00000027213	ALX1	1054	1291	772	89	7	45	1165.01	1013.05	712.491	76.6601	7.69188	48.3783	503.88	-4.25132	0.646467	2.3669e-12	1.53218e-09
ENSGALG00000015466	SIM1	55	40	35	0	4	0	60.7926	31.3882	32.3021	0	4.39536	0	21.4797	-3.99261	1.51238	0.000275195	0.0112511
ENSGALG00000008253	TBX5	77	86	80	1	0	11	85.1097	67.4846	73.8333	0.861349	0	11.8258	39.8525	-3.50236	1.22518	0.000135081	0.00657876
ENSGALG00000032713	FOXA1	48	104	89	7	2	7	53.0554	81.6093	82.1395	6.02944	2.19768	7.52552	38.7595	-3.42132	0.831172	1.91586e-06	0.00024199
ENSGALG00000041640	TWIST1	114	303	176	16	17	15	126.007	237.765	162.433	13.7816	18.6803	16.1261	95.7989	-3.26419	0.562124	3.32092e-10	1.14653e-07
ENSGALG00000001161	FLI1	69	99	69	11	8	4	76.2671	77.6857	63.6812	9.47484	8.79072	4.3003	40.0333	-2.92275	0.760172	5.98184e-06	0.000607411
ENSGALG00000008941	FEZF1	54	141	37	12	6	2	59.6873	110.643	34.1479	10.3362	6.59304	2.15015	37.2597	-2.89156	0.968425	0.000115671	0.00595053
ENSGALG00000002223	LHX9	1657	2178	1342	251	160	262	1831.52	1709.09	1238.55	216.199	175.814	281.669	908.806	-2.73792	0.360679	1.83413e-15	2.03536e-12
ENSGALG00000003965	DBX1	870	1448	1011	104	214	107	961.629	1136.25	933.068	89.5803	235.152	115.033	578.452	-2.646	0.453428	2.94955e-10	1.04146e-07
ENSGALG00000001124	LH-2A	814	943	561	220	14	80	899.731	739.976	517.756	189.497	15.3838	86.0059	408.058	-2.53143	0.739706	2.78603e-05	0.0020226
ENSGALG00000000242	EBF2	411	559	528	124	120	91	454.287	438.65	487.3	106.807	131.861	97.8317	286.123	-1.91862	0.363591	9.23783e-09	2.51788e-06
ENSGALG00000008018	SNAI1	2235	1695	1807	804	181	312	2470.39	1330.07	1667.71	692.525	198.89	335.423	1115.84	-1.91556	0.526067	1.58776e-05	0.00131911
ENSGALG00000017034	FOXO1	153	200	248	83	45	39	169.114	156.941	228.883	71.492	49.4478	41.9279	119.634	-1.5084	0.510188	0.000230462	0.00989269
